# Supplementary material for: L-Phenylalanine is a metabolic checkpoint of human Th2 cells
Source: Cell Rep Med. 2025 Nov 26;6(12):102466. doi: 10.1016/j.xcrm.2025.102466 (PMC12765850; doi:10.1016/j.xcrm.2025.102466)
Supplement: Table S1. Antibody panel used for ex vivo fluorescence-activated cell sorting and immunophenotyping, related to Figures 1 and 6 [file mmc2.xlsx]

## Sheet: Sheet1
	Table S1. Antibody panel used for ex vivo fluorescence-activated cell sorting and immunophenotyping. Related to figures 1 and 6.
	Marker	Dye	Clone	Isotype	Source
	CD1a	FITC	HI149	Mouse IgG1k	BioLegend
	CD11c	FITC	3.9	Mouse IgG1k	BioLegend
	CD34	FITC	581	Mouse IgG1k	BioLegend
	CD94	FITC	DX22	Mouse IgG1k	BioLegend
	CD123	FITC	6H6	Mouse IgG1k	BioLegend
	CD303	FITC	201A	Mouse IgG2a k	BioLegend
	FcεRIα	FITC	AER-37	Mouse IgG2b k	BioLegend
	CRTH2	PE	BM16	Rat IgG2a k	BD Biosciences
	CD117 (ckit)	PE-CF594	YB5.B8	Mouse IgG1 k	BD Biosciences
	CD8	PerCP-Cy5.5	SK1	Mouse IgG1 k	BioLegend
	CD45RA	PE-Cy7	HI100	Mouse IgG2b k	BD Biosciences
	CD161	AF647	HP-3G10	Mouse IgG1 k	BioLegend
	CD4	AF700	SK3	Mouse IgG1 k	BioLegend
	CD14	APC-Cy7	HCD14	Mouse IgG1 k	BioLegend
	CD16	APC-Cy7	3G8	Mouse IgG1 k	BioLegend
	CD19	APC-Cy7	HIB19	Mouse IgG1 k	BioLegend
	CD25	BV421	BC96	Mouse IgG1 k	BioLegend
	CD3	V500	UCHT1	Mouse IgG1 k	BD Biosciences
	CD127	BV605	A019D5	Mouse IgG1 k	BioLegend
	PD1	BV786	EH12.2H7	Mouse IgG1 k	BioLegend
