# Supplementary material for: L-Phenylalanine is a metabolic checkpoint of human Th2 cells
Source: Cell Rep Med. 2025 Nov 26;6(12):102466. doi: 10.1016/j.xcrm.2025.102466 (PMC12765850; doi:10.1016/j.xcrm.2025.102466)
Supplement: Table S2. Summary of identified metabolites — aID number was assigned to metabolites and is shared throughout the tables. bAnnotations were given according to their m/z and RT values using different annotation methods. When multiple identities were possible, they are separated with / when they are isomers (same formula and adduct but different compound name) and with // when they are different compounds (different adduct, formula, mass, and/or mass error). Possible adducts, masses, errors, and formulas are also separated with //. # marks those metabolites that were more interesting for further analyses. If those metabolites had at least 2 entries for the same ID, those with better analytical conditions (most stable adduct, better extraction method, better ionization mode, and more confident identification) were marked. cAnnotation tools used include CEU-mass mediator online tool (CEUMM), Lipid Annotator software (LipidAnnotator), MS-DIAL online database (MS-DIAL), and tandem mass spectrometry experiments (MS2). dBiochemical class and subclass followed Human Metabolome Database (HMDB) classification. eCell subtype in which the metabolite was found, considering both healthy and allergic subjects. fRelative standard deviation (or coefficient of variation, CV, in %) in the QC samples for both Treg and Teff QCs. gReason why the metabolite was excluded from the Treg or Teff subset: “% Blanks”: if the average signal of each feature in the blanks was higher than the average in the samples; “%CV QC>30%”: if CV_QC>30% for either Teff or Treg; “Blank subtraction”: the average signal of each feature in the blanks was subtracted to its signal in each QC and sample, and only those features where it remained positive in at least 75% of the samples or in the QCs were maintained; and “Correlation Calibration Curve”: if the feature did not have a significant (p value < 0.05) correlation with a correlation coefficient (|ρ|)>0.6. Metabolites in red were only found in allergic patients. &marks one metabolite that was not found in n [file mmc3.xlsx]

## Sheet: Sheet1
ID numbera	Extraction method	ESI	Compound Nameb	m/z	Adduct found	Mass	Error (ppm)	Formula	RT (min)	Annotated by:c	Biochemical Classd	Biochemical Subclass	Found in:e	%CV QC (T eff)f	%CV QC (T reg)f	Cause of exclusion in one of the cell types:g
1	Polar	(-)	Unknown	297.153					5.84				T reg	33.451	8.55893	%CV QC > 30%
2	Polar	(-)	Diguanosine diphosphate	353.049	[M-2H]	708.112	9	C20H26N10O15P2	2.7	CEUMM	(5'->5')-dinucleotides		Both	1.73201	2.59051	-
3	Polar	(-)	Unknown	160.842					0.27				T reg	29.0019	12.8961	Correlation Calibration Curve
4	Polar	(-)	Azelaic acid	187.097	[M-H]	188.105	2	C9H16O4	2.72	MS-DIAL	Fatty Acyls	Fatty acids and conjugates	T eff	25.6542	31.5029	%CV QC > 30%
5	Polar	(-)	Glyceryl-PGF2alpha//MG 22:4/Homochenodeoxycholic acid	473.282	[M+HCOOH-H]//[M+HCOONa-H]	428.2837//406.3018	15//16	C23H40O7//C25H42O4	10.99	CEUMM	Fatty Acyls//Glycerolipids/Sterol Lipids	Eicosanoids//MG/Bile acids and derivatives	T reg	NP	5.5207	% Blanks
6	Polar	(-)	Unknown	449.149					4.58				Both	1.14948	1.34764	-
7	Polar	(-)	Keto palmitic acid//Prostaglandin D2-biotin	337.205	[M+HCOONa-H]//[M-2H]	270.2246//676.424	19//1	C16H30O3//C36H60N4O6S	8.05	CEUMM	Fatty Acyls	Oxo fatty acids//Eicosanoids	T eff	6.76273	14.5571	Correlation Calibration Curve
8	Polar	(-)	Unknown	448.174					4.9				T eff	2.98615	14.081	Blank Substraction
9	Polar	(-)	Glutamine #	145.062	[M-H]	146.069	2	C5H10N2O3	0.22	CEUMM	Carboxylic acids and derivatives	Amino acids, peptides, and analogues	Both	6.32924	6.35605	-
10	Polar	(-)	Unknown	393.172					6.85				T eff	7.11277	NP	% Blanks
11	Polar	(-)	Phenylalanine #	164.072	[M-H]	165.079	1	C9H11NO2	0.4	MS-DIAL	Carboxylic acids and derivatives	Amino acids, peptides, and analogues	Both	4.42682	3.84606	-
12	Polar	(-)	Unknown	598.781					0.25				T reg	45.9656	3.98278	%CV QC > 30%
13	Polar	(-)	Unknown	431.183					4.9				Both	3.80679	4.56639	-
14	Polar	(-)	PA 30:2	307.196	[M-2H]	616.407	5	C33H61O8P	7.68	CEUMM	Glycerophospholipids	Glycerophosphates	T eff	9.93044	46.0402	Blank Substraction
15	Polar	(-)	LPA 12:0 #	421.155	[M+HCOONa-H]	354.175	17	C15H31O7P	4.9	CEUMM	Glycerophospholipids	Glycerophosphates	Both	4.00076	8.82021	-
16	Polar	(-)	Unknown	407.187					7.54				T eff	25.3509	33.1525	%CV QC > 30%
17	Polar	(-)	Glucopyranosylmoranoline	370.13	[M+HCOOH-H]	325.132	18	C12H23NO9	5.97	CEUMM	Organooxygen compounds	Carbohydrates and carbohydrate conjugates	T eff	14.044	NP	% Blanks
18	Polar	(-)	Unknown	125.873					0.29				T reg	10.4107	25.726	Correlation Calibration Curve
19	Polar	(-)	Folic acid #	440.132	[M-H]	441.139	1	C19H19N7O6	1.18	MS-DIAL	Phenols	Methoxyphenols	Both	6.67283	10.9707	-
20	Polar	(-)	Unknown	498.119					5.48				T reg	67.0609	9.07907	Blank Substraction
21	Polar	(-)	Unknown	184.876					0.32				T reg	21.0097	6.50733	Correlation Calibration Curve
22	Polar	(-)	Glyceryl-PGD2	425.258	[M-H]	426.265	7	C23H38O7	9.22	CEUMM	Fatty Acyls	Eicosanoids	T eff	4.40929	18.8437	Correlation Calibration Curve
23	Polar	(-)	Tryptophan #	203.082	[M-H]	204.089	2	C11H12N2O2	0.59	MS-DIAL	Indoles and derivatives	Indolyl carboxylic acids and derivatives	Both	3.03926	5.31668	-
24	Polar	(-)	Benzoyl phosphate	604.991	[3M-H]	201.999	19	C7H7O5P	2.7	CEUMM	Benzene and substituted derivatives	Benzoic acids and derivatives	T eff	4.66865	NP	% Blanks
25	Polar	(-)	Unknown	446.161					7.56				T reg	38.006	17.6497	Blank Substraction
26	Polar	(-)	LPC 18:1	566.345	[M+HCOOH-H]	521.346	4	C26H52NO7P	5.92	MS-DIAL	Glycerophospholipids	Glycerophosphocholines	T eff	5.05543	NP	Blank Substraction
27	Polar	(-)	LPC 18:2	564.329	[M+HCOOH-H]	519.331	3	C26H50NO7P	5.54	CEUMM	Glycerophospholipids	Glycerophosphocholines	T eff	8.16474	NP	Blank Substraction
28	Polar	(-)	Hydroxy-cholestenoic acid	415.318	[M-H]	416.325	10	C27H44O3	4.97	CEUMM	Steroids and steroid derivatives	Bile acids, alcohols and derivatives	T eff	14.0035	21.3708	Correlation Calibration Curve
29	Polar	(-)	Unknown	318.851					0.25				T reg	11.9701	4.46175	Correlation Calibration Curve
30	Polar	(-)	LPC 20:4 #	588.329	[M+HCOOH-H]	543.331	3	C28H50NO7P	5.55	MS-DIAL	Glycerophospholipids	Glycerophosphocholines	T eff	3.92713	NP	Blank Substraction
31	Polar	(-)	FAHFA 18:2_20:0	589.517	[M-H]	590.524	6	C38H70O4	8.32	CEUMM	Fatty Acyls	Fatty acid estolides	Both	11.5016	8.94321	-
32	Polar	(-)	Unknown	438.806					0.25				T reg	11.2199	3.64996	Correlation Calibration Curve
33	Polar	(-)	Unknown	371.059					2.7				T reg	48.4935	2.59022	%CV QC > 30%
34	Polar	(-)	Selenodiglutathione	667.061	[M-H2O-H]	686.079	7	C20H32N6O12S2Se	9.64	CEUMM	Carboxylic acids and derivatives	Amino acids, peptides, and analogues	T reg	8.54093	2.92228	Correlation Calibration Curve
35	Polar	(-)	LPC 18:0	568.36	[M+HCOOH-H]	523.362	3	C26H54NO7P	6.38	LipidAnnotator & MS DIAL	Glycerophospholipids	Glycerophosphocholines	T eff	9.3064	NP	Blank Substraction
36	Polar	(-)	Hydroxy LTB4/LGD2/PGE2/TXA2	351.222	[M-H]	352.229	12	C20H32O5	8.92	CEUMM	Fatty Acyls	Eicosanoids	T eff	9.65654	NP	% Blanks
37	Polar	(-)	Unknown	443.348					5.59				T eff	27.6064	27.9384	Blank Substraction
38	Polar	(-)	Unknown	623.106					4.54				T eff	6.44412	NP	% Blanks
39	Polar	(-)	Unknown	529.305					7.41				Both	18.8197	25.805	-
40	Polar	(-)	PA 33:3	655.422	[M-H]	656.429	19	C36H65O8P	7.32	CEUMM	Glycerophospholipids	Glycerophosphates	T reg	11.7319	12.7438	Blank Substraction
41	Polar	(-)	PA 30:3	613.398	[M-H]	614.405	17	C33H59O8P	7.56	CEUMM	Glycerophospholipids	Glycerophosphates	T reg	61.8664	11.2562	%CV QC > 30%
42	Polar	(-)	Unknown	469.283					9.5				T eff	10.5129	22.4759	Correlation Calibration Curve
43	Polar	(-)	Unknown	452.973					2.7				T reg	59.8593	12.2161	Blank Substraction
44	Polar	(-)	FA 20:6/Retinoic Acid	299.201	[M-H]	300.208	2	C20H28O2	6.36	CEUMM	Fatty Acyls/Prenol lipids	Fatty acids and conjugates/Retinoids	T eff	9.38708	316.228	Blank Substraction
45	Polar	(-)	Salicyluric-glucuronide	352.064	[M-H2O-H]	371.082	7	C15H17NO10	2.47	CEUMM	Organooxygen compounds	Carbohydrates and carbohydrate conjugates	Both	5.68616	7.36116	-
46	Polar	(-)	Unknown	371.06					2.7				Both	1.70886	2.69487	-
47	Polar	(-)	PA 34:3	669.459	[M-H]	670.466	13	C37H67O8P	8.32	CEUMM	Glycerophospholipids	Glycerophosphates	T reg	6.84025	12.03	Correlation Calibration Curve
48	Polar	(-)	Unknown	449.15					4.34				Both	2.95982	1.76662	-
49	Polar	(-)	Unknown	356.05					2.7				Both	9.64855	10.7194	-
50	Polar	(-)	Deoxycytidine	499.181	[2M+HCOOH-H]	227.086	4	C9H13N3O4	8.32	CEUMM	Pyrimidine nucleosides	Pyrimidine 2'-deoxyribonucleosides	T reg	34.1529	15.8096	%CV QC > 30%
51	Polar	(-)	Carboxy-aminopropyl-histidine	301.113	[M+HCOOH-H]	256.114	11	C10H16N4O4	4.89	CEUMM	Carboxylic acids and derivatives	Amino acids, peptides, and analogues	T eff	29.456	NP	% Blanks
52	Polar	(-)	PA 39:7	365.235	[M-2H]	732.485	17	C42H69O8P	10.56	CEUMM	Glycerophospholipids	Glycerophosphates	T eff	8.10264	82.5704	Blank Substraction
53	Polar	(-)	Unknown	682.968					2.7				T eff	7.62877	NP	% Blanks
54	Polar	(-)	Unknown	316.832					0.25				T reg	41.8459	6.3398	Blank Substraction
55	Polar	(-)	Reduced riboflavin//Indole-propionic acid	377.146	[M-H]//[2M-H]	378.1532//189.0766	2//13	C17H22N4O6//C11H11NO2	1.96	CEUMM	Pteridines and derivatives//Indoles and derivatives	Alloxazines and isoalloxazines//Indolyl carboxylic acids and derivatives	T eff	12.0186	NP	% Blanks
56	Polar	(-)	IMPc	375.029	[M+HCOOH-H]	330.031	17	C10H11N4O7P	2.7	CEUMM	Purine nucleotides	Cyclic purine nucleotides	Both	12.085	8.43269	-
57	Polar	(-)	Unknown	533.416					5.52				T eff	5.9519	NP	Blank Substraction
58	Polar	(-)	Pantothenic Acid #	218.102	[M-H]	219.11	4	C9H17NO5	0.48	MS-DIAL & MS2	Organooxygen compounds	Alcohols and polyols	Both	9.01647	15.3923	-
59	Polar	(-)	Unknown	490.761					0.23				T reg	175.756	6.08692	% Blanks
60	Polar	(-)	Unknown	471.379					6.2				T eff	27.874	30.8024	Blank Substraction
61	Polar	(-)	PIM1 36:0	1027.63	[M-H]	1028.63	8	C51H97O18P	9.7	CEUMM	Glycerophospholipids	Glycerophosphoinositolglycans	T eff	4.0806	29.3406	Correlation Calibration Curve
62	Polar	(-)	PA 30:3;O3//PG 27:2;O2	661.383	[M-H]//[M-H2O-H]	662.3899//680.401	16//16	C33H59O11P//C33H61O12P	7.58	CEUMM	Glycerophospholipids	Glycerophosphates//Glycerophosphoglycerols	T reg	NP	15.6964	% Blanks
63	Polar	(-)	LTB4/PGA1/PGC1//Octadecanedioic acid	381.23	[M+HCOOH-H]//[M+HCOONa-H]	336.2317//314.2498	5	C20H32O4//C18H34O4	8.66	CEUMM	Fatty Acyls	Eicosanoids//Fatty acids and conjugates	T eff	3.09452	14.7954	Correlation Calibration Curve
64	Polar	(-)	Enterodiol//leukotriene F4	283.137	[M-H2O-H]//[M-2H]	302.1559//568.2896	14//14	C18H22O4//C28H44N2O8S	5.16	CEUMM	Dibenzylbutane lignans//Fatty Acyls	Dibenzylbutanediol lignans//Eicosanoids	T reg	316.228	29.893	% Blanks
65	Polar	(-)	UDP-N-acetyl-D-galactosaminuronic acid	666.059	[M+HCOOH-H]	621.061	0	C17H25N3O18P2	9.57	CEUMM	Pyrimidine nucleotides	Pyrimidine nucleotide sugars	T reg	7.05632	3.12583	Correlation Calibration Curve
66	Polar	(-)	FA 16:0 #	255.231	[M-H]	256.238	7	C16H32O2	7.57	CEUMM	Fatty Acyls	Fatty acids and conjugates	T reg	41.6704	8.4848	%CV QC > 30%
67	Polar	(-)	FA 18:1 #	281.248	[M-H]	282.255	1	C18H34O2	7.7	CEUMM	Fatty Acyls	Fatty acids and conjugates	T reg	25.6557	13.764	Blank Substraction
68	Polar	(-)	LPE 18:0	480.308	[M-H]	481.315	4	C23H48NO7P	6.34	CEUMM	Glycerophospholipids	Glycerophosphoethanolamines	T eff	4.9701	NP	% Blanks
69	Polar	(-)	SM 34:1;O2	747.565	[M+HCOOH-H]	702.567	1	C39H79N2O6P	9.28	CEUMM	Sphingolipids	Phosphosphingolipids	T eff	3.94577	NP	% Blanks
70	Polar	(-)	Succinylacetoacetate	201.039	[M-H]	202.046	7	C8H10O6	0.26	CEUMM	Keto acids and derivatives	Medium-chain keto acids and derivatives	T reg	NP	6.06103	% Blanks
71	Polar	(-)	Deoxyribose #	179.058	[M+HCOOH-H]	134.059	10	C5H10O4	4.8	CEUMM	Organooxygen compounds	Carbohydrates and carbohydrate conjugates	T reg	NP	16.4883	% Blanks
72	Polar	(-)	Unknown	164.072					0.4				Both	15.8741	3.70915	-
73	Polar	(+)	Tributylamine	186.222	[M+H]	185.215	3	C12H27N	2.78	MS-DIAL	Organonitrogen compounds	Amines	T reg	11.7453	14.1474	Correlation Calibration Curve
74	Polar	(+)	Unknown	164.93					0.24				T reg	2.87728	1.64695	Correlation Calibration Curve
75	Polar	(+)	Citrulline #	158.093	[M-H2O+H]	175.096	2	C6H13N3O3	0.23	CEUMM	Carboxylic acids and derivatives	Amino acids, peptides, and analogues	Both	1.69804	2.97174	-
76	Polar	(+)	Glucose #	203.054	[M+Na]	180.064	1	C6H12O7	0.23	CEUMM	Organooxygen compounds	Carbohydrates and carbohydrate conjugates	Both	2.37926	2.44363	-
77	Polar	(+)	Citicoline//CDP-N-methylethanolamine	521.139	[M+CH3OH+H]//[M+IsoProp+H]	488.1055//460.0737	4//5	C14H26N4O11P2//C12H22N4O11P2	10.97	CEUMM	Pteridines and derivatives//?	Pterins and derivatives//?	T eff	15.0137	249.418	% Blanks
78	Polar	(+)	Unknown	284.889					0.25				T reg	2.70047	1.47248	Correlation Calibration Curve
79	Polar	(+)	Arginine	197.102	[M+Na]	174.112	1	C6H14N4O2	0.22	CEUMM	Carboxylic acids and derivatives	Amino acids, peptides, and analogues	Both	1.34856	3.59889	-
80	Polar	(+)	Unknown	192.16					0.24				Both	1.68529	1.46544	-
81	Polar	(+)	Alpha-Tocopherol acetate//HexCer 18:1;O2_24:1	495.39	[M+Na]//[M+NH4+H]	472.401//971.7402	20//12	C31H52O3//C54H101NO13	6.64	CEUMM	Prenol lipids//Sphingolipids	Quinone and hydroquinone lipids//Glycosphingolipids	T reg	7.35242	23.4663	Correlation Calibration Curve
82	Polar	(+)	Leucine/Isoleucine #	132.102	[M+H]	131.095	1	C6H13NO2	0.31	MS2	Carboxylic acids and derivatives	Amino acids, peptides, and analogues	Both	9.57471	3.15057	-
83	Polar	(+)	Decanamide	172.17	[M+H]	171.162	0	C10H21NO	4.52	CEUMM	Fatty Acyls	Fatty amides	T eff	3.50175	NP	% Blanks
84	Polar	(+)	Unknown	291.195					5.49				T eff	2.84272	32.1647	%CV QC > 30%
85	Polar	(+)	CAR 10:1	627.468	[2M+H]	313.231	17	C17H31NO4	6.63	CEUMM	Fatty Acyls	Fatty acid esters	T reg	11.3659	18.9149	Correlation Calibration Curve
86	Polar	(+)	Glutamine	169.059	[M+Na]	146.069	1	C5H10N2O3	0.22	CEUMM	Carboxylic acids and derivatives	Amino acids, peptides, and analogues	Both	2.64937	2.32266	-
87	Polar	(+)	Unknown	392.958					0.21				T reg	3.67866	5.29681	Correlation Calibration Curve
88	Polar	(+)	Pyroglutamic Acid #	130.05	[M+H]	129.042	1	C5H7NO3	0.24	MS-DIAL & MS2	Carboxylic acids and derivatives	Amino acids, peptides, and analogues	Both	3.62726	4.08356	-
89	Polar	(+)	Unknown	360.886					0.26				T reg	2.56804	4.10255	Correlation Calibration Curve
90	Polar	(+)	Unknown	158.965					0.21				T reg	36.4478	14.3335	%CV QC > 30%
91	Polar	(+)	Deoxycorticosterone acetate//PGF1beta	395.221	[M+Na]//[M+K]	372.2321//356.2581	5//5	C23H32O4//C20H36O5	7.57	CEUMM	Steroids and steroid derivatives//Fatty Acyls	Hydroxysteroids//Eicosanoids	T eff	9.85191	20.8359	Correlation Calibration Curve
92	Polar	(+)	Unknown	149.06					0.4				Both	6.42932	4.59175	-
93	Polar	(+)	Unknown	566.889					0.21				T reg	15.9045	4.91145	Correlation Calibration Curve
94	Polar	(+)	Unknown	680.881					0.21				T reg	5.88911	6.70918	Correlation Calibration Curve
95	Polar	(+)	Chloro-N-(methylethyl)-triazine-diamine	188.071	[M+H]	187.063	4	C6H10ClN5	0.6	MS-DIAL	Triazines	1,3,5-triazines	Both	6.37027	4.06576	-
96	Polar	(+)	N,N-Dimethyldodecylamine	214.253	[M+H]	213.246	0	C14H31N	4.34	MS-DIAL	Organonitrogen compounds	Amines	T eff	10.303	66.1325	Blank Substraction
97	Polar	(+)	Unknown	387.194					4.9				Both	2.42568	4.31159	-
98	Polar	(+)	Unknown	634.877					0.21				T reg	2.57045	5.66369	Correlation Calibration Curve
99	Polar	(+)	Unknown	404.847					0.25				T reg	3.09632	4.07109	Correlation Calibration Curve
100	Polar	(+)	Unknown	355.064					2.7				Both	2.3652	4.35246	-
101	Polar	(+)	Unknown	326.378					5.66				Both	4.40736	5.35787	-
102	Polar	(+)	Unknown	770.851					0.21				T reg	7.4334	6.23547	Correlation Calibration Curve
103	Polar	(+)	Proline #	116.071	[M+H]	115.063	1	C5H9NO2	0.23	MS2	Carboxylic acids and derivatives	Amino acids, peptides, and analogues	Both	9.00269	3.68481	-
104	Polar	(+)	Pyridoxine #	170.082	[M+H]	169.074	2	C8H11NO3	0.24	MS2	Pyridines and derivatives	Pyridoxines	Both	5.1327	4.24674	-
105	Polar	(+)	Unknown	200.907					0.23				Both	3.44887	4.44588	-
106	Polar	(+)	Unknown	180.904					0.24				Both	3.85978	4.52595	-
107	Polar	(+)	Fraxidin	223.064	[M+H]	222.056	16	C11H10O5	4.22	MS-DIAL	Coumarins and derivatives	Hydroxycoumarins	T eff	7.51338	53.1231	% Blanks
108	Polar	(+)	Unknown	224.128					0.37				T reg	15.6308	18.5864	Correlation Calibration Curve
109	Polar	(+)	Unknown	378.897					0.21				T reg	11.1302	5.50745	Correlation Calibration Curve
110	Polar	(+)	Unknown	202.216					2.88				T eff	27.3904	10.471	Correlation Calibration Curve
111	Polar	(+)	Unknown	250.88					0.3				T reg	5.40673	9.07113	Correlation Calibration Curve
112	Polar	(+)	Metilselenopiruvato	258.866	[M+2K-H]	181.947	6	C4H6O3Se	0.24	CEUMM	Keto acids and derivatives	Alpha-keto acids and derivatives	Both	4.48279	3.09528	-
113	Polar	(+)	Unknown	320.866					0.24				Both	4.02697	2.81061	-
114	Polar	(+)	PS 34:2	276.16	[M+3Na]	759.512	9	C40H74NO10P	5.49	CEUMM	Glycerophospholipids	Glycerophosphoserines	T eff	3.55954	31.1434	%CV QC > 30%
115	Polar	(+)	Unknown	343.296					4.35				T eff	10.3132	15.2245	Correlation Calibration Curve
116	Polar	(+)	dUTP	178.978	[M+3Na]	467.966	16	C9H15N2O14P3	2.29	CEUMM	Pyrimidine nucleotides	Pyrimidine deoxyribonucleotides	Both	9.68801	16.7132	-
117	Polar	(+)	Unknown	420.884					0.21				Both	4.38841	3.72992	-
118	Polar	(+)	Triethanolamine	150.113	[M+H]	149.105	3	C6H15NO3	0.31	CEUMM	Organonitrogen compounds	Amines	Both	21.8664	7.03066	-
119	Polar	(+)	Dityrosine//Glucose	383.117	[M+Na]//[2M+Na]	360.1259//180.06295	17//2	C18H20N2O6//C6H12O6	0.23	CEUMM	Carboxylic acids and derivatives//Organooxygen compounds	Amino acids, peptides, and analogues//Carbohydrates and carbohydrate conjugates	T reg	243.04	4.22094	% Blanks
120	Polar	(+)	Unknown	223.064					5.35				T eff	11.9871	67.3151	% Blanks
121	Polar	(+)	Aminomuconic acid	315.08	[2M+H]	157.036	7	C6H7NO4	0.29	CEUMM	Carboxylic acids and derivatives	Amino acids, peptides, and analogues	T reg	41.1228	24.7149	%CV QC > 30%
122	Polar	(+)	Unknown	602.866					0.21				Both	4.03074	4.50662	-
123	Polar	(+)	Unknown	692.836					0.21				T reg	6.30918	4.89328	Correlation Calibration Curve
124	Polar	(+)	Unknown	244.87					0.22				Both	10.2054	3.57958	-
125	Polar	(+)	Unknown	534.879					0.21				Both	3.44695	7.44443	-
126	Polar	(+)	Dimethylurea	130.097	[M+ACN+H]	88.0631	7	C3H8N2O	0.23	CEUMM	Organic carbonic acids and derivatives	Ureas	Both	5.21693	3.45967	-
127	Polar	(+)	Mizolastine//Thromboxane B2/Prostaglandin G1	415.212	[M-H2O+H]//[M+2Na-H]	432.2153//370.2408	18//15	C24H25FN6O//C20H34O6	4.99	CEUMM	Benzimidazoles//Fatty Acyls	?//Eicosanoids	Both	2.02713	8.11213	-
128	Polar	(+)	Unknown	260.864					0.23				Both	3.88568	1.98904	-
129	Polar	(+)	Unknown	364.831					0.23				Both	6.19882	3.28446	-
130	Polar	(+)	Unknown	136.931					0.33				T reg	15.2605	10.676	Correlation Calibration Curve
131	Polar	(+)	Unknown	147.959					2.3				Both	5.02709	6.79353	-
132	Polar	(+)	N-Acetyl-D-glucosaminyldiphosphodolichol	656.226	[M+HCOONa+H]	587.231	9	C23H43NO12P2	8.52	CEUMM	Organooxygen compounds	Carbohydrates and carbohydrate conjugates	T eff	24.9795	NP	% Blanks
133	Polar	(+)	Unknown	622.781					0.26				T reg	2.25763	4.89268	Correlation Calibration Curve
134	Polar	(+)	Unknown	352.897					0.21				Both	5.59195	7.45504	-
135	Polar	(+)	Unknown	892.758					0.21				T reg	13.0107	5.422	Correlation Calibration Curve
136	Polar	(+)	Unknown	124.938					0.25				T reg	2.78074	2.48294	Correlation Calibration Curve
137	Polar	(+)	Unknown	206.894					0.22				Both	3.85404	4.23179	-
138	Polar	(+)	Ribose	451.165	[3M+H]	150.053	2	C5H10O6	4.61	CEUMM	Organooxygen compounds	Carbohydrates and carbohydrate conjugates	Both	2.67954	5.46617	-
139	Polar	(+)	Methylbenzoic acid	119.049	[M-H2O+H]	136.053	0	C8H8O2	0.24	CEUMM	Benzene and substituted derivatives	Benzoic acids and derivatives	Both	21.6548	8.50519	-
140	Polar	(+)	Unknown	288.922					0.2				Both	12.2035	28.4653	-
141	Polar	(+)	Unknown	346.009					0.32				Both	8.91173	14.7584	-
142	Polar	(+)	AMPc	330.053	[M+H]	329.046	19	C10H12N5O6P	2.29	CEUMM	Purine nucleotides	Cyclic purine ribonucleotides	Both	3.7661	6.42523	-
143	Polar	(+)	Unknown	164.127					0.22				T reg	9.9024	8.78737	Correlation Calibration Curve
144	Polar	(+)	Pyridoxamine #	191.076	[M+Na]	168.087	17	C8H12N2O2	0.21	CEUMM	Pyridines and derivatives	Pyridoxamines	Both	7.60543	7.35725	-
145	Polar	(+)	Ribose	451.165	[3M+H]	150.053	2	C5H10O7	4.36	CEUMM	Organooxygen compounds	Carbohydrates and carbohydrate conjugates	Both	3.55591	5.61929	-
146	Polar	(+)	Nonanoyl-CoA//N-Acetylserotonin glucuronide	463.134	[M+NH4+H]//[M+HCOONa+H]	907.226//394.1393	9//5	C30H52N7O17P3S//C18H22N2O8	10.12	CEUMM	Fatty Acyls//Organooxygen compounds	Fatty acids and conjugates//Carbohydrates and carbohydrate conjugates	T eff	21.4258	143.447	% Blanks
147	Polar	(+)	Unknown	367.991					0.28				Both	4.06548	11.3149	-
148	Polar	(+)	N-Arachidonoyl-L-Serine//N-Acetylhistamine	460.27	[M+HCOONa+H]//[3M+H]	391.2754//153.0876	8//17	C23H37NO4//C7H11N3O	4.99	CEUMM	Fatty Acyls//Carboxylic acids and derivatives	Fatty Amides//Carboxylic acid derivatives	Both	5.19447	25.7889	-
149	Polar	(+)	Propinol adenylate/propionyl-AMP	445.121	[M+ACN+H]	403.087	6	C13H18N5O8P	10.12	CEUMM	Purine nucleotides	Purine ribonucleotides	T eff	21.634	72.0535	% Blanks
150	Polar	(+)	Unknown	313.168					7.57				T reg	10.5185	19.5359	Correlation Calibration Curve
151	Polar	(+)	Phenylpyruvic acid	165.054	[M+H]	164.047	1	C9H8O3	0.29	CEUMM	Benzene and substituted derivatives	Phenylpyruvic acid derivatives	Both	17.5736	6.69445	-
152	Polar	(+)	Unknown	192.993					2.29				Both	2.96402	15.0816	-
153	Polar	(+)	Unknown	188.88					0.3				Both	7.22151	11.1404	-
154	Polar	(+)	Nicotinamide #	123.054	[M+H]	122.046	13	C6H6N2O	0.24	CEUMM	Pyridines and derivatives	Pyridinecarboxylic acids and derivatives	T reg	41.3835	26.2937	%CV QC > 30%
155	Polar	(+)	Alcoifosfamide/Alcophosphamide	301.029	[M+Na]	278.04	16	C7H17Cl2N2O3P	0.27	CEUMM	Organic phosphoric acids and derivatives/Organonitrogen compounds	Organic phosphoramides/Nitrogen mustard compounds	Both	5.43084	2.49788	-
156	Polar	(+)	Unknown	209.037					2.29				Both	2.448	8.57668	-
157	Polar	(+)	Unknown	576.679					0.23				Both	5.72073	9.21039	-
158	Polar	(+)	Unknown	134.989					2.35				T reg	26.3398	12.7084	Correlation Calibration Curve
159	Polar	(+)	Pantoyl-lactone glucoside//Monomethyl glutaric acid/Dehydropantoate	293.122	[M+H]//[2M+H]	292.1144//146.0572	5//5	C12H20O8//C6H10O4	0.25	CEUMM	Fatty Acyls//Fatty Acyls/Keto acids and derivatives	Fatty acyl glycosides//Fatty acid esters/Short-chain keto acids and derivatives	T reg	28.636	19.6831	Correlation Calibration Curve
160	Polar	(+)	Unknown	217.105					0.53				T eff	20.8479	38.3192	Blank Substraction
161	Polar	(+)	Histidine #	178.059	[M+Na]	155.07	2	C6H9N3O2	0.21	CEUMM	Carboxylic acids and derivatives	Amino acids, peptides, and analogues	Both	5.10936	6.10151	-
162	Polar	(+)	Unknown	249.207					4.36				T eff	3.99062	52.0284	%CV QC > 30%
163	Polar	(+)	Unknown	207.159					2.71				T eff	13.5487	14.1488	Blank Substraction
164	Polar	(+)	Beta-Carboline	207.032	[M+K]	168.069	2	C11H8N2	5.35	CEUMM	Indoles and derivatives	Pyridoindoles	T eff	12.2851	62.1284	% Blanks
165	Polar	(+)	Trihydroxypyridine/Hydroxyminaline	150.014	[M+Na]	127.025	14	C5H5NO3	0.22	CEUMM	Pyrroles	Pyrrole carboxylic acids and derivatives	T reg	7.05037	7.09828	Correlation Calibration Curve
166	Polar	(+)	Unknown	498.773					0.23				Both	6.59005	4.98458	-
167	Polar	(+)	Cys-Pro	219.083	[M+H]	218.076	15	C8H14N2O3S	0.22	CEUMM	Carboxylic acids and derivatives	Amino acids, peptides, and analogues	Both	4.51182	5.60921	-
168	Polar	(+)	Unknown	133.927					0.32				Both	17.9783	16.0449	-
169	Polar	(+)	Ile-Gln-Pro	179.108	[M+2H]	356.206	12	C16H28N4O5	5.49	CEUMM	Carboxylic acids and derivatives	Amino acids, peptides, and analogues	T eff	12.3751	47.5188	%CV QC > 30%
170	Polar	(+)	Unknown	169.906					0.35				T reg	22.5438	11.6122	Correlation Calibration Curve
171	Polar	(+)	Unknown	671.182					9.16				T eff	18.6495	44.2682	% Blanks
172	Polar	(+)	Unknown	196.953					0.29				T reg	7.85372	10.4219	Correlation Calibration Curve
173	Polar	(+)	Glutamylamino-butanoate	301.1	[M+HCOONa+H]	232.105	2	C9H16N2O5	2.3	CEUMM	Carboxylic acids and derivatives	Amino acids, peptides, and analogues	Both	4.24052	10.8139	-
174	Polar	(+)	Methylnicotinamide #	160.06	[M+Na]	137.071	2	C7H9N2O	0.35	CEUMM	Pyridines and derivatives	Pyridinecarboxylic acids and derivatives	T eff	17.0606	41.7797	%CV QC > 30%
175	Polar	(+)	Diketogulonate//Dihydrodipicolinate/Furoylglycine//Nicotinate	192.024	[M+H]//[M+Na]//[M+HCOONa+H]	191.0171//169.0352//123.0297	14//14//18	C6H7O7//C7H7NO4//C6H5NO2	0.23	CEUMM	Organooxygen compounds//Carboxylic acids and derivatives//Pyridines and derivatives	Carbohydrates and carbohydrate conjugates//Amino acids, peptides, and analogues//Pyridinecarboxylic acids and derivatives	Both	5.06567	7.99531	-
176	Polar	(+)	Leucine/Isoleucine &	114.091	[M-H2O+H]	131.095	1	C6H13NO2	0.94	CEUMM	Carboxylic acids and derivatives	Amino acids, peptides, and analogues	Both	5.46706	9.79279	-
177	Polar	(+)	Unknown	293.973					0.24				Both	3.90176	3.05078	-
178	Polar	(+)	Unknown	635.385					2.82				T eff	21.5188	NP	% Blanks
179	Polar	(+)	Butyramide	70.0645	[M-H2O+H]	87.0684	8	C4H9NO	0.24	CEUMM	Fatty Acyls	Fatty amides	Both	18.3777	11.3322	-
180	Polar	(+)	PE-Cer 16:2;O2/16:0(2OH)	1311	[2M+NH4]	646.481	19	C34H67N2O7P	10.19	CEUMM	Sphingolipids	Ceramide phosphoethanolamines	T eff	3.15106	72.6892	Blank Substraction
181	Polar	(+)	Unknown	487.95					0.27				Both	3.77008	9.50934	-
182	Polar	(+)	Amino-hydroxymethyl-methylpyrimidine diphosphate	368.005	[M+HCOONa+H]	299.007	9	C6H11N3O7P2	5.35	CEUMM	Organic oxoanionic compounds	Organic pyrophosphates	T eff	9.04485	53.1111	% Blanks
183	Polar	(+)	SM 34:1;O2 #	703.575	[M+H]	702.568	1	C39H79N2O6P	9.27	CEUMM	Sphingolipids	Phosphosphingolipids	T eff	2.82494	306.926	% Blanks
184	Polar	(+)	Tyramine #	120.081	[M-H2O+H]	137.084	1	C8H11NO	0.4	CEUMM	Benzene and substituted derivatives	Phenethylamines	Both	3.33403	2.26647	-
185	Polar	(+)	Indoline #	120.081	[M+H]	119.074	3	C8H9N	0.4	CEUMM	Indoles and derivatives	Indolines	Both	3.37472	2.32108	-
186	Polar	(+)	Tyrosine #	204.059	[M+Na]	181.07	20	C9H11NO3	0.27	CEUMM	Carboxylic acids and derivatives	Amino acids, peptides, and analogues	Both	23.5591	21.7092	-
187	Polar	(+)	Cysteine #	241.031	[M+H]	240.024	0	C6H12N2O4S2	0.26	CEUMM	Carboxylic acids and derivatives	Amino acids, peptides, and analogues	Both	12.5819	7.33908	-
188	Polar	(+)	CAR 18:0 #	428.374	[M+H]	427.366	1	C25H49NO4	5.48	CEUMM	Fatty Acyls	Fatty acid esters	Both	16.9318	26.531	-
189	Polar	(+)	LPC 16:0 #	496.341	[M+H]	495.334	2	C24H50NO7P	5.61	CEUMM	Glycerophospholipids	Glycerophosphocholines	T eff	6.28285	316.228	Blank Substraction
190	Polar	(+)	LPE 18:0	482.323	[M+H]	481.316	1	C23H48NO7P	6.32	CEUMM	Glycerophospholipids	Glycerophosphoethanolamines	T eff	6.42322	NP	Blank Substraction
191	Lipids	(-)	Orotic acid	215.033	[M+CH3COOH-H]	156.019	12	C5H4N2O4	0.87	CEUMM	Diazines	Pyrimidines and pyrimidine derivatives	T eff	7.30743	9.47797	Correlation Calibration Curve
192	Lipids	(-)	Unknown	445.199					1.19				Both	4.66692	3.30221	-
193	Lipids	(-)	Lactic Acid #	89.0243	[M-H]	90.0316	1	C3H6O3	0.82	CEUMM	Hydroxy acids and derivatives	Alpha hydroxy acids and derivatives	T reg	11.4613	4.5185	Correlation Calibration Curve
194	Lipids	(-)	Ribose	449.149	[3M-H]	150.052	4	C5H10O5	0.93	CEUMM	Organooxygen compounds	Carbohydrates and carbohydrate conjugates	Both	11.3046	6.91374	-
195	Lipids	(-)	Unknown	310.151					0.84				T reg	11.1951	11.4868	Correlation Calibration Curve
196	Lipids	(-)	FA 16:1	253.217	[M-H]	254.224	3	C16H30O2	2.9	MS-DIAL	Fatty Acyls	Fatty acids and conjugates	T reg	53.9657	11.5253	% Blanks
197	Lipids	(-)	Unknown	385.178					1.19				Both	4.54526	3.57184	-
198	Lipids	(-)	Pyroglutamic Acid	128.035	[M-H]	129.042	2	C5H7NO3	0.9	MS-DIAL	Carboxylic acids and derivatives	Amino acids, peptides, and analogues	Both	17.0673	29.7409	-
199	Lipids	(-)	Pyridoxine	168.067	[M-H]	169.074	0	C8H11NO3	0.86	CEUMM	Pyridines and derivatives//Phenols	Pyridoxines//Benzenediols	T reg	5.0556	7.73691	Correlation Calibration Curve
200	Lipids	(-)	FA 18:2 #	279.232	[M-H]	280.24	2	C18H32O2	3.11	LipidAnnotator	Fatty Acyls	Lineolic acids and derivatives	T reg	88.4445	24.1271	Blank Substraction
201	Lipids	(-)	Leucine/Isoleucine	130.087	[M-H]	131.094	2	C6H13NO2	0.84	CEUMM	Carboxylic acids and derivatives	Amino acids, peptides, and analogues	T reg	8.01076	6.63358	Correlation Calibration Curve
202	Lipids	(-)	UMPc	305.023	[M-H]	306.03	15	C9H11N2O8P	0.87	CEUMM	Ribonucleoside 3'-phosphates	Cyclic Ribonucleoside 3'-phosphates	T reg	8.61562	12.0766	Correlation Calibration Curve
203	Lipids	(-)	Acetoacetic acid #	101.024	[M-H]	102.031	2	C4H6O3	0.82	CEUMM	Keto acids and derivatives	Short-chain keto acids and derivatives	T reg	43.6726	4.56326	%CV QC > 30%
204	Lipids	(-)	Unknown	116.972					0.83				T eff	18.8722	15.8881	Correlation Calibration Curve
205	Lipids	(-)	TXB3	367.212	[M-H]	368.219	2	C20H32O6	1.37	CEUMM	Fatty Acyls	Eicosanoids	T reg	72.2276	4.99611	% Blanks
206	Lipids	(-)	Cys-Cys//Sumiki's acid	223.02	[M-H]//[M+CH3COONa-H]	224.0273//142.0242	7//13	C6H12N2O3S2//C6H6O4	0.88	CEUMM	Carboxylic acids and derivatives//Furans	Amino acids, peptides, and analogues//Furoic acid and derivatives	T reg	21.8396	9.99845	Correlation Calibration Curve
207	Lipids	(-)	N-Oxohexanoyl-homoserine lactone//Thr-Ser	471.193	[2M+HCOOH-H]//[2M+CH3COOH-H]	213.09755//206.0897	12//3	C10H15NO4//C7H14N2O5	1.19	CEUMM	Prenol Lipids//Fatty Acyls	Quinones and hydroquinones//Fatty amides	Both	25.8567	4.85425	-
208	Lipids	(-)	Unknown	265.147					1.28				T reg	48.9731	17.7303	% Blanks
209	Lipids	(-)	N-Acetylneuraminic acid	617.204	[2M-H]	309.106	1	C11H19NO9	0.86	CEUMM	Organooxygen compounds	Carbohydrates and carbohydrate conjugates	T eff	15.3013	19.8571	Correlation Calibration Curve
210	Lipids	(-)	Glyceryl-PGF2alpha//MG 22:4/Homochenodeoxycholic acid	473.282	[M+HCOOH-H]//[M+HCOONa-H]	428.2837//406.3018	15//16	C23H40O7//C25H42O4	2.6	CEUMM	Fatty Acyls//Glycerolipids/Sterol Lipids	Eicosanoids//MG/Bile acids and derivatives	T reg	5.52421	5.9026	Blank Substraction
211	Lipids	(-)	Pyridyl-butenoic acid	325.125	[2M-H]	163.066	18	C9H9NO2	0.85	CEUMM	Pyridines and derivatives		T reg	40.0749	6.62401	%CV QC > 30%
212	Lipids	(-)	UDPc	387.025	[M+CH3COONa-H]	306.029	15	C9H11N2O8P	0.87	CEUMM	Pyrimidine nucleotides	Cyclic pyrimidine nucleotides	T reg	8.21335	13.9011	Correlation Calibration Curve
213	Lipids	(-)	Thiomorpholine-carboxylate	128.019	[M-H2O-H]	147.037	16	C5H9NO2S	0.72	CEUMM	Carboxylic acids and derivatives	Amino acids, peptides, and analogues	Both	3.18098	2.4795	-
214	Lipids	(-)	Methoxytyramine//Dopamine	212.09	[M+HCOOH-H]//[M+CH3COOH-H]	167.0917//153.076	18//19	C9H13NO2//C8H11NO2	0.83	CEUMM	Phenols	Methoxyphenols//Benzenediols	T reg	76.7695	23.6648	%CV QC > 30%
215	Lipids	(-)	His-Cys-Ala	328.108	[M-H]	329.115	2	C12H19N5O4S	0.85	CEUMM	Carboxylic acids and derivatives	Amino acids, peptides, and analogues	T reg	10.4464	8.15395	Correlation Calibration Curve
216	Lipids	(-)	Unknown	344.134					0.85				T reg	11.7699	8.80553	Correlation Calibration Curve
217	Lipids	(-)	FA 22:6;O4	473.217	[M+CH3COONa-H]	392.221	4	C22H32O6	1.08	CEUMM	Fatty Acyls	Docosanoids	T reg	28.5398	6.3627	Blank Substraction
218	Lipids	(-)	Sedoheptulose	269.086	[M+CH3COOH-H]	210.072	7	C7H14O7	0.85	CEUMM	Organooxygen compounds	Carbohydrates and carbohydrate conjugates	T reg	38.3714	6.54088	%CV QC > 30%
219	Lipids	(-)	Deoxycytidine	499.171	[2M+HCOOH-H]	227.086	19	C9H13N3O4	1.19	CEUMM	Pyrimidine nucleosides	Pyrimidine 2'-deoxyribonucleosides	Both	8.59832	4.33167	-
220	Lipids	(-)	Unknown	242.052					0.88				T reg	19.1886	23.4794	Correlation Calibration Curve
221	Lipids	(-)	LPI 18:3	296.135	[M-2H]	594.285	7	C27H47O12P	0.84	CEUMM	Glycerophospholipids	Glycerophosphoinositols	T reg	25.2749	8.35974	Correlation Calibration Curve
222	Lipids	(-)	Unknown	448.174					1.19				Both	13.8108	4.10856	-
223	Lipids	(-)	Unknown	1259.43					0.92				T eff	13.8079	34.4482	%CV QC > 30%
224	Lipids	(-)	Myrsinone/PA 28:2	293.178	[M-H]//[M-2H]	294.1855//588.371	8//14	C17H26O4//C31H57O8P	1.79	CEUMM	Prenol lipids/Glycerophospholipids	Quinone and hydroquinone lipids/PA	T reg	28.9658	25.9779	% Blanks
225	Lipids	(-)	Nonanediol diacetate//N,N-Dihydroxy-L-isoleucine	325.16	[M+CH3COONa-H]//[2M-H]	244.164/163.08355	12//6	C13H24O4//C6H13NO4	0.86	CEUMM	Prenol lipids/Fatty Acyls//Carboxylic acids and derivatives	Monoterpenoids/Fatty alcohol esters//Amino acids, peptides, and analogues	T reg	72.074	7.42893	Blank Substraction
226	Lipids	(-)	Dityrosine	359.118	[M-H]	360.126	18	C18H20N2O6	0.83	CEUMM	Carboxylic acids and derivatives	Amino acids, peptides, and analogues	T reg	3.50215	4.61232	Correlation Calibration Curve
227	Lipids	(-)	Unknown	164.072					0.86				T reg	19.2128	5.14319	Correlation Calibration Curve
228	Lipids	(-)	Valine	116.073	[M-H]	117.08	7	C5H11NO2	0.84	MS-DIAL	Carboxylic acids and derivatives	Amino acids, peptides, and analogues	T reg	15.7436	9.58856	Correlation Calibration Curve
229	Lipids	(-)	Urolithin B	293.047	[M+CH3COONa-H]	212.051	19	C13H8O3	0.91	CEUMM	Coumarins and derivatives		T eff	8.02683	28.7225	Correlation Calibration Curve
230	Lipids	(-)	Pyridoxal//Benzamide	166.053	[M-H]//[M+HCOOH-H]	167.06//121.0545	10//14	C8H9NO3//C7H7NO	0.85	CEUMM	Pyridines and derivatives//Benzene and substituted derivatives	Pyridine carboxaldehydes//Benzoic acids and derivatives	T reg	56.3203	11.6334	%CV QC > 30%
231	Lipids	(-)	Thiamine diphosphate	469.028	[M+HCOOH-H]	424.03	17	C12H18N4O7P2S	0.86	CEUMM	Diazines	Pyrimidines and pyrimidine derivatives	Both	12.932	10.1531	-
232	Lipids	(-)	Glyceraldehyde-phosphate	168.994	[M-H]	170.001	17	C3H7O6P	0.87	CEUMM	Organooxygen compounds	Carbohydrates and carbohydrate conjugates	T eff	5.26442	8.67986	Correlation Calibration Curve
233	Lipids	(-)	PI 40:3	915.599	[M-H]	916.606	3	C49H89O13P	4.78	CEUMM	Glycerophospholipids	Glycerophosphoinositols	T reg	NP	14.3055	% Blanks
234	Lipids	(-)	Unknown	695.311					2.92				T reg	25.0808	9.0476	Correlation Calibration Curve
235	Lipids	(-)	N-Octanoyl-lysine	353.202	[M+CH3COONa-H]	272.206	13	C14H28N2O3	1.55	CEUMM	Carboxylic acids and derivatives	Carbohydrates and carbohydrate conjugates	T reg	15.171	13.0848	Blank Substraction
236	Lipids	(-)	Ciliatine	159.994	[M+Cl]	125.025	6	C2H8NO3P	0.87	CEUMM	Organic phosphonic acids and derivatives	Organic phosphonic acids	Both	7.74872	8.7025	-
237	Lipids	(-)	Met-Trp-Thr	549.168	[M+TFA-H]	436.178	9	C20H28N4O5S	1.19	CEUMM	Carboxylic acids and derivatives	Amino acids, peptides, and analogues	Both	24.9384	11.581	-
238	Lipids	(-)	Asp-Arg	269.132	[M-H2O-H]	288.149	16	C10H20N6O4	0.95	CEUMM	Carboxylic acids and derivatives	Amino acids, peptides, and analogues	Both	22.4383	13.0455	-
239	Lipids	(-)	Phe-Glu-Trp	159.058	[M-3H]	480.196	9	C25H28N4O6	0.89	CEUMM	Carboxylic acids and derivatives	Amino acids, peptides, and analogues	T reg	42.9982	11.2042	%CV QC > 30%
240	Lipids	(-)	Hydroxytetradecanedioic acid	355.169	[M+CH3COONa-H]	274.173	16	C14H26O5	1.19	CEUMM	Fatty Acyls	Fatty acids and conjugates	Both	11.489	13.3916	-
241	Lipids	(-)	Unknown	388.155					1.39				T reg	17.4075	8.30623	Correlation Calibration Curve
242	Lipids	(+)	Arginine #	175.119	[M+H]	174.112	3	C6H14N4O2	0.91	CEUMM	Carboxylic acids and derivatives	Amino acids, peptides, and analogues	Both	10.3933	3.1991	-
243	Lipids	(+)	Unknown	192.16					0.85				Both	7.1901	5.84733	-
244	Lipids	(+)	Mizolastine//Thromboxane B2/Prostaglandin G1	415.212	[M-H2O+H]//[M+2Na-H]	432.2153//370.2408	18//15	C24H25FN6O//C20H34O6	1.09	CEUMM	Benzimidazoles//Fatty Acyls	?//Eicosanoids	Both	3.90809	6.45397	-
245	Lipids	(+)	Butyrylcarnitine//PGD2-dihydroxypropanylamine	485.292	[2M+Na]//[M+CH3COOH+H]	231.15155//425.2711	19//15	C11H21NO4//C23H39NO6	2.64	CEUMM	Fatty Acyls	Fatty acid esters//Eicosanoids	T reg	12.9196	5.91664	Blank Substraction
246	Lipids	(+)	Carboxy-alpha-chromanol	387.194	[M+K]	348.231	3	C21H32O4	1.19	CEUMM	Fatty Acyls	Eicosanoids	Both	3.30008	9.02838	-
247	Lipids	(+)	Arginine	197.101	[M+Na]	174.112	1	C6H14N4O2	0.81	CEUMM	Carboxylic acids and derivatives	Amino acids, peptides, and analogues	Both	15.3472	2.78841	-
248	Lipids	(+)	Ribose	451.165	[3M+H]	150.052	2	C5H10O5	0.95	CEUMM	Organooxygen compounds	Carbohydrates and carbohydrate conjugates	Both	8.08396	4.17374	-
249	Lipids	(+)	Pyridoxine	170.081	[M+H]	169.074	2	C8H11NO3	0.85	MS2	Pyridines and derivatives	Pyridoxines	Both	3.65493	5.98562	-
250	Lipids	(+)	Unknown	326.378					1.84				Both	5.14404	3.21648	-
251	Lipids	(+)	Triethanolamine	150.112	[M+H]	149.105	2	C6H15NO3	0.87	CEUMM	Organonitrogen compounds	Amines	T reg	59.4109	10.9401	%CV QC > 30%
252	Lipids	(+)	Unknown	104.992					0.87				Both	3.60787	18.5886	-
253	Lipids	(+)	Oxo-carboxy-leukotriene B4	387.181	[M+Na]	364.192	9	C20H28O6	0.99	CEUMM	Fatty Acyls	Eicosanoids	T reg	6.14551	4.74692	% Blanks
254	Lipids	(+)	Unknown	268.999					0.84				Both	4.08373	4.29308	-
255	Lipids	(+)	Selenocysteine	186.996	[M+NH4]	168.962	13	C3H7NO2Se	0.85	CEUMM	Carboxylic acids and derivatives	Amino acids, peptides, and analogues	Both	5.13086	6.11084	-
256	Lipids	(+)	Pantethine//Harderoporphyrinogen	637.306	[M+2ACN+H]//[M+Na]	554.2754//614.3166	2//10	C22H42N4O8S2//C35H42N4O6	2.92	CEUMM	Carboxylic acids and derivatives//Tetrapyrroles and derivatives	Amino acids, peptides, and analogues//Porphyrins	Both	4.13765	7.69022	-
257	Lipids	(+)	CDP-DG 12:0_15:0	884.438	[M+H]	883.431	6	C39H71N3O15P2	0.84	CEUMM	Glycerophospholipids	CDP-glycerols	Both	9.5674	5.70461	-
258	Lipids	(+)	LPE 18:2	996.605	[2M+ACN+H]	477.285	0	C23H44NO7P	2.44	CEUMM	Glycerophospholipids	Glycerophosphoethanolamines	T reg	8.78499	8.71567	Blank Substraction
259	Lipids	(+)	Unknown	351.002					0.84				Both	5.678	5.1714	-
260	Lipids	(+)	Chloro-methylmaleylacetate	228.984	[M+Na]	205.995	17	C7H7ClO5	0.85	CEUMM	Keto acids and derivatives	Medium-chain keto acids and derivatives	Both	4.10842	9.04362	-
261	Lipids	(+)	LPG 19:0//LPS-O-18:0	544.364	[M+NH4]//[M+CH3OH+H]	526.3299//511.3302	5//5	C25H51O9P//C24H50NO8P	1.09	CEUMM	Glycerophospholipids	Glycerophosphoglycerols/Glycerophosphoserines	Both	9.64159	3.72495	-
262	Lipids	(+)	Unknown	244.955					0.84				Both	3.58797	8.8884	-
263	Lipids	(+)	N-stearoyl taurine	430.245	[M+K]	391.282	16	C20H41NO4S	1.02	CEUMM	Fatty Acyls	Fatty Amides	Both	4.20779	10.7268	-
264	Lipids	(+)	Phosphoguanidinoacetate	433.005	[2M+K]	197.021	3	C3H8N3O5P	0.83	CEUMM	Carboxylic acids and derivatives	Amino acids, peptides, and analogues	Both	7.09011	5.48409	-
265	Lipids	(+)	Hydroxylinoleoyl-CoA	521.659	[M+2H]	1041.3	5	C39H62N7O18P3S	4	CEUMM	Fatty Acyls	Eicosanoids	T reg	12.7601	6.20903	Blank Substraction
266	Lipids	(+)	Glucose	203.053	[M+Na]	180.064	1	C6H12O6	0.81	CEUMM	Organooxygen compounds	Carbohydrates and carbohydrate conjugates	Both	3.94398	4.83144	-
267	Lipids	(+)	Glutamine	169.058	[M+Na]	146.069	1	C5H10N2O3	0.81	CEUMM	Carboxylic acids and derivatives	Amino acids, peptides, and analogues	T reg	8.34879	6.91616	Correlation Calibration Curve
268	Lipids	(+)	Sedoheptulose-bisphosphate	392.99	[M+Na]	370	17	C7H16O13P2	0.84	CEUMM	Organooxygen compounds	Carbohydrates and carbohydrate conjugates	Both	6.57054	5.50659	-
269	Lipids	(+)	Indoleacetic acid	158.059	[M-H2O+H]	175.063	4	C10H9NO2	0.89	CEUMM	Indoles and derivatives	Indolyl carboxylic acids and derivatives	Both	5.11613	4.78224	-
270	Lipids	(+)	CAR 10:1;O2	713.424	[2M+Na]	345.218	7	C17H31NO6	1.5	CEUMM	Fatty Acyls	Fatty acyl carnitines	T reg	4.76886	13.7357	Blank Substraction
271	Lipids	(+)	Dimethylallyl pyrophosphate/Isopentenyl pyrophosphate	515.008	[2M+Na]	246.009	14	C5H12O7P2	0.83	CEUMM	Prenol lipids	Isoprenoid phosphates	Both	5.16763	5.91791	-
272	Lipids	(+)	Unknown	403.235					1.89				T reg	10.9066	9.8744	Blank Substraction
273	Lipids	(+)	N-palmitoyl histidine//PGH2-EA	475.297	[M+CH3COONa+H]	394.301	14//15	C22H39N3O3//C23H39NO4	2.6	CEUMM	Fatty Acyls	Fatty amides//Eicosanoids	Both	9.88866	8.22651	-
274	Lipids	(+)	Pro-Glu//Ketoleucine	261.131	[M+NH4]//[2M+H]	243.0977//130.0621	2//7	C10H15N2O5//C6H10O3	0.83	CEUMM	Carboxylic acids and derivatives//Organic acids and derivatives	Amino acids, peptides, and analogues//Keto acids and derivatives	T eff	11.5606	16.6519	Correlation Calibration Curve
275	Lipids	(+)	Unknown	408.962					0.84				Both	7.2503	11.2446	-
276	Lipids	(+)	Glucosamine-sulfate	557.033	[2M+K]	259.035	5	C6H13NO8S	0.84	CEUMM	Organooxygen compounds	Carbohydrates and carbohydrate conjugates	Both	6.8696	3.41322	-
277	Lipids	(+)	Unknown	1421.99					1.23				Both	4.41375	13.7718	-
278	Lipids	(+)	Unknown	328.938					0.85				Both	5.52082	7.98978	-
279	Lipids	(+)	Adenylylselenate	474.993	[M-H2O+NH4]	474.969	12	C10H14N5O10PSe	0.84	CEUMM	Purine nucleotides	Purine ribonucleotides	Both	6.00786	9.3949	-
280	Lipids	(+)	Unknown	326.957					0.83				Both	3.54694	10.8066	-
281	Lipids	(+)	N-Methyltryptamine	213.076	[M+K]	174.113	16	C11H14N2	0.81	CEUMM	Carboxylic acids and derivatives//Indoles and derivatives	Amino acids, peptides, and analogues//Tryptamines and derivatives	Both	5.23776	14.7194	-
282	Lipids	(+)	Hydroxy-dimethyl-nonanoyl-CoA//Histamine Phosphate	340.071	[M+3Na]//[M+CH3OH+H]	951.2466//307.0379	16//15	C32H56N7O18P3S//C5H15N3O8P2	0.84	CEUMM	Fatty Acyls//Carboxylic acids and derivatives	Fatty acid esters//Carbohydrates and carbohydrate conjugates	T reg	4.27987	1.82305	Correlation Calibration Curve
283	Lipids	(+)	Unknown	490.964					0.83				Both	6.36761	5.38634	-
284	Lipids	(+)	Unknown	366.976					0.84				Both	5.99473	6.68416	-
285	Lipids	(+)	Unknown	258.069					0.85				T reg	7.46707	10.4559	Correlation Calibration Curve
286	Lipids	(+)	Unknown	532.952					0.83				Both	7.87043	8.04781	-
287	Lipids	(+)	Phosphoadenylylselenate	614.954	[M+CH3COOH+H]	554.937	4	C10H15N5O13P2Se	0.83	CEUMM	Purine nucleotides	Purine ribonucleotides	Both	7.59898	6.50681	-
288	Lipids	(+)	Glucaric acid	248.998	[M+K]	210.035	14	C6H10O8	0.84	CEUMM	Organooxygen compounds	Carbohydrates and carbohydrate conjugates	Both	6.32638	6.29057	-
289	Lipids	(+)	Unknown	202.97					0.84				T reg	8.35941	8.34656	Correlation Calibration Curve
290	Lipids	(+)	Dityrosine//Glucose	383.115	[M+Na]//[2M+Na]	360.1259//180.06295	17//2	C18H20N2O6//C6H12O6	0.81	CEUMM	Carboxylic acids and derivatives//Organooxygen compounds	Amino acids, peptides, and analogues//Carbohydrates and carbohydrate conjugates	T reg	10.9946	13.3431	Correlation Calibration Curve
291	Lipids	(+)	Unknown	384.916					0.83				Both	18.6307	9.94801	-
292	Lipids	(+)	Unknown	450.949					0.84				Both	11.2405	18.6469	-
293	Lipids	(+)	Unknown	410.95					0.83				Both	9.73729	12.9766	-
294	Lipids	(+)	Unknown	466.92					0.83				T eff	24.323	43.6204	%CV QC > 30%
295	Lipids	(+)	Unknown	721					0.82				Both	9.05104	4.65029	-
296	Lipids	(+)	Unknown	302.913					0.83				Both	10.265	10.8	-
297	Lipids	(+)	Butyl-O-hexadecanoyl-neohesperidoside	1258.87	[2M+NH4]	620.419	9	C32H60O11	1.25	CEUMM	Saccharolipids	Other acyl sugars	T eff	6.38242	24.5009	Correlation Calibration Curve
298	Lipids	(+)	Unknown	572.969					0.83				Both	6.75051	12.7977	-
299	Lipids	(+)	N-Acetylglucosamine-phosphate	324.045	[M+Na]	301.056	2	C8H16NO9P	0.71	CEUMM	Organooxygen compounds	Carbohydrates and carbohydrate conjugates	Both	6.9579	12.5234	-
	Table S2. Summary of identified metabolites. aID number was assigned to metabolites and is shared throughout the tables. bAnnotations were given according to their m/z and RT values using different annotation methods. When multiple identities were possible, they are separated with / when they are isomers (same formula and adduct, but different compound name), and with // when they are different c…
