# Supplementary material for: L-Phenylalanine is a metabolic checkpoint of human Th2 cells
Source: Cell Rep Med. 2025 Nov 26;6(12):102466. doi: 10.1016/j.xcrm.2025.102466 (PMC12765850; doi:10.1016/j.xcrm.2025.102466)
Supplement: Table S3. Biochemical composition of the metabolome of memory Teff and Treg cells, according to HMDB database, based on total metabolites — N/A, not available; CAR, carnitine; LPA, lysophosphatidic acid; AMPc, adenosine monophosphate cyclic; IMPc, inosine monophosphate cyclic; SM, sphingomyelin; dUTP, deoxy uracyl triphosphate; UMPc, uracyl monophosphate cyclic. Related to Figure 1 [file mmc4.xlsx]

## Sheet: Sheet1
	Teff cells
	Biochemical Class	Absolute Frequency	Relative Frequency (%)	Subclass	Examples
Principal classes >2%	Carboxylic acids and derivatives	22	21.3592	Amino acids, peptides, and analogues	Phenylalanine, Arginine, Histidine
	Fatty Acyls	16	15.534	Fatty acids, fatty amides	CAR 18:0, Butyramide
	Glycerophospholipids	13	12.6214	Glycerophosphates, Glycerophosphocholines	LPA 12:0
	Organooxygen compounds	11	10.6796	Carbohydrates and carbohydrate conjugates	Glucose, Pantothenic Acid
	Purine nucleotides	5	4.85437	Purine ribonucleotides	AMPc, IMPc
	Indoles and derivatives	4	3.8835	Indolines	Indoline, Tryptophan
	Benzene and substituted derivatives	4	3.8835	Benzoic acids and derivatives	Tyramine, Phenylpyruvic acid
	Pyridines and derivatives	3	2.91262	Pyridoxines	Pyridoxamine, Pyridoxine, Methylnicotinamide
Minor classes <2%	Sphingolipids	2	1.94175	Phosphosphingolipids	SM 34:1;O2
	Diazines	2	1.94175	Pyrimidines and pyrimidine derivatives	Orotic acid
	Organonitrogen compounds	2	1.94175	Amines	Triethanolamine
	Steroids and steroid derivatives	2	1.94175	Bile acids, alcohols and derivatives	Hydroxy-cholestenoic acid
	Keto acids and derivatives	2	1.94175	Alpha-keto acids and derivatives	Metilselenopiruvato
	Organic phosphonic acids and derivatives	2	1.94175	Organic phosphonic acids	Ciliatine
	Prenol lipids	2	1.94175	Isoprenoid phosphates	N-Oxohexanoyl-homoserine lactone
	Pteridines and derivatives	2	1.94175	Pterins and derivatives	Reduced riboflavin
	Pyrimidine nucleosides	1	0.970874	Pyrimidine 2'-deoxyribonucleosides	Deoxycytidine
	Pyrimidine nucleotides	1	0.970874	Pyrimidine deoxyribonucleotides	dUTP
	Phenols	1	0.970874	Methoxyphenols	Folic acid
	(5'->5')-dinucleotides	1	0.970874	N/A	Diguanosine diphosphate
	Benzimidazoles	1	0.970874	N/A	Mizolastine
	Organic carbonic acids and derivatives	1	0.970874	Ureas	Dimethylurea
	Organic oxoanionic compounds	1	0.970874	Organic pyrophosphates	Amino-hydroxymethyl-methylpyrimidine diphosphate
	Saccharolipids	1	0.970874	Other acyl sugars	Butyl-O-hexadecanoyl-neohesperidoside
	Triazines	1	0.970874	1,3,5-triazines	Chloro-N-(methylethyl)-triazine-diamine
	Total annotated metabolites	103	100
	Treg cells
	Biochemical Class	Absolute Frequency	Relative Frequency (%)	Subclass	Examples
Principal classes >2%	Carboxylic acids and derivatives	27	23.8938	Amino acids, peptides, and analogues	Phenylalanine, Arginine, Histidine
	Fatty Acyls	22	19.469	Fatty acids, eicosanoids	CAR 18:0, Butyramide
	Organooxygen compounds	11	9.73451	Carbohydrates and carbohydrate conjugates	Glucose, Pantothenic Acid
	Glycerophospholipids	10	8.84956	Glycerophosphates	LPA 12:0
	Pyridines and derivatives	5	4.42478	Pyridoxines	Pyridoxamine, Pyridoxine, Nicotinamide
	Prenol lipids	5	4.42478	Isoprenoid phosphates	N-Oxohexanoyl-homoserine lactone
	Keto acids and derivatives	4	3.53982	Medium-chain keto acids and derivatives	Acetoacetic acid
	Purine nucleotides	4	3.53982	Purine ribonucleotides	AMPc, IMPc
	Pyrimidine nucleotides	4	3.53982	Pyrimidine deoxyribonucleotides	dUTP
	Indoles and derivatives	3	2.65487	Indolines, Indolyl carboxylic acids and derivatives	Indoline, Tryptophan
	Benzene and substituted derivatives	3	2.65487	Benzoic acids and derivatives	Tyramine, Phenylpyruvic acid
Minor classes <2%	Phenols	2	1.76991	Methoxyphenols	Folic acid
	Organic phosphonic acids and derivatives	2	1.76991	Organic phosphonic acids	Ciliatine
	Organonitrogen compounds	2	1.76991	Amines	Triethanolamine
	Hydroxy acids and derivatives	1	0.884956	Alpha hydroxy acids and derivatives	Lactic Acid
	(5'->5')-dinucleotides	1	0.884956	N/A	Diguanosine diphosphate
	Benzimidazoles	1	0.884956	N/A	Mizolastine
	Diazines	1	0.884956	Pyrimidines and pyrimidine derivatives	Orotic acid
	Dibenzylbutane lignans	1	0.884956	Dibenzylbutanediol lignans	Enterodiol
	Organic carbonic acids and derivatives	1	0.884956	Ureas	Dimethylurea
	Pyrroles	1	0.884956	Pyrrole carboxylic acids and derivatives	Trihydroxypyridine
	Ribonucleoside 3'-phosphates	1	0.884956	Cyclic Ribonucleoside 3'-phosphates	UMPc
	Triazines	1	0.884956	1,3,5-triazines	Chloro-N-(methylethyl)-triazine-diamine
	Total annotated metabolites	113	100
Table S3. Biochemical composition of the metabolome of memory Teff and Treg cells, according to HMDB database, based on total metabolites. N/A: not available. CAR: carnitine; LPA: lysophosphatidic acid; AMPc: adenosine monophosphate cyclic; IMPc: inosine monophosphate cyclic; SM: sphingomyelin; dUTP: deoxy uracyl triphosphate; UMPc: uracyl monophosphate cyclic. Related to figure 1.
