# Supplementary material for: L-Phenylalanine is a metabolic checkpoint of human Th2 cells
Source: Cell Rep Med. 2025 Nov 26;6(12):102466. doi: 10.1016/j.xcrm.2025.102466 (PMC12765850; doi:10.1016/j.xcrm.2025.102466)
Supplement: Table S4. Unbiased over-representation pathway analysis based on shared (between memory Teff and memory Treg) and memory Teff unique metabolites — List of pathways from KEGG database found in the IMPaLA analysis for Teff cells. Significant pathways (p value < 0.05) are shown in bold, whereas those included in Figure 1F are highlighted in yellow and italics. aNumber of metabolites found in the pathway from the total number (in this case, 48 metabolites) included in the analysis. bTotal number of metabolites in the pathway, with the number found in the background list in brackets. FDR, false discovery rate. Related to Figure 1 [file mmc5.xlsx]

## Sheet: Sheet1
Pathway	overlapping metabolitesa	all metabolitesb	p value	-Log10 p value	FDR
Aminoacyl-tRNA biosynthesis - Homo sapiens (human)	9	23 (52)	6.05e-11	10.2182	4.06e-08
Protein digestion and absorption - Homo sapiens (human)	11	44 (47)	9.31e-11	10.0311	4.81e-08
Central carbon metabolism in cancer - Homo sapiens (human)	9	35 (37)	4.46e-09	8.35067	1.2e-06
ABC transporters - Homo sapiens (human)	11	88 (138)	2.2e-07	6.65758	4.91e-05
Mineral absorption - Homo sapiens (human)	6	27 (29)	5.47e-06	5.26201	0.0011
Phenylalanine, tyrosine and tryptophan biosynthesis - Homo sapiens (human)	4	18 (34)	0.000235	3.62893	0.0251
Vitamin B6 metabolism - Homo sapiens (human)	4	19 (29)	0.000294	3.53165	0.0251
Vitamin digestion and absorption - Homo sapiens (human)	4	29 (39)	0.00158	2.80134	0.0961
Thiamine metabolism - Homo sapiens (human)	3	14 (31)	0.00173	2.76195	0.104
mTOR signaling pathway - Homo sapiens (human)	2	4 (4)	0.00186	2.73049	0.11
Arginine biosynthesis - Homo sapiens (human)	3	18 (23)	0.0037	2.4318	0.209
Pentose phosphate pathway - Homo sapiens (human)	3	25 (35)	0.00954	2.02045	0.457
Glycolysis / Gluconeogenesis - Homo sapiens (human)	3	25 (31)	0.00954	2.02045	0.457
Glycerophospholipid metabolism - Homo sapiens (human)	3	25 (55)	0.00954	2.02045	0.457
Shigellosis - Homo sapiens (human)	2	9 (14)	0.0105	1.97881	0.481
Pyrimidine metabolism - Homo sapiens (human)	4	49 (65)	0.0108	1.96658	0.481
Choline metabolism in cancer - Homo sapiens (human)	2	10 (11)	0.013	1.88606	0.499
Arginine and proline metabolism - Homo sapiens (human)	4	60 (78)	0.0215	1.66756	0.708
Valine, leucine and isoleucine degradation - Homo sapiens (human)	3	34 (42)	0.0222	1.65365	0.708
Selenocompound metabolism - Homo sapiens (human)	2	16 (27)	0.0324	1.48945	0.919
Phenylalanine metabolism - Homo sapiens (human)	3	40 (60)	0.034	1.46852	0.943
Valine, leucine and isoleucine biosynthesis - Homo sapiens (human)	2	18 (23)	0.0404	1.39362	1
Terpenoid backbone biosynthesis - Homo sapiens (human)	2	20 (45)	0.0491	1.30892	1
Tryptophan metabolism - Homo sapiens (human)	3	59 (83)	0.0883	1.05404	1
Ascorbate and aldarate metabolism - Homo sapiens (human)	2	28 (57)	0.0892	1.04964	1
beta-Alanine metabolism - Homo sapiens (human)	2	29 (32)	0.0948	1.02319	1
Chagas disease - Homo sapiens (human)	1	6 (6)	0.103	0.987163	1
Melanogenesis - Homo sapiens (human)	1	6 (6)	0.103	0.987163	1
D-Glutamine and D-glutamate metabolism - Homo sapiens (human)	1	7 (13)	0.12	0.920819	1
D-Arginine and D-ornithine metabolism - Homo sapiens (human)	1	8 (11)	0.135	0.869666	1
Glutamatergic synapse - Homo sapiens (human)	1	8 (8)	0.135	0.869666	1
Cocaine addiction - Homo sapiens (human)	1	8 (8)	0.135	0.869666	1
African trypanosomiasis - Homo sapiens (human)	1	8 (8)	0.135	0.869666	1
One carbon pool by folate - Homo sapiens (human)	1	9 (9)	0.151	0.821023	1
GABAergic synapse - Homo sapiens (human)	1	9 (9)	0.151	0.821023	1
Amphetamine addiction - Homo sapiens (human)	1	10 (10)	0.166	0.779892	1
Alcoholism - Homo sapiens (human)	1	10 (10)	0.166	0.779892	1
Amyotrophic lateral sclerosis - Homo sapiens (human)	1	10 (14)	0.166	0.779892	1
Prolactin signaling pathway - Homo sapiens (human)	1	10 (11)	0.166	0.779892	1
Amoebiasis - Homo sapiens (human)	1	11 (13)	0.181	0.742321	1
Dopaminergic synapse - Homo sapiens (human)	1	12 (12)	0.196	0.707744	1
Riboflavin metabolism - Homo sapiens (human)	1	14 (20)	0.225	0.647817	1
Phosphonate and phosphinate metabolism - Homo sapiens (human)	1	14 (56)	0.225	0.647817	1
Proximal tubule bicarbonate reclamation - Homo sapiens (human)	1	15 (17)	0.239	0.621602	1
Nitrogen metabolism - Homo sapiens (human)	1	16 (19)	0.253	0.596879	1
Citrate cycle (TCA cycle) - Homo sapiens (human)	1	17 (20)	0.266	0.575118	1
Caffeine metabolism - Homo sapiens (human)	1	18 (22)	0.28	0.552842	1
Tyrosine metabolism - Homo sapiens (human)	2	58 (78)	0.281	0.551294	1
Parkinson disease - Homo sapiens (human)	1	19 (21)	0.293	0.533132	1
Pathways of neurodegeneration - multiple diseases - Homo sapiens (human)	1	20 (32)	0.306	0.514279	1
Glutathione metabolism - Homo sapiens (human)	1	21 (38)	0.318	0.497573	1
Ferroptosis - Homo sapiens (human)	1	21 (31)	0.318	0.497573	1
Pantothenate and CoA biosynthesis - Homo sapiens (human)	1	24 (30)	0.355	0.449772	1
Alanine, aspartate and glutamate metabolism - Homo sapiens (human)	1	25 (28)	0.366	0.436519	1
Inositol phosphate metabolism - Homo sapiens (human)	1	25 (47)	0.366	0.436519	1
Pyruvate metabolism - Homo sapiens (human)	1	26 (32)	0.378	0.422508	1
Diabetic cardiomyopathy - Homo sapiens (human)	1	26 (39)	0.378	0.422508	1
Ubiquinone and other terpenoid-quinone biosynthesis - Homo sapiens (human)	1	29 (71)	0.411	0.386158	1
Galactose metabolism - Homo sapiens (human)	1	30 (46)	0.422	0.374688	1
Fructose and mannose metabolism - Homo sapiens (human)	1	31 (54)	0.433	0.363512	1
Folate biosynthesis - Homo sapiens (human)	1	32 (58)	0.443	0.353596	1
Pentose and glucuronate interconversions - Homo sapiens (human)	1	32 (58)	0.443	0.353596	1
Histidine metabolism - Homo sapiens (human)	1	36 (47)	0.482	0.316953	1
Propanoate metabolism - Homo sapiens (human)	1	38 (48)	0.501	0.300162	1
Serotonergic synapse - Homo sapiens (human)	1	39 (42)	0.51	0.29243	1
Primary bile acid biosynthesis - Homo sapiens (human)	1	40 (47)	0.519	0.284833	1
Glycine, serine and threonine metabolism - Homo sapiens (human)	1	42 (50)	0.537	0.270026	1
Neuroactive ligand-receptor interaction - Homo sapiens (human)	1	44 (52)	0.553	0.257275	1
Glyoxylate and dicarboxylate metabolism - Homo sapiens (human)	1	46 (62)	0.57	0.244125	1
Cysteine and methionine metabolism - Homo sapiens (human)	1	50 (63)	0.6	0.221849	1
Purine metabolism - Homo sapiens (human)	1	78 (95)	0.763	0.117475	1
Drug metabolism - cytochrome P450 - Homo sapiens (human)	1	83 (88)	0.784	0.105684	1
Bile secretion - Homo sapiens (human)	1	112 (161)	0.875	0.0579919	1
Table S4. Unbiased overrepresentation pathway analysis based on shared (between memory Teff and memory Treg) and memory Teff unique metabolites. List of pathways from KEGG database found in the IMPaLA analysis for Teff cells. Significant pathways (p-value < 0.05) are shown in bold, whereas those included in Figure 1F are highlighted in yellow and italics. aNumber of metabolites found in the pathw…
