# Supplementary material for: L-Phenylalanine is a metabolic checkpoint of human Th2 cells
Source: Cell Rep Med. 2025 Nov 26;6(12):102466. doi: 10.1016/j.xcrm.2025.102466 (PMC12765850; doi:10.1016/j.xcrm.2025.102466)
Supplement: Table S5. Unbiased over-representation analysis based on shared (between memory Teff and memory Treg) and memory Treg unique metabolites — List of pathways from KEGG database found in the IMPaLA analysis for Treg cells. Significant pathways (p value < 0.05) are shown in bold, whereas those included in Figure 1F are highlighted in yellow and italics. aNumber of metabolites found in the pathway from the total number (in this case, 51 metabolites) included in the analysis. bTotal number of metabolites in the pathway, with the number found in the background list in brackets. FDR, false discovery rate. Related to Figure 1 [file mmc6.xlsx]

## Sheet: Sheet1
Pathway	overlapping metabolites	all metabolites	p value	-Log10 p value	FDR
Aminoacyl-tRNA biosynthesis - Homo sapiens (human)	10	23 (52)	3.05e-12	11.5157	2.04e-09
Protein digestion and absorption - Homo sapiens (human)	12	44 (47)	1.05e-11	10.9788	5.29e-09
Central carbon metabolism in cancer - Homo sapiens (human)	11	35 (37)	1.5e-11	10.8239	6.72e-09
ABC transporters - Homo sapiens (human)	12	88 (138)	5.49e-08	7.26043	1.1e-05
Mineral absorption - Homo sapiens (human)	7	27 (29)	4.7e-07	6.3279	7.88e-05
Vitamin digestion and absorption - Homo sapiens (human)	6	29 (39)	1.39e-05	4.85699	0.00205
Phenylalanine, tyrosine and tryptophan biosynthesis - Homo sapiens (human)	4	18 (34)	0.000324	3.48945	0.0213
Vitamin B6 metabolism - Homo sapiens (human)	4	19 (29)	0.000404	3.39362	0.0262
Valine, leucine and isoleucine degradation - Homo sapiens (human)	5	34 (42)	0.000423	3.37366	0.0262
Fatty acid biosynthesis - Homo sapiens (human)	3	10 (58)	0.000766	3.11577	0.0371
mTOR signaling pathway - Homo sapiens (human)	2	4 (4)	0.00219	2.65956	0.0912
Arginine biosynthesis - Homo sapiens (human)	3	18 (23)	0.00466	2.33161	0.179
Valine, leucine and isoleucine biosynthesis - Homo sapiens (human)	3	18 (23)	0.00466	2.33161	0.179
Pentose phosphate pathway - Homo sapiens (human)	3	25 (35)	0.0119	1.92445	0.378
Glycolysis / Gluconeogenesis - Homo sapiens (human)	3	25 (31)	0.0119	1.92445	0.378
Shigellosis - Homo sapiens (human)	2	9 (14)	0.0123	1.91009	0.379
Pyrimidine metabolism - Homo sapiens (human)	4	49 (65)	0.0143	1.84466	0.425
Dopaminergic synapse - Homo sapiens (human)	2	12 (12)	0.0218	1.66154	0.555
Tyrosine metabolism - Homo sapiens (human)	4	58 (78)	0.0253	1.59688	0.617
Tryptophan metabolism - Homo sapiens (human)	4	59 (83)	0.0267	1.57349	0.636
Arginine and proline metabolism - Homo sapiens (human)	4	60 (78)	0.0282	1.54975	0.648
Thiamine metabolism - Homo sapiens (human)	2	14 (31)	0.0293	1.53313	0.648
Propanoate metabolism - Homo sapiens (human)	3	38 (48)	0.0367	1.43533	0.757
Selenocompound metabolism - Homo sapiens (human)	2	16 (27)	0.0377	1.42366	0.76
Biosynthesis of unsaturated fatty acids - Homo sapiens (human)	3	39 (74)	0.0392	1.40671	0.762
Phenylalanine metabolism - Homo sapiens (human)	3	40 (60)	0.0418	1.37882	0.805
Pantothenate and CoA biosynthesis - Homo sapiens (human)	2	24 (30)	0.0786	1.10458	1
Pyruvate metabolism - Homo sapiens (human)	2	26 (32)	0.0904	1.04383	1
Ascorbate and aldarate metabolism - Homo sapiens (human)	2	28 (57)	0.103	0.987163	1
beta-Alanine metabolism - Homo sapiens (human)	2	29 (32)	0.109	0.962574	1
Synthesis and degradation of ketone bodies - Homo sapiens (human)	1	6 (6)	0.112	0.950782	1
Chagas disease - Homo sapiens (human)	1	6 (6)	0.112	0.950782	1
Melanogenesis - Homo sapiens (human)	1	6 (6)	0.112	0.950782	1
D-Glutamine and D-glutamate metabolism - Homo sapiens (human)	1	7 (13)	0.129	0.88941	1
D-Arginine and D-ornithine metabolism - Homo sapiens (human)	1	8 (11)	0.146	0.835647	1
Cocaine addiction - Homo sapiens (human)	1	8 (8)	0.146	0.835647	1
African trypanosomiasis - Homo sapiens (human)	1	8 (8)	0.146	0.835647	1
Glutamatergic synapse - Homo sapiens (human)	1	8 (8)	0.146	0.835647	1
One carbon pool by folate - Homo sapiens (human)	1	9 (9)	0.163	0.787812	1
GABAergic synapse - Homo sapiens (human)	1	9 (9)	0.163	0.787812	1
Amphetamine addiction - Homo sapiens (human)	1	10 (10)	0.179	0.747147	1
Alcoholism - Homo sapiens (human)	1	10 (10)	0.179	0.747147	1
Amyotrophic lateral sclerosis - Homo sapiens (human)	1	10 (14)	0.179	0.747147	1
Prolactin signaling pathway - Homo sapiens (human)	1	10 (11)	0.179	0.747147	1
Amoebiasis - Homo sapiens (human)	1	11 (13)	0.195	0.709965	1
HIF-1 signaling pathway - Homo sapiens (human)	1	13 (15)	0.227	0.643974	1
Phosphonate and phosphinate metabolism - Homo sapiens (human)	1	14 (56)	0.242	0.616185	1
Proximal tubule bicarbonate reclamation - Homo sapiens (human)	1	15 (17)	0.257	0.590067	1
Nitrogen metabolism - Homo sapiens (human)	1	16 (19)	0.271	0.567031	1
Citrate cycle (TCA cycle) - Homo sapiens (human)	1	17 (20)	0.286	0.543634	1
Caffeine metabolism - Homo sapiens (human)	1	18 (22)	0.3	0.522879	1
Parkinson disease - Homo sapiens (human)	1	19 (21)	0.314	0.50307	1
Linoleic acid metabolism - Homo sapiens (human)	1	19 (28)	0.314	0.50307	1
Terpenoid backbone biosynthesis - Homo sapiens (human)	1	20 (45)	0.327	0.485452	1
Pathways of neurodegeneration - multiple diseases - Homo sapiens (human)	1	20 (32)	0.327	0.485452	1
Glucagon signaling pathway - Homo sapiens (human)	1	21 (26)	0.34	0.468521	1
Glutathione metabolism - Homo sapiens (human)	1	21 (38)	0.34	0.468521	1
Ferroptosis - Homo sapiens (human)	1	21 (31)	0.34	0.468521	1
cAMP signaling pathway - Homo sapiens (human)	1	22 (25)	0.353	0.452225	1
Alanine, aspartate and glutamate metabolism - Homo sapiens (human)	1	25 (28)	0.391	0.407823	1
Glycerophospholipid metabolism - Homo sapiens (human)	1	25 (55)	0.391	0.407823	1
Fatty acid elongation - Homo sapiens (human)	1	27 (40)	0.415	0.381952	1
Butanoate metabolism - Homo sapiens (human)	1	28 (42)	0.426	0.37059	1
Ubiquinone and other terpenoid-quinone biosynthesis - Homo sapiens (human)	1	29 (71)	0.438	0.358526	1
Fructose and mannose metabolism - Homo sapiens (human)	1	31 (54)	0.46	0.337242	1
Nicotinate and nicotinamide metabolism - Homo sapiens (human)	1	32 (55)	0.47	0.327902	1
Folate biosynthesis - Homo sapiens (human)	1	32 (58)	0.47	0.327902	1
Pentose and glucuronate interconversions - Homo sapiens (human)	1	32 (58)	0.47	0.327902	1
Histidine metabolism - Homo sapiens (human)	1	36 (47)	0.511	0.291579	1
Serotonergic synapse - Homo sapiens (human)	1	39 (42)	0.539	0.268411	1
Lysine degradation - Homo sapiens (human)	1	40 (50)	0.549	0.260428	1
Fatty acid degradation - Homo sapiens (human)	1	40 (50)	0.549	0.260428	1
Glycine, serine and threonine metabolism - Homo sapiens (human)	1	42 (50)	0.566	0.247184	1
Neuroactive ligand-receptor interaction - Homo sapiens (human)	1	44 (52)	0.583	0.234331	1
Glyoxylate and dicarboxylate metabolism - Homo sapiens (human)	1	46 (62)	0.6	0.221849	1
Cysteine and methionine metabolism - Homo sapiens (human)	1	50 (63)	0.631	0.199971	1
Purine metabolism - Homo sapiens (human)	1	78 (95)	0.79	0.102373	1
Drug metabolism - cytochrome P450 - Homo sapiens (human)	1	83 (88)	0.811	0.0909791	1
Bile secretion - Homo sapiens (human)	1	112 (161)	0.896	0.047692	1
Table S5. Unbiased overrepresentation analysis based on shared (between memory Teff and memory Treg) and memory Treg unique metabolites. List of pathways from KEGG database found in the IMPaLA analysis for Treg cells. Significant pathways (p-value < 0.05) are shown in bold, whereas those included in Figure 1F are highlighted in yellow and italics. aNumber of metabolites found in the pathway from …
