# Supplementary material for: L-Phenylalanine is a metabolic checkpoint of human Th2 cells
Source: Cell Rep Med. 2025 Nov 26;6(12):102466. doi: 10.1016/j.xcrm.2025.102466 (PMC12765850; doi:10.1016/j.xcrm.2025.102466)
Supplement: Table S6. Biochemical composition of the metabolome of Teff and Treg cells according to HMDB database based on shared features only — N/A, not available; CAR, carnitine; LPA, lysophosphatidic acid; AMPc, adenosine monophosphate cyclic; dUTP, deoxy uracyl triphosphate. Related to Figure 1 [file mmc7.xlsx]

## Sheet: Sheet1
	Shared between Teff and Treg cells
	Biochemical Class	Absolute Frequency	Relative Frequency (%)	Subclass	Examples
Principal classes >2%	Carboxylic acids and derivatives	24	28.9157	Amino acids, peptides, and analogues	Cystine, Arginine, Phenylalanine
	Organooxygen compounds	15	18.0723	Carbohydrates and carbohydrate conjugates	Glucose, Pantothenic Acid
	Fatty Acyls	9	10.8434	Fatty acids, fatty amides	CAR 18:0
	Indoles and derivatives	4	4.81928	Indolines	Tryptophan
	Purine nucleotides	4	4.81928	Purine ribonucleotides	AMPc
	Benzene and substituted derivatives	3	3.61446	Benzoic acids and derivatives	Tyramine
	Glycerophospholipids	3	3.61446	Glycerophosphocholines, Glycerophosphates	LPA 12:0
	Pyridines and derivatives	3	3.61446	Pyridoxines	Pyridoxine
	(5'->5')-dinucleotides	2	2.40964	N/A	Diguanosine diphosphate
	Benzimidazoles	2	2.40964	N/A	Mizolastine
	Keto acids and derivatives	2	2.40964	Alpha-keto acids and derivatives	Metilselenopiruvato
	Organic phosphonic acids and derivatives	2	2.40964	Organic phosphonic acids	Ciliatine
	Prenol lipids	2	2.40964	Isoprenoid phosphates	N-Oxohexanoyl-homoserine lactone
	Pyrimidine nucleotides	2	2.40964	Pyrimidine deoxyribonucleotides	dUTP
Minor classes <2%	Pyrimidine nucleosides	1	1.20482	Pyrimidine 2'-deoxyribonucleosides	Deoxycytidine
	Phenols	1	1.20482	Methoxyphenols	Folic acid
	Diazines	1	1.20482	Pyrimidines and pyrimidine derivatives	Thiamine diphosphate
	Organic carbonic acids and derivatives	1	1.20482	Ureas	Dimethylurea
	Organonitrogen compounds	1	1.20482	Amines	Triethanolamine
	Triazines	1	1.20482	1,3,5-triazines	Chloro-N-(methylethyl)-triazine-diamine
	Total	83	100
Table S6. Biochemical composition of the metabolome of Teff and Treg cells according to HMDB database based on shared features only. N/A: not available. CAR: carnitine; LPA: lysophosphatidic acid; AMPc: adenosine monophosphate cyclic; dUTP: deoxy uracyl triphosphate. Related to figure 1.
