# Supplementary material for: L-Phenylalanine is a metabolic checkpoint of human Th2 cells
Source: Cell Rep Med. 2025 Nov 26;6(12):102466. doi: 10.1016/j.xcrm.2025.102466 (PMC12765850; doi:10.1016/j.xcrm.2025.102466)
Supplement: Table S7. Pairwise comparisons of features present in both Teff and Treg subsets — For exploratory purposes, we considered metabolites with a p value < 0.05 for the following analyses. # marks those metabolites that were more interesting for further analyses. If those metabolites had at least 2 entries for the same ID, those with better analytical conditions (most stable adduct, better extraction method, better ionization mode, and more confident identification) were marked. m/z, mass-to-charge ratio; RT, retention time; FDR, false discovery rate. Related to Figure 1 [file mmc8.xlsx]

## Sheet: Sheet1
ID number	Compound Name	m/z	RT (min)	p value	FDR	Fold Change	Increased in:
2	Diguanosine diphosphate	353.049	2.7	0.0649351	0.193362	0.418909	Teff
6	Unknown	449.149	4.58	0.393939	0.561573	0.57566	Teff
9	Glutamine #	145.062	0.22	0.179654	0.364751	1.88848	Treg
11	Phenylalanine #	164.072	0.4	0.309524	0.493764	0.747282	Teff
13	Unknown	431.183	4.9	0.0649351	0.193362	0.376304	Teff
15	LPA 12:0 #	421.155	4.9	0.0021645	0.0414348	0.0461715	Teff
19	Folic acid #	440.132	1.18	0.0021645	0.0414348	0.0867234	Teff
23	Tryptophan #	203.082	0.59	0.699134	0.836464	0.965064	Teff
31	FAHFA 18:2_20:0	589.517	8.32	0.025974	0.151327	0.339918	Teff
39	Unknown	529.305	7.41	0.0411255	0.172213	0.109997	Teff
45	Salicyluric-glucuronide	352.064	2.47	0.179654	0.364751	0.528899	Teff
46	Unknown	371.06	2.7	0.0649351	0.193362	0.414355	Teff
48	Unknown	449.15	4.34	0.309524	0.493764	0.528426	Teff
49	Unknown	356.05	2.7	0.0411255	0.172213	0.386776	Teff
56	IMPc	375.029	2.7	1	1	1.12929	Treg
58	Pantothenic Acid #	218.102	0.48	0.0411255	0.172213	0.0276502	Teff
72	Unknown	164.072	0.4	0.309524	0.493764	0.73766	Teff
75	Citrulline #	158.093	0.23	0.025974	0.151327	2.81633	Treg
76	Glucose #	203.054	0.23	0.0930736	0.254528	2.63939	Treg
79	Arginine	197.102	0.22	0.24026	0.441025	1.80904	Treg
80	Unknown	192.16	0.24	0.699134	0.836464	1.27401	Treg
82	Leucine/Isoleucine #	132.102	0.31	0.0930736	0.254528	2.15854	Treg
86	Glutamine	169.059	0.22	0.0649351	0.193362	2.80277	Treg
88	Pyroglutamic Acid #	130.05	0.24	0.0151515	0.145022	2.57583	Treg
92	Unknown	149.06	0.4	0.309524	0.493764	1.92018	Treg
95	Chloro-N-(methylethyl)-triazine-diamine	188.071	0.6	0.393939	0.561573	1.73572	Treg
97	Unknown	387.194	4.9	0.0930736	0.254528	0.439691	Teff
100	Unknown	355.064	2.7	0.309524	0.493764	1.78714	Treg
101	Unknown	326.378	5.66	0.588745	0.781107	0.828715	Teff
103	Proline #	116.071	0.23	0.025974	0.151327	3.08821	Treg
104	Pyridoxine #	170.082	0.24	0.0930736	0.254528	2.12141	Treg
105	Unknown	200.907	0.23	0.309524	0.493764	0.696516	Teff
106	Unknown	180.904	0.24	0.309524	0.493764	0.718764	Teff
112	Metilselenopiruvato	258.866	0.24	0.132035	0.31594	0.628665	Teff
113	Unknown	320.866	0.24	0.179654	0.364751	0.613854	Teff
116	dUTP	178.978	2.29	0.00865801	0.116017	0.319334	Teff
117	Unknown	420.884	0.21	0.699134	0.836464	1.13927	Treg
118	Triethanolamine	150.113	0.31	0.309524	0.493764	2.16038	Treg
122	Unknown	602.866	0.21	0.818182	0.95336	1.18602	Treg
124	Unknown	244.87	0.22	0.24026	0.441025	0.622173	Teff
125	Unknown	534.879	0.21	0.937229	0.973556	1.20318	Treg
126	Dimethylurea	130.097	0.23	0.025974	0.151327	3.02391	Treg
127	Mizolastine//Thromboxane B2/Prostaglandin G1	415.212	4.99	0.24026	0.441025	0.470151	Teff
128	Unknown	260.864	0.23	0.309524	0.493764	0.716943	Teff
129	Unknown	364.831	0.23	0.24026	0.441025	0.712597	Teff
131	Unknown	147.959	2.3	0.025974	0.151327	0.369694	Teff
134	Unknown	352.897	0.21	0.699134	0.836464	1.15129	Treg
137	Unknown	206.894	0.22	0.484848	0.669791	1.04028	Treg
138	Ribose	451.165	4.61	0.699134	0.836464	1.09348	Treg
139	Methylbenzoic acid	119.049	0.24	0.00865801	0.116017	3.91361	Treg
140	Unknown	288.922	0.2	0.937229	0.973556	1.03736	Treg
141	Unknown	346.009	0.32	0.0021645	0.0414348	0.200639	Teff
142	AMPc	330.053	2.29	0.0021645	0.0414348	0.203669	Teff
144	Pyridoxamine #	191.076	0.21	0.025974	0.151327	3.17181	Treg
145	Ribose	451.165	4.36	0.699134	0.836464	1.11937	Treg
147	Unknown	367.991	0.28	0.0021645	0.0414348	0.17722	Teff
148	N-Arachidonoyl-L-Serine//N-Acetylhistamine	460.27	4.99	0.393939	0.561573	0.620363	Teff
151	Phenylpyruvic acid	165.054	0.29	0.0151515	0.145022	3.0042	Treg
152	Unknown	192.993	2.29	0.00865801	0.116017	0.267143	Teff
153	Unknown	188.88	0.3	0.937229	0.973556	1.3226	Treg
155	Alcoifosfamide/Alcophosphamide	301.029	0.27	0.393939	0.561573	0.730765	Teff
156	Unknown	209.037	2.29	0.0151515	0.145022	0.324778	Teff
157	Unknown	576.679	0.23	0.0649351	0.193362	0.483218	Teff
161	Histidine #	178.059	0.21	0.0411255	0.172213	2.78419	Treg
166	Unknown	498.773	0.23	0.179654	0.364751	0.690417	Teff
167	Cys-Pro	219.083	0.22	0.937229	0.973556	1.59425	Treg
168	Unknown	133.927	0.32	0.937229	0.973556	1.32764	Treg
173	Glutamylamino-butanoate	301.1	2.3	0.0021645	0.0414348	0.18463	Teff
175	Diketogulonate//Dihydrodipicolinate/Furoylglycine//Nicotinate	192.024	0.23	0.179654	0.364751	2.30764	Treg
177	Unknown	293.973	0.24	0.24026	0.441025	1.84509	Treg
179	Butyramide	70.0645	0.24	0.025974	0.151327	3.0002	Treg
181	Unknown	487.95	0.27	0.0021645	0.0414348	0.191469	Teff
184	Tyramine #	120.081	0.4	0.179654	0.364751	1.95948	Treg
185	Indoline #	120.081	0.4	0.179654	0.364751	1.96114	Treg
186	Tyrosine #	204.059	0.27	0.132035	0.31594	2.3666	Treg
187	Cysteine #	241.031	0.26	0.0649351	0.193362	3.01163	Treg
188	CAR 18:0 #	428.374	5.48	0.699134	0.836464	0.710439	Teff
192	Unknown	445.199	1.19	0.393939	0.561573	1.52311	Treg
194	Ribose	449.149	0.93	0.179654	0.364751	2.23877	Treg
197	Unknown	385.178	1.19	0.393939	0.561573	1.42871	Treg
198	Pyroglutamic Acid	128.035	0.9	0.0649351	0.193362	2.83324	Treg
207	N-Oxohexanoyl-homoserine lactone//Thr-Ser	471.193	1.19	0.309524	0.493764	1.97956	Treg
213	Thiomorpholine-carboxylate	128.019	0.72	0.0411255	0.172213	2.41947	Treg
219	Deoxycytidine	499.171	1.19	0.179654	0.364751	1.9635	Treg
222	Unknown	448.174	1.19	0.393939	0.561573	1.62401	Treg
231	Thiamine diphosphate	469.028	0.86	0.179654	0.364751	0.604663	Teff
236	Ciliatine	159.994	0.87	0.937229	0.973556	1.22906	Treg
237	Met-Trp-Thr	549.168	1.19	0.0649351	0.193362	2.43892	Treg
238	Asp-Arg	269.132	0.95	0.699134	0.836464	1.15401	Treg
240	Hydroxytetradecanedioic acid	355.169	1.19	0.699134	0.836464	1.16963	Treg
242	Arginine #	175.119	0.91	0.0411255	0.172213	2.68038	Treg
243	Unknown	192.16	0.85	0.0649351	0.193362	2.9779	Treg
244	Mizolastine//Thromboxane B2/Prostaglandin G1	415.212	1.09	0.132035	0.31594	2.37942	Treg
246	Carboxy-alpha-chromanol	387.194	1.19	0.132035	0.31594	1.84178	Treg
247	Arginine	197.101	0.81	0.0649351	0.193362	2.88806	Treg
248	Ribose	451.165	0.95	0.0649351	0.193362	2.48508	Treg
249	Pyridoxine	170.081	0.85	0.0649351	0.193362	2.48563	Treg
250	Unknown	326.378	1.84	0.0411255	0.172213	2.38585	Treg
252	Unknown	104.992	0.87	0.132035	0.31594	0.540336	Teff
254	Unknown	268.999	0.84	1	1	1.3087	Treg
255	Selenocysteine	186.996	0.85	0.699134	0.836464	1.22601	Treg
256	Pantethine//Harderoporphyrinogen	637.306	2.92	0.0411255	0.172213	3.02411	Treg
257	CDP-DG 12:0_15:0	884.438	0.84	0.393939	0.561573	0.472459	Teff
259	Unknown	351.002	0.84	0.937229	0.973556	1.26876	Treg
260	Chloro-methylmaleylacetate	228.984	0.85	0.937229	0.973556	1.27609	Treg
261	LPG 19:0//LPS-O-18:0	544.364	1.09	0.025974	0.151327	3.20425	Treg
262	Unknown	244.955	0.84	1	1	1.16376	Treg
263	N-stearoyl taurine	430.245	1.02	0.132035	0.31594	2.65576	Treg
264	Phosphoguanidinoacetate	433.005	0.83	1	1	1.28607	Treg
266	Glucose	203.053	0.81	0.0649351	0.193362	2.47337	Treg
268	Sedoheptulose-bisphosphate	392.99	0.84	0.937229	0.973556	1.27773	Treg
269	Indoleacetic acid	158.059	0.89	0.132035	0.31594	2.3232	Treg
271	Dimethylallyl pyrophosphate/Isopentenyl pyrophosphate	515.008	0.83	0.937229	0.973556	1.26229	Treg
273	N-palmitoyl histidine//PGH2-EA	475.297	2.6	0.025974	0.151327	3.57316	Treg
275	Unknown	408.962	0.84	0.484848	0.669791	1.2626	Treg
276	Glucosamine-sulfate	557.033	0.84	0.937229	0.973556	1.26496	Treg
277	Unknown	1421.99	1.23	0.393939	0.561573	0.973833	Teff
278	Unknown	328.938	0.85	0.309524	0.493764	0.627351	Teff
279	Adenylylselenate	474.993	0.84	0.937229	0.973556	1.24533	Treg
280	Unknown	326.957	0.83	0.818182	0.95336	1.32352	Treg
281	N-Methyltryptamine	213.076	0.81	0.0411255	0.172213	2.76622	Treg
283	Unknown	490.964	0.83	0.484848	0.669791	1.25459	Treg
284	Unknown	366.976	0.84	0.393939	0.561573	1.46799	Treg
286	Unknown	532.952	0.83	0.937229	0.973556	1.20888	Treg
287	Phosphoadenylylselenate	614.954	0.83	0.588745	0.781107	1.2638	Treg
288	Glucaric acid	248.998	0.84	0.24026	0.441025	1.7031	Treg
291	Unknown	384.916	0.83	0.818182	0.95336	1.32763	Treg
292	Unknown	450.949	0.84	0.937229	0.973556	1.17239	Treg
293	Unknown	410.95	0.83	1	1	1.12511	Treg
295	Unknown	721	0.82	0.588745	0.781107	1.31798	Treg
296	Unknown	302.913	0.83	0.699134	0.836464	1.15828	Treg
298	Unknown	572.969	0.83	0.24026	0.441025	1.42644	Treg
299	N-Acetylglucosamine-phosphate	324.045	0.71	0.0151515	0.145022	0.301558	Teff
	Table S7. Pairwise comparisons of features present in both Teff and Treg subsets. For exploratory purposes, we considered metabolites with a p-value < 0.05 for the following analyses. # marks those metabolites that were more interesting for further analyses. If those metabolites had at least 2 entries for the same ID, those with better analytical conditions (most stable adduct, better extraction …
