# Supplementary material for: L-Phenylalanine is a metabolic checkpoint of human Th2 cells
Source: Cell Rep Med. 2025 Nov 26;6(12):102466. doi: 10.1016/j.xcrm.2025.102466 (PMC12765850; doi:10.1016/j.xcrm.2025.102466)
Supplement: Table S8. Antibody panel used for single-cell energetic metabolism by profiling translation inhibition (SCENITH) of human helper T cell subsets (Th1, Th2, Th17, and Treg) — Related to Figures 3, 4, and 5 [file mmc9.xlsx]

## Sheet: Sheet1
	Table S8. Antibody panel used for Single Cell ENergetIc metabolism by profilIng Translation inHibition (SCENITH) of human Helper T cell subsets (Th1, Th2, Th17 and Treg). Related to figures 3, 4 and 5.
	Marker	Dye	Clone/Human HIPC (FOCIS)	Isotype	Source
	CD4	BUV737	SK3	Mouse BALB/c IgG1, κ	BD Biosciences
	GATA3	BUV395	L50-823	Mouse BALB/c IgG1, κ	BD Biosciences
	CD127	BV786	HIL-7R-M21	Mouse IgG1, κ	BD Biosciences
	IL-10	BV711	JES3-9D7	Rat IgG1	BD Biosciences
	CD161	BV605	DX12	Mouse C3H, also known as C3H/He, C3H/Bi IgG1, κ	BD Biosciences
	CD3	BV510	UCHT1	Mouse BALB/c IgG1, κ	BD Biosciences
	IL-4	BV421	MP4-25D2	Rat IgG1	BD Biosciences
	FOXP3	RB705	259D/C7	Mouse BALB/c IgG1	BD Biosciences
	CD25	BB515	M-A251	Mouse BALB/c IgG1, κ	BD Biosciences
	IFNg	RY775	B27	Mouse IgG1, κ	BD Biosciences
	T-bet	RY703	O4-46	Mouse IgG1, κ	BD Biosciences
	ROR-GT	PE-CF594	Q21-559	Mouse IgG2b, κ	BD Biosciences
	IL-17A	PE	SCPL1362	Mouse IgG1, κ	BD Biosciences
	CD45RA	R718	HI100	Mouse IgG2b, κ	BD Biosciences
	Puromycin	AF647	150503	Mouse IgG2a	Arguello et al., 2020
	BD Horizon™ Fixable Viability Stain 780	APC-CY7			BD Biosciences
