# Supplementary material for: L-Phenylalanine is a metabolic checkpoint of human Th2 cells
Source: Cell Rep Med. 2025 Nov 26;6(12):102466. doi: 10.1016/j.xcrm.2025.102466 (PMC12765850; doi:10.1016/j.xcrm.2025.102466)
Supplement: Table S9. Antibody panel used for confirmation of human Th2 status of in vitro-differentiated Th2 cells and single-cell energetic metabolism by profiling translation inhibition (SCENITH) — Related to Figures 4 and 5 [file mmc10.xlsx]

## Sheet: Sheet1
	Table S9. Antibody panel used for confirmation of human Th2 status of in vitro differentiated Th2 cells and Single Cell ENergetIc metabolism by profilIng Translation inHibition (SCENITH). Related to figures 4 and 5.
	Marker	Dye	Clone/Human HIPC (FOCIS)	Isotype	Source
	CD4	BV786	SK3	Mouse BALB/c IgG1 k	BD Biosciences
	GATA3	BV711	L50-823	Mouse BALB/c IgG1 k	BD Biosciences
	CD161	BV650	HP-3G10	Mouse BALB/c IgG1 k	BD Biosciences
	CD45RA	BV510	HI100	Mouse BALB/c IgG1 k	BD Biosciences
	CD25	BV421	2A3	Mouse BALB/c IgG1 k	BD Biosciences
	FOXP3	BB700	236A/E7	Mouse BALB/c IgG1 k	BD Biosciences
	CD3	FITC	UCHT1	Mouse BALB/c IgG1 k	BD Biosciences
	CCR4	PE-Cy7	1G1	Mouse C57BL6 IgG1 k	BD Biosciences
	CRTH2	PE-CF594	BM16	Rat IgG2a k, Wistar	BD Biosciences
	CD127	R718	HIL-7R-M21	Mouse BALB/c IgG1 k	BD Biosciences
	Puromycin	AF647	150503	Mouse IgG2a	Arguello et. al., 2020
	CD8	APC-Cy7	SK1	Mouse IgG1 k	BioLegend
	CD14	APC-Cy7	HCD14	Mouse IgG1, k	BioLegend
	CD16	APC-Cy7	3G8	Mouse IgG1, k	BioLegend
	CD19	APC-Cy7	HIB19	Mouse IgG1, k	BioLegend
	BD Horizon™ Fixable Viability Stain 780	APC-Cy7			BD Biosciences
