# Supplementary material for: L-Phenylalanine is a metabolic checkpoint of human Th2 cells
Source: Cell Rep Med. 2025 Nov 26;6(12):102466. doi: 10.1016/j.xcrm.2025.102466 (PMC12765850; doi:10.1016/j.xcrm.2025.102466)
Supplement: Table S10. Differentially expressed genes in Phe-treated activated Th2 cells in comparison to Veh-treated activated Th2 cells — In vitro long differentiated Th2 cells were incubated in media additionally supplemented with 1 mM Phe with or without anti-CD2, anti-CD3, and anti-CD28 antibody-coated beads for 24 h. Treated cells were harvested, washed, and lysed in RLT buffer containing 2-mercaptoethanol. Their total RNA was isolated and subjected to high-throughput sequencing. Data provided here are significantly altered genes in Phe-treated cells in comparison to Veh-treated cells based on raw p value < 0.05. Related to Figure 5 [file mmc11.xlsx]

## Sheet: Sheet1
gene_name	log2_Ratio	pValue
CHST6	-3.86793	0.00789638
TMEM121B	-3.63619	0.0200242		Table S10. Differentially expressed genes in Phe-treated activated Th2 cells in comparison to Veh-treated activated Th2 cells. In vitro long differentiated Th2 cells were incubated in media additionally supplemented with 1mM Phe with or without anti-CD2, anti-CD3 and anti-CD28 antibody coated beads for 24h. Treated cells were harvested, washed, and lysed in RLT buffer containing 2-mercaptoethanol…
C10orf53	-3.60857	0.011747
ENSG00000268173	-3.27776	0.00893074
ACP7	-3.02158	0.0386919
ENSG00000279246	-2.71164	0.0350116
KCNG1	-2.30383	0.0436153
SYT15B	-1.85017	0.00120515
TBC1D3I	-1.63472	0.0298379
KLF2	-0.937549	0.0446775
DGCR6	-0.884778	0.0137534
CXCL8	-0.78903	0.0205322
NUTM2D	-0.786232	0.0343902
IL4	-0.731727	0.0166952
STON1	-0.709715	0.0160862
IGF1	-0.662611	0.0202466
GNLY	-0.634267	0.0338039
ENSG00000250264	-0.580913	0.00768439
CAMK1D	-0.565713	0.0268038
IL24	-0.556475	0.01069
SLAMF7	-0.512587	1.63e-05
BBS1	-0.506764	0.0443928
MT1X	-0.471024	0.0282766
MANEAL	-0.427559	0.0439229
PPP1R3E	-0.409516	0.0295475
IL3	-0.402277	3.7e-07
NDST1	-0.398211	0.0455369
ADGRG1	-0.397463	0.0255018
HIC1	-0.395632	0.0390987
IL9	-0.391134	0.0188937
MBLAC2	-0.37889	0.0448352
PRPF40B	-0.370513	0.0445572
MMP25	-0.368399	0.00096869
TYMP	-0.3381	0.0496518
CHST2	-0.335693	0.0187921
PTRH1	-0.33296	0.0330807
IL10	-0.318403	0.00142635
CCL3	-0.30615	8.97e-05
GIMAP7	-0.300012	0.00493396
NAA38	-0.293366	0.0205638
XPNPEP3	-0.292361	0.0241317
GZMB	-0.289243	0.000460019
FAM72C	-0.275751	0.0207542
ACYP1	-0.273274	0.0484454
TLNRD1	-0.272629	0.00181735
DALRD3	-0.272506	0.0420392
PELI1	-0.261956	0.0288519
CXCR3	-0.255934	0.0269861
ZDHHC8	-0.253932	0.00750919
MPV17L2	-0.251722	0.0248603
RNASET2	-0.251269	0.0355625
IKZF3	-0.237811	0.00994474
NOL9	-0.230529	0.0349129
PTPRCAP	-0.227328	0.000407708
DPM2	-0.226328	0.00670389
KATNB1	-0.225351	0.00717599
LAG3	-0.220807	0.00276947
ZNF787	-0.220655	0.0347087
TBX21	-0.220494	0.0492253
PRXL2B	-0.212627	0.0262025
SDF2L1	-0.210387	0.0302154
MB21D2	-0.210212	0.0322767
NUDT16L1	-0.209791	0.0348291
HSPB1	-0.20974	0.00646809
CKLF	-0.208936	0.0153626
ADAP1	-0.207241	0.0165858
CABLES1	-0.207166	0.0176736
CCL4	-0.204993	0.0199545
PMCH	-0.202024	0.00656947
CD70	-0.201477	0.0303081
EMC6	-0.201356	0.0354667
CSF2	-0.198986	4.29e-06
HPSE	-0.195235	0.00694264
TBC1D13	-0.191883	0.0386444
FAM72A	-0.191198	0.0495221
GALM	-0.190923	0.00126562
ITM2C	-0.189585	0.000579601
CD48	-0.189137	0.00371754
MRPL50	-0.188566	0.0445753
CYP1B1	-0.186136	0.000312784
PRMT6	-0.185599	0.0494449
PIM2	-0.184477	7.71e-06
KLHL11	-0.181037	0.0445527
ALG3	-0.178729	0.0496368
MRPL11	-0.177807	0.00822563
UXS1	-0.176249	0.0499652
MRPL12	-0.176166	0.00491683
SOCS3	-0.174763	0.0116388
GNL3L	-0.174679	0.0225751
GZMA	-0.173687	0.00590906
CSF1	-0.171564	8.58e-05
PPP1R15A	-0.170451	0.0314311
IL32	-0.169731	2.51e-05
LSM12	-0.167167	0.00321885
CRELD2	-0.165901	0.0343874
SLC25A1	-0.164097	0.0190775
MBOAT7	-0.163273	0.000966685
ERN1	-0.162969	0.020489
LAT	-0.161399	0.00035337
IL5	-0.161169	0.000780417
CHPF	-0.161027	0.0338503
BTG2	-0.16	0.00510697
ARL4C	-0.158367	0.0126709
CYBA	-0.156798	0.0106618
UBXN6	-0.155661	0.0386648
MT2A	-0.155504	0.0223863
TIPARP	-0.155236	0.0321205
NPRL3	-0.154875	0.0232701
PPIF	-0.154415	0.00155278
RPS6KA4	-0.152563	0.0372347
TMEM109	-0.152187	0.00603984
GSK3A	-0.151398	0.00955756
ITGB7	-0.15113	0.000362844
TGFB1	-0.148435	0.00781132
SBNO2	-0.14836	0.0162424
CCDC86	-0.145605	0.0183053
VARS2	-0.141583	0.0283311
ASB2	-0.137001	0.0489501
RPS2	-0.134818	2.59e-06
USB1	-0.134665	0.0270107
MBD3	-0.134241	0.00761231
DPAGT1	-0.133784	0.0322973
MAP2K2	-0.132178	0.0182857
MYOF	-0.13127	0.00254031
PPP1R9B	-0.130261	0.0113599
UCK2	-0.129605	0.0346023
NFKBIA	-0.128823	0.00288567
LY6E	-0.127085	0.0128147
RPL28	-0.126402	0.0028593
CLTA	-0.126056	0.0354294
MRPS35	-0.125613	0.0458456
PSPC1	-0.12506	0.0424893
RUNX3	-0.124447	0.000684083
PMF1	-0.123879	0.027989
RNF10	-0.123544	0.00744452
SLC7A5	-0.123051	0.00358421
FXYD5	-0.12274	0.00793368
LIF	-0.122574	0.00854455
PIM1	-0.121552	0.0139491
SCAF1	-0.12135	0.0389395
SCAP	-0.121306	0.0457616
CDK2AP2	-0.119669	0.0395798
MIF	-0.118775	0.040752
MANF	-0.118765	0.0184552
SPOCK2	-0.116303	0.0137536
PHB2	-0.11615	0.00444262
MYO1G	-0.115999	0.00122846
GDI1	-0.115098	0.0334842
TTLL12	-0.114926	0.040582
MAZ	-0.113916	0.00751032
CD7	-0.113095	0.0247276
FTL	-0.112572	0.0175182
SERP1	-0.111096	0.00936831
HMGA1	-0.111044	0.00279572
SRM	-0.110156	0.0420096
SNRNP70	-0.109013	0.019971
SF3A2	-0.107691	0.0276703
CREM	-0.107637	0.0323914
DDX39B	-0.107598	0.0201151
SPCS2	-0.104439	0.0405392
NOMO1	-0.103049	0.042516
SH3BGRL3	-0.101783	0.00960432
CBX6	-0.10159	0.02655
DROSHA	-0.0973412	0.0317135
SRGN	-0.0958102	0.015386
ATP5MC2	-0.0951387	0.0487091
EIF5A	-0.0944138	0.00593317
CD3E	-0.0942792	0.0162572
HYOU1	-0.0929349	0.0207215
ZNF282	-0.0927542	0.033336
ADAM19	-0.0924721	0.0467763
FTH1	-0.0870327	0.0381404
TAPBP	-0.0867489	0.0186156
TRIM28	-0.0863218	0.0219767
FKBP4	-0.0860862	0.0410463
IL2RA	-0.0845486	0.00380821
ARHGDIA	-0.0839757	0.0113783
CD4	-0.0800462	0.0382792
FURIN	-0.0794216	0.0258755
IL13	-0.0793046	0.0274624
PTBP1	-0.0780129	0.033061
TRAC	-0.0779001	0.0337211
RPL23	-0.0772928	0.0395049
CD74	-0.0757332	0.026614
CFL1	-0.0693642	0.0383338
HNRNPL	-0.0691725	0.0456689
PFN1	-0.0642334	0.0265613
PGK1	0.0641114	0.0465882
SMARCC1	0.0761841	0.0482017
CMTM6	0.0802199	0.0407649
LCP1	0.0820108	0.00979293
CCR4	0.0826089	0.0325894
NCAPD2	0.0828886	0.0282971
JAML	0.0844777	0.0336183
JAK1	0.0858574	0.0420336
MT-CO1	0.0870231	0.0372415
TAB2	0.0880749	0.0429912
STAT5A	0.0907054	0.0443529
LIMA1	0.0940747	0.0110213
STK17B	0.094246	0.0369732
ID2	0.0957834	0.0284737
IVNS1ABP	0.0958499	0.0335158
LDHA	0.0959167	0.0307832
PBRM1	0.0963248	0.0443579
DARS1	0.0965535	0.0353426
IQGAP1	0.0971194	0.00249085
KIF2A	0.0978188	0.0075079
RANBP2	0.097909	0.0179598
CDC27	0.097982	0.047162
ANXA5	0.0986238	0.0492023
SCAF11	0.0992812	0.0491126
TBL1XR1	0.0996859	0.029044
SLC39A8	0.10061	0.0197371
RAD50	0.101616	0.0253742
ATP2B4	0.102373	0.049438
TASOR	0.102523	0.0482872
FADS2	0.102699	0.0170132
PIK3CG	0.103315	0.0419807
MATR3	0.103315	0.00744925
TOP2A	0.10345	0.00263133
COPB1	0.103497	0.0272194
STARD4	0.105178	0.0408253
DHCR24	0.106206	0.02604
CEP55	0.1066	0.00703704
SMC2	0.10816	0.0108338
BUB1	0.110484	0.0430624
MIB1	0.110705	0.0346774
ARHGEF6	0.111348	0.0218634
C6orf62	0.112463	0.0489976
MTREX	0.11278	0.0317905
CTDSP2	0.112927	0.0401101
BIRC6	0.113162	0.0355822
MDFIC	0.114041	0.00787046
NSD1	0.115038	0.0265467
RNF11	0.116617	0.0498662
CD109	0.116771	0.0262699
OSBPL8	0.118082	0.00814932
IL16	0.119101	0.0479644
ARFGEF2	0.119942	0.0408559
PCGF5	0.12116	0.0198267
HIPK1	0.121502	0.0190405
FDFT1	0.121634	0.0088709
CAST	0.124411	0.0450671
PRKDC	0.124434	0.00598404
UBR7	0.127383	0.0158423
KRR1	0.12959	0.015445
SQLE	0.129686	0.0316693
HMGCR	0.129728	0.0398672
ACAT2	0.130036	0.0115966
ESYT2	0.130249	0.0214813
AKAP11	0.130549	0.0188224
SNX9	0.130614	0.0329416
SLC5A3	0.131822	0.0339557
CTDSPL2	0.13223	0.0167054
SLF2	0.133475	0.0455214
PRR14L	0.133757	0.0429136
TMEM43	0.135034	0.04958
LNPEP	0.135292	0.041123
PIH1D1	0.136311	0.0438658
PAPSS1	0.137941	0.0356665
VPS13C	0.139599	0.044828
KIF11	0.139926	0.000850371
ANKHD1	0.140824	0.0188324
NBAS	0.141336	0.0452209
CBX5	0.141474	0.00206983
PLCG1	0.14226	0.0162206
NDFIP2	0.142939	0.000187411
CEP57	0.143223	0.0135021
SLC25A46	0.143348	0.0327083
FAM13B	0.144436	0.0340126
SACS	0.14519	0.0436376
PCNT	0.145379	0.0228088
HMMR	0.147021	0.0244095
LTA	0.147046	0.0229968
BCL2	0.147046	0.00545396
NEK6	0.148062	0.0420484
ZNF451	0.148335	0.0470067
PANK3	0.150943	0.00793463
FOCAD	0.154052	0.0291854
CTSZ	0.154229	0.0188541
DYNC1H1	0.155042	0.00514496
SLC25A24	0.155421	0.0182526
CEP350	0.155484	0.00782329
HMGCS1	0.155701	0.0022629
ZBTB44	0.156343	0.0350568
CXCR4	0.158221	0.0108911
N4BP2	0.159215	0.0175939
PAG1	0.160908	0.0191505
BTG1	0.162037	0.0374545
PRKACB	0.162461	0.00495693
DIAPH3	0.162839	0.0104626
MAP3K1	0.163141	0.0380653
VPS13D	0.164256	0.0433747
SKA1	0.16436	0.0251949
FADS1	0.164975	0.00203052
ATXN1	0.166815	0.013322
MDN1	0.16729	0.00731846
KIF20B	0.167903	0.0153863
TMEM87B	0.16794	0.0369806
P4HA1	0.168278	0.0161701
CENPF	0.168615	0.00521202
LDLR	0.169221	0.00755049
CYP51A1	0.169585	0.00538801
TOPORS	0.171888	0.0409072
NR4A3	0.17294	0.0310052
TBC1D4	0.173882	0.0120126
REL	0.174767	0.0138108
DENND1B	0.175517	0.049815
TNKS	0.175923	0.0315733
ETV3	0.176149	0.0050023
MYCBP2	0.177264	0.00178505
INSIG1	0.178258	0.00153503
FAM210A	0.178308	0.0498764
SCD	0.178595	9.93e-07
AKAP9	0.178647	0.0486948
RAD17	0.18124	0.0318526
RAPGEF6	0.186001	0.00590193
GPALPP1	0.186955	0.0408764
PIK3C2A	0.18743	0.049929
SORL1	0.187662	0.0402157
LPIN2	0.189067	0.00123202
EDRF1	0.189752	0.0364834
MAGED2	0.190347	0.0348603
ASXL2	0.193397	0.000140741
HIVEP3	0.195775	0.00492253
UTRN	0.198578	0.0126126
GPATCH2L	0.19886	0.0165691
TUBA1A	0.203261	0.00131653
ILDR2	0.206473	0.020705
MYO9A	0.206959	0.0212309
KLF12	0.20747	0.026574
AK4	0.208218	0.00154617
RLF	0.208977	0.014691
PTGFRN	0.213565	0.0418622
SYNE2	0.214569	0.00740257
PPFIBP1	0.214993	0.0283029
RBPJ	0.216648	9e-08
TET3	0.217169	0.00152449
SESN3	0.217392	0.00216447
GRAP2	0.218332	0.00622484
PPP4R1	0.227907	0.00742513
PTPN14	0.227946	0.0122009
ABLIM1	0.228612	0.00605247
HERC3	0.229248	0.0038349
EPAS1	0.230867	0.000920602
ABCC4	0.232672	0.000568773
SPOPL	0.233205	0.0311551
EEA1	0.233222	0.016367
PRKD3	0.236274	0.026841
BCL2L11	0.237611	0.000312056
MRTFB	0.237737	0.0364111
LDLRAD4	0.246692	0.0196587
MSMO1	0.246936	0.000655702
BNIP3	0.257505	0.00374778
AHNAK	0.257585	0.0129691
TIAM2	0.260414	0.0127776
ACTN1	0.262783	1.55e-05
BMPR2	0.263392	0.00328708
RGS16	0.264455	0.0109651
RAB30	0.265489	0.00247081
HILPDA	0.269094	0.0219493
INTS6L	0.273208	0.0322672
SLC39A10	0.28053	0.00087153
CD84	0.288434	0.00702399
YPEL5	0.290536	0.00259203
ENPP1	0.292289	0.0175983
CCDC15	0.297769	0.0450402
PAQR3	0.298742	0.029868
SENP7	0.307891	0.0230378
ZNF704	0.337405	0.00212343
TMPRSS3	0.340064	0.0203698
RYR2	0.340254	0.00139426
BNIP3L	0.348705	3.73e-06
RIMKLA	0.371842	0.0180892
ENSG00000289720	0.376885	0.0289284
KLF7	0.379384	0.000142714
AKAP12	0.37949	0.00218581
B4GALT6	0.390639	0.0306549
CLCN5	0.408413	0.0446227
CXCL13	0.441474	0.000475885
PFKFB4	0.441817	0.00649507
FRY	0.467602	0.0329171
S1PR3	0.488301	0.0217582
MAP1A	0.491541	0.0239683
COL6A3	0.50616	0.00940635
SIX5	0.515996	0.0472259
SIGLEC12	0.6377	0.0188496
IL2	0.690269	0.0364642
TTN	0.823893	0.0459292
MYO1B	0.969338	0.012479
PRKAR2B	1.01826	0.0182101
ASDURF	1.10276	6.19e-05
H1-5	1.13942	0.0374319
H2BC5	1.24466	0.0359278
CELSR1	1.27964	0.049922
CLDN1	1.32516	0.036346
ARFGEF3	1.6942	0.00860059
ZNF286A-TBC1D26	1.88118	0.0424477
ENSG00000278817	1.88183	0.00635738
RORC	1.92093	0.027701
CRIP2	2.10641	0.0348574
ENSG00000266953	2.83701	0.0243521
OVGP1	2.85463	0.0372218
SLC22A31	2.93029	0.0341209
AURKC	3.66738	0.019346
TBCE	6.38033	0.0178821
