# Supplementary material for: L-Phenylalanine is a metabolic checkpoint of human Th2 cells
Source: Cell Rep Med. 2025 Nov 26;6(12):102466. doi: 10.1016/j.xcrm.2025.102466 (PMC12765850; doi:10.1016/j.xcrm.2025.102466)
Supplement: Table S11. List of primers used in the study for RT-qPCR analysis — Related to Figures 5 and 7 [file mmc12.xlsx]

## Sheet: Sheet1
Table S11. List of Primers used in the study for RT-qPCR analysis. Related to figures 5 and 7.
Sl. No.	Molecule	Forward Primer (5’ – 3’)	Reverse Primer (5’ – 3’)
1	MTOR	AACATCACCAACGCCACCACTG	GCCTCGCTCTCACTGTTGCTG
2	RICTOR	CCGTGTCGGAGGTTCATACA	GCCTCTGCTTCTTCATGCATT
3	RAPTOR	ACTGGAACCTACCTTTGGCTT	ACTGTCTTCATCCGATCCTTCA
4	BATF	AAATCGTATTGCCGCCCAGA	TAGAGCCGCGTTCTGTTTCT
5	BACH2	AATACCAGCTTGCATGTACCAA	TTATCTTCCCGGAATGTGCTTG
6	GATA3	CAAGCTTCACAATATTAACAG AC	TTTGCACTTTTTGGATTTGC
7	STAT6	CCTTGGAGAACAGCATTCCTGG	GCACTTCTCCTCTGTGACAGAC
8	IL-4	TCACATTGTCACTGCAAATC	CCTTCTCAGTTGTGTTCTTC
9	IL-5	GTGTATGCCATCCCCAGAGA	CTCTCCAGTGTCCCTAATCCC
10	IL-13	ATCACCCAGAACCAGAAG	ATGCAAGCTGGAAAACTG
11	IFNG	GGCTGTTACTGCCAGGACCCA	CCGCTACATCTGAATGACCTGCAT
12	IL4I1	CGCCCGAAGACATCTACCAG	GATATTCCAAGAGCGTGTGCC
13	CD69	CTACTCTTGCTGTCATTGATTC	GTTCCTTTTTCAGTCCAACC
14	PTGDR2	CAGTTTTACCAGATGATGGG	AACCTTTCCTCTCTCTTCTC
15	IL2RA	GACGTCCATATTTACAACAGAG	TCTACTCTTCCTCTGTCTCC
16	PDCD1	GTTCTTAGACTCCCCAGAC	TCATGCGGTACCAGTTTAG
17	SLC7A5	GCCACAGAAAGCCTGAGCTTGA	ATGGTGAAGCCGATGCCACACT
18	SLC7A8	TTGCCAATGTCGCTTATGTCA	AGAGACCCATTAACTCCTCCAAA
19	SLC3A2	CCAGAAGGATGATGTCGCTCAG	GAGTAAGGTCCAGAATGACACGG
20	18SRNA	CTCAACACGGGAAACCTCAC	CGCTCCACCAACTAAGAACG
21	EEFA1	TGAAGTCTGGTGATGCTGCC	CAAAGCGACCCAAAGGTGGA
All primer sequences were purchased from either Sigma-Aldrich or Microsynth AG.
