# Supplementary material for: L-Phenylalanine is a metabolic checkpoint of human Th2 cells
Source: Cell Rep Med. 2025 Nov 26;6(12):102466. doi: 10.1016/j.xcrm.2025.102466 (PMC12765850; doi:10.1016/j.xcrm.2025.102466)
Supplement: Table S12. Demographic of all recruited participants in Cohort A — For categorical and continuous variables, the chi-square test and Kruskal-Wallis with Dunn’s test for multiple comparisons, respectively, were used. Significance was set as ∗p < 0.05; ∗∗p < 0.01; ∗∗∗p < 0.001. F, female; IgE, immunoglobulin E; kU/L, kilounit per liter; SD, standard deviation; FEV1, forced expiratory volume; FVC, forced vital capacity; avg, average; N/A, not applicable. Related to Figure 6 [file mmc13.xlsx]

## Sheet: Sheet1
	Table S12. Demographics of all recruited participants in Cohort A.
		Non allergic (NA)	Mild allergic (MA)	Severe allergic (SA)	NA vs MA	NA vs SA	MA vs SA
	n	10	10	13	N/A	N/A	N/A
	Smokers (%)	0	10	23.1	ns	ns	ns
	Age (avg ± SD)	26.3 ± 10.7	33.3 ± 10.3	32 ± 8.6	ns	ns	ns
	Male (%)	50	50	61.5	ns	ns	ns
	Female (%)	50	50	38.5	ns	ns	ns
	Rhinitis (%)	0	100	100	***	***	ns
	Asthma (%)	0	50	92.3	**	***	*
	ICS use (%)	0	0	7.69	ns	ns	ns
	Specific IgE against Ole e 1 (kU/L) (avg ± SD)	0	49.6 ± 10.3	31.9 ± 78.2	N/A	N/A	*
	Specific IgE against Ole e 7 (kU/L) (avg ± SD)	0	1.72 ± 3.7	82.9 ± 57.5	N/A	N/A	***
	FEV1 (avg ± SD) (%)	N/A	96.4 ± 11.6	101.1 ± 14.5	N/A	N/A	ns
	FVC (avg ± SD) (%)	N/A	94.3 ± 11.3	98.3 ± 13.8	N/A	N/A	ns
	Tiffenau Index (avg ± SD)	N/A	94.3 ± 8.9	96.6 ± 12.3	N/A	N/A	ns
	For categorical and continuous variables, the chi square test and Kruskal Wallis with Dunn’s test for multiple comparisons, respectively, were used. Significance was set as *p<0.05; **p<0.01; ***p<0.001. F: Female; IgE: Immunoglobulin E; kU/L: kilounit per liter, SD: Standard deviation; FEV1: Forced expiratory volume; FVC: Forced vital capacity; avg: average; N/A: not applicable. Related to figur…
