# Supplementary material for: L-Phenylalanine is a metabolic checkpoint of human Th2 cells
Source: Cell Rep Med. 2025 Nov 26;6(12):102466. doi: 10.1016/j.xcrm.2025.102466 (PMC12765850; doi:10.1016/j.xcrm.2025.102466)
Supplement: Table S13. Expanded demographics of allergic patients and healthy controls recruited in the study as part of Cohort A — F, female; M, male; IgE, immunoglobulin E; kU/L, kilounit per liter; Ole e, Olea europaea; rPhlp, recombinant Phleum pratense; Der p, Dermatophagoides pteronyssinus; rPol d, recombinant Polistes dominulus; Alt a, Alternaria alternata; n Sal k, natural Salsola kali; ND, not determined/not available. Related to Figure 6 [file mmc14.xlsx]

## Sheet: Sheet1
	Table S13. Expanded demographics of allergic patients and healthy controls recruited in the study as part of Cohort A.
	Patient	Group	Gender	Age	Chronic Rhinosinusitis	Allergic asthma	Smoker status	IgE Ole e 1 kU/L	IgE Ole e 7 kU/L	IgE Ole e 9 kU/L	Obesity	Other allergic sensitizations
	A1	Control	M	20-24	No	No	No	ND	ND	ND	ND	No
	A2	Control	F	25-29	No	No	No	ND	ND	ND	ND	No
	A3	Control	F	20-24	No	No	No	ND	ND	ND	ND	No
	A4	Control	M	20-24	No	No	No	ND	ND	ND	ND	No
	A5	Control	M	20-24	No	No	No	ND	ND	ND	ND	No
	A6	Control	F	20-24	No	No	No	ND	ND	ND	ND	No
	A7	Control	M	20-24	No	No	No	ND	ND	ND	ND	No
	A8	Control	F	25-29	No	No	No	ND	ND	ND	ND	No
	A9	Control	F	55-59	No	No	No	ND	ND	ND	ND	No
	A10	Control	M	20-24	No	No	No	ND	ND	ND	ND	No
	B1	Mild	M	35-39	Yes	No	No	8.86	0	36.6	No	rPhlp1 + 5b; rPhlp7 +12b; kiwi; Pear; Apple; n Sal k
	B2	Mild	M	35-39	Yes	Yes	Ex-smoker	37.8	12.1	0	No	rPhlp1 + 5b; rPhlp7 + 12b; Der p 1, Der p 2, rPol d 5
	B3	Mild	F	20-24	Yes	Yes	No	7.18	0.33	0	No	No
	B4	Mild	F	25-29	Yes	Yes	No	48.2	0.12	0.5	No	No
	B5	Mild	F	35-39	Yes	No	No	39.3	10	0	Yes	No
	B6	Mild	F	35-39	Yes	No	No	59.9	0.33	0	No	No
	B7	Mild	M	35-39	Yes	No	Ex-smoker	29.6	0	0	No	No
	B8	Mild	M	15-19	Yes	No	No	36.1	0	0	No	No
	B9	Mild	F	55-59	Yes	No	No	15.7	0	0	No	No
	B10	Mild	F	20-24	Yes	Yes	Yes	19.1	0.3	0	Yes	No
	C1	Severe	M	20-24	Yes	Yes	Ex-smoker	288	52.1	177	No	rAlt a1
	C2	Severe	M	20-24	Yes	Yes	No	0	85.5	0	No	No
	C3	Severe	F	35-39	Yes	No	No	1.66	380	0	No	No
	C4	Severe	M	45-49	Yes	Yes	No	0	193	0	No	No
	C5	Severe	F	35-39	Yes	Yes	No	0	30.3	0.5	No	No
	C6	Severe	M	25-29	Yes	Yes	No	7.86	18.8	0	No	No
	C7	Severe	F	25-29	Yes	Yes	No	6.11	153	0	No	No
	C8	Severe	M	35-39	Yes	Yes	Yes	19.4	86.8	64	No	No
	C9	Severe	M	40-44	Yes	Yes	Yes	24	19.3	20.1	No	No
	C10	Severe	M	20-24	Yes	Yes	Yes	19	132	0	No	No
	C11	Severe	F	35-39	Yes	Yes	No	0.5	108	0	No	No
	C12	Severe	M	20-24	Yes	Yes	No	48.2	86.6	0	No	No
	C13	Severe	F	35-39	Yes	Yes	No	0	112	0	No	No
	F: Female; M: Male; IgE: Immunoglobulin E; kU/L: kilounit per liter; Ole e: Olea europaea; rPhlp: recombinant Phleum pratense; Der p: Dermatophagoides pteronyssinus; rPol d: recombinant Polistes dominulus; Alt a: Alternaria alternata; n Sal k: natural Salsola kali. ND: not determined/not available.Related to figure 6.
