# Supplementary material for: L-Phenylalanine is a metabolic checkpoint of human Th2 cells
Source: Cell Rep Med. 2025 Nov 26;6(12):102466. doi: 10.1016/j.xcrm.2025.102466 (PMC12765850; doi:10.1016/j.xcrm.2025.102466)
Supplement: Table S14. Pairwise comparisons of features present in the memory CD4+Teff subset between allergic and non-allergic individuals — Statistical significance was set for FDR < 0.05. # marks those metabolites that were more interesting for further analyses. If those metabolites had at least 2 entries for the same ID, those with better analytical conditions (most stable adduct, better extraction method, better ionization mode, and more confident identification) were marked. Metabolites in red were only found in allergic patients. &marks one metabolite that was not found in non-allergic patients for Treg, although it did pass quality criteria for both cell subpopulations considering allergic patients. m/z, mass-to-charge ratio; RT, retention time; FDR, false discovery rate. Related to Figure 6 [file mmc15.xlsx]

## Sheet: Sheet1
ID number	Compound Name	m/z	RT (min)	Cell Type	p value	FDR	Method	Fold change	Increased in:
2	Diguanosine diphosphate	353.049	2.7	Both	0.396769	1	T test with equal variances	0.703145	ALLERGIC
4	Azelaic acid	187.097	2.72	T eff	0.807531	1	Mann-Whitney U test	0.712677	ALLERGIC
6	Unknown	449.149	4.58	Both	0.732547	1	Mann-Whitney U test	1.15116	NON ALLERGIC		Table S14. Pairwise comparisons of features present in the memory CD4+ Teff subset between allergic and non-allergic individuals. Statistical significance was set for FDR < 0.05. # marks those metabolites that were more interesting for further analyses. If those metabolites had at least 2 entries for the same ID, those with better analytical conditions (most stable adduct, better extraction metho…
7	Keto palmitic acid//Prostaglandin D2-biotin	337.205	8.05	T eff	0.961215	1	Mann-Whitney U test	0.717075	ALLERGIC
8	Unknown	448.174	4.9	T eff	0.382719	1	T test with equal variances	1.33053	NON ALLERGIC
9	Glutamine #	145.062	0.22	Both	0.483777	1	T test with equal variances	0.78767	ALLERGIC
10	Unknown	393.172	6.85	T eff	0.350194	1	Mann-Whitney U test	1.49466	NON ALLERGIC
11	Phenylalanine #	164.072	0.4	Both	0.961215	1	Mann-Whitney U test	0.747029	ALLERGIC
13	Unknown	431.183	4.9	Both	0.382909	1	T test with equal variances	1.34281	NON ALLERGIC
14	PA 30:2	307.196	7.68	T eff	0.594411	1	T test with equal variances	1.28531	NON ALLERGIC
15	LPA 12:0 #	421.155	4.9	Both	0.402189	1	T test with equal variances	1.32981	NON ALLERGIC
16	Unknown	407.187	7.54	T eff	0.350194	1	Mann-Whitney U test	1.04575	NON ALLERGIC
17	Glucopyranosylmoranoline	370.13	5.97	T eff	0.180187	1	Mann-Whitney U test	1.40142	NON ALLERGIC
19	Folic acid #	440.132	1.18	Both	0.135915	1	T test with unequal variances	0.599172	ALLERGIC
22	Glyceryl-PGD2	425.258	9.22	T eff	0.732547	1	Mann-Whitney U test	0.841526	ALLERGIC
23	Tryptophan #	203.082	0.59	Both	0.807531	1	Mann-Whitney U test	0.69188	ALLERGIC
24	Benzoyl phosphate	604.991	2.7	T eff	0.39177	1	T test with equal variances	0.715023	ALLERGIC
26	LPC 18:1	566.345	5.92	T eff	0.301067	1	Mann-Whitney U test	1.24634	NON ALLERGIC
27	LPC 18:2	564.329	5.54	T eff	0.807531	1	Mann-Whitney U test	0.747806	ALLERGIC
28	Hydroxy-cholestenoic acid	415.318	4.97	T eff	0.883646	1	Mann-Whitney U test	0.912255	ALLERGIC
30	LPC 20:4 #	588.329	5.55	T eff	0.350194	1	Mann-Whitney U test	1.40154	NON ALLERGIC
31	FAHFA 18:2_20:0	589.517	8.32	Both	0.590821	1	Mann-Whitney U test	0.60921	ALLERGIC
35	LPC 18:0	568.36	6.38	T eff	0.660472	1	Mann-Whitney U test	0.916004	ALLERGIC
36	Hydroxy LTB4/LGD2/PGE2/TXA2	351.222	8.92	T eff	0.350194	1	Mann-Whitney U test	1.63077	NON ALLERGIC
37	Unknown	443.348	5.59	T eff	0.807531	1	Mann-Whitney U test	0.525031	ALLERGIC
38	Unknown	623.106	4.54	T eff	0.590821	1	Mann-Whitney U test	1.18237	NON ALLERGIC
39	Unknown	529.305	7.41	Both	0.660472	1	Mann-Whitney U test	0.669728	ALLERGIC
42	Unknown	469.283	9.5	T eff	0.807531	1	Mann-Whitney U test	0.826859	ALLERGIC
44	FA 20:6/Retinoic Acid	299.201	6.36	T eff	0.350194	1	Mann-Whitney U test	1.87392	NON ALLERGIC
45	Salicyluric-glucuronide	352.064	2.47	Both	0.452253	1	T test with equal variances	0.739533	ALLERGIC
46	Unknown	371.06	2.7	Both	0.395575	1	T test with equal variances	0.702497	ALLERGIC
48	Unknown	449.15	4.34	Both	0.660472	1	Mann-Whitney U test	1.16551	NON ALLERGIC
49	Unknown	356.05	2.7	Both	0.399297	1	T test with equal variances	0.715069	ALLERGIC
51	Carboxy-aminopropyl-histidine	301.113	4.89	T eff	0.732547	1	Mann-Whitney U test	0.950114	ALLERGIC
52	PA 39:7	365.235	10.56	T eff	0.807531	1	Mann-Whitney U test	0.89264	ALLERGIC
53	Unknown	682.968	2.7	T eff	0.471077	1	T test with equal variances	0.750478	ALLERGIC
55	Reduced riboflavin//Indole-propionic acid	377.146	1.96	T eff	0.590821	1	Mann-Whitney U test	0.6975	ALLERGIC
56	IMPc	375.029	2.7	Both	0.409026	1	T test with equal variances	0.711037	ALLERGIC
57	Unknown	533.416	5.52	T eff	0.119354	1	T test with unequal variances	3.93339	NON ALLERGIC
58	Pantothenic Acid #	218.102	0.48	Both	0.961215	1	Mann-Whitney U test	9.3516	NON ALLERGIC
60	Unknown	471.379	6.2	T eff	0.732547	1	Mann-Whitney U test	0.457363	ALLERGIC
61	PIM1 36:0	1027.63	9.7	T eff	0.590821	1	Mann-Whitney U test	0.85017	ALLERGIC
63	LTB4/PGA1/PGC1//Octadecanedioic acid	381.23	8.66	T eff	0.961215	1	Mann-Whitney U test	0.7559	ALLERGIC
68	LPE 18:0	480.308	6.34	T eff	0.961215	1	Mann-Whitney U test	0.918566	ALLERGIC
69	SM 34:1;O2	747.565	9.28	T eff	1	1	Mann-Whitney U test	0.848002	ALLERGIC
72	Unknown	164.072	0.4	Both	0.453109	1	T test with equal variances	0.731208	ALLERGIC
75	Citrulline #	158.093	0.23	Both	0.421825	1	T test with equal variances	0.722329	ALLERGIC
76	Glucose #	203.054	0.23	Both	0.509248	1	T test with equal variances	0.779695	ALLERGIC
77	Citicoline//CDP-N-methylethanolamine	521.139	10.97	T eff	0.807531	1	Mann-Whitney U test	0.862757	ALLERGIC
79	Arginine	197.102	0.22	Both	0.454827	1	T test with equal variances	0.793893	ALLERGIC
80	Unknown	192.16	0.24	Both	1	1	Mann-Whitney U test	0.8228	ALLERGIC
82	Leucine/Isoleucine #	132.102	0.31	Both	0.442284	1	T test with unequal variances	0.786945	ALLERGIC
83	Decanamide	172.17	4.52	T eff	0.958082	1	T test with equal variances	0.982818	ALLERGIC
84	Unknown	291.195	5.49	T eff	0.924921	1	T test with equal variances	0.979551	ALLERGIC
86	Glutamine	169.059	0.22	Both	0.630321	1	T test with equal variances	0.848552	ALLERGIC
88	Pyroglutamic Acid #	130.05	0.24	Both	1	1	Mann-Whitney U test	0.795249	ALLERGIC
91	Deoxycorticosterone acetate//PGF1beta	395.221	7.57	T eff	0.223533	1	T test with equal variances	0.649936	ALLERGIC
92	Unknown	149.06	0.4	Both	0.45305	1	T test with equal variances	0.751641	ALLERGIC
95	Chloro-N-(methylethyl)-triazine-diamine	188.071	0.6	Both	0.660472	1	Mann-Whitney U test	0.726956	ALLERGIC
96	N,N-Dimethyldodecylamine	214.253	4.34	T eff	1	1	Mann-Whitney U test	0.708669	ALLERGIC
97	Unknown	387.194	4.9	Both	0.395691	1	T test with equal variances	1.32948	NON ALLERGIC
100	Unknown	355.064	2.7	Both	0.445018	1	T test with equal variances	0.73583	ALLERGIC
101	Unknown	326.378	5.66	Both	1	1	Mann-Whitney U test	0.572634	ALLERGIC
103	Proline #	116.071	0.23	Both	0.549793	1	T test with equal variances	0.787487	ALLERGIC
104	Pyridoxine #	170.082	0.24	Both	0.501003	1	T test with equal variances	0.772973	ALLERGIC
105	Unknown	200.907	0.23	Both	0.958356	1	T test with equal variances	0.985194	ALLERGIC
106	Unknown	180.904	0.24	Both	0.711794	1	T test with equal variances	0.900484	ALLERGIC
107	Fraxidin	223.064	4.22	T eff	0.218845	1	T test with unequal variances	1.7242	NON ALLERGIC
110	Unknown	202.216	2.88	T eff	0.867998	1	T test with equal variances	1.04281	NON ALLERGIC
112	Metilselenopiruvato	258.866	0.24	Both	0.922381	1	T test with equal variances	1.02857	NON ALLERGIC
113	Unknown	320.866	0.24	Both	0.765549	1	T test with equal variances	0.907741	ALLERGIC
114	PS 34:2	276.16	5.49	T eff	0.98848	1	T test with equal variances	1.00307	NON ALLERGIC
115	Unknown	343.296	4.35	T eff	0.404331	1	Mann-Whitney U test	0.980754	ALLERGIC
116	dUTP	178.978	2.29	Both	0.807345	1	T test with equal variances	1.06501	NON ALLERGIC
117	Unknown	420.884	0.21	Both	0.732547	1	Mann-Whitney U test	1.01661	NON ALLERGIC
118	Triethanolamine	150.113	0.31	Both	0.961215	1	Mann-Whitney U test	0.827649	ALLERGIC
120	Unknown	223.064	5.35	T eff	0.216063	1	Mann-Whitney U test	1.37853	NON ALLERGIC
122	Unknown	602.866	0.21	Both	0.846039	1	T test with equal variances	1.05337	NON ALLERGIC
124	Unknown	244.87	0.22	Both	0.722515	1	T test with equal variances	0.899013	ALLERGIC
125	Unknown	534.879	0.21	Both	0.807531	1	Mann-Whitney U test	0.995649	ALLERGIC
126	Dimethylurea	130.097	0.23	Both	0.413739	1	T test with equal variances	0.713341	ALLERGIC
127	Mizolastine//Thromboxane B2/Prostaglandin G1	415.212	4.99	Both	0.255363	1	T test with unequal variances	1.53101	NON ALLERGIC
128	Unknown	260.864	0.23	Both	0.976254	1	T test with equal variances	0.991871	ALLERGIC
129	Unknown	364.831	0.23	Both	0.712289	1	T test with equal variances	0.891214	ALLERGIC
131	Unknown	147.959	2.3	Both	0.697594	1	T test with equal variances	1.10394	NON ALLERGIC
132	N-Acetyl-D-glucosaminyldiphosphodolichol	656.226	8.52	T eff	0.148998	1	Mann-Whitney U test	1.97903	NON ALLERGIC
134	Unknown	352.897	0.21	Both	0.857501	1	T test with equal variances	0.95361	ALLERGIC
137	Unknown	206.894	0.22	Both	0.882075	1	T test with equal variances	0.958571	ALLERGIC
138	Ribose	451.165	4.61	Both	0.590821	1	Mann-Whitney U test	1.15581	NON ALLERGIC
139	Methylbenzoic acid	119.049	0.24	Both	0.405809	1	T test with equal variances	0.705835	ALLERGIC
140	Unknown	288.922	0.2	Both	0.401985	1	T test with equal variances	0.686526	ALLERGIC
141	Unknown	346.009	0.32	Both	0.711743	1	T test with equal variances	0.905813	ALLERGIC
142	AMPc	330.053	2.29	Both	0.961215	1	Mann-Whitney U test	1.14883	NON ALLERGIC
144	Pyridoxamine #	191.076	0.21	Both	0.509187	1	T test with equal variances	0.790671	ALLERGIC
145	Ribose	451.165	4.36	Both	0.660472	1	Mann-Whitney U test	1.1495	NON ALLERGIC
146	Nonanoyl-CoA//N-Acetylserotonin glucuronide	463.134	10.12	T eff	0.732547	1	Mann-Whitney U test	0.887463	ALLERGIC
147	Unknown	367.991	0.28	Both	0.883646	1	Mann-Whitney U test	0.927038	ALLERGIC
148	N-Arachidonoyl-L-Serine//N-Acetylhistamine	460.27	4.99	Both	0.259217	1	T test with unequal variances	1.54583	NON ALLERGIC
149	Propinol adenylate/propionyl-AMP	445.121	10.12	T eff	0.878188	1	T test with equal variances	0.948648	ALLERGIC
151	Phenylpyruvic acid	165.054	0.29	Both	0.356603	1	T test with unequal variances	0.74647	ALLERGIC
152	Unknown	192.993	2.29	Both	0.883646	1	Mann-Whitney U test	1.14696	NON ALLERGIC
153	Unknown	188.88	0.3	Both	0.961796	1	T test with equal variances	0.987346	ALLERGIC
155	Alcoifosfamide/Alcophosphamide	301.029	0.27	Both	0.605509	1	T test with equal variances	0.854309	ALLERGIC
156	Unknown	209.037	2.29	Both	0.961215	1	Mann-Whitney U test	1.14244	NON ALLERGIC
157	Unknown	576.679	0.23	Both	0.766181	1	T test with equal variances	1.0863	NON ALLERGIC
160	Unknown	217.105	0.53	T eff	0.240216	1	T test with equal variances	0.60246	ALLERGIC
161	Histidine #	178.059	0.21	Both	0.550646	1	T test with equal variances	0.811385	ALLERGIC
162	Unknown	249.207	4.36	T eff	0.807531	1	Mann-Whitney U test	1.31629	NON ALLERGIC
163	Unknown	207.159	2.71	T eff	0.404331	1	Mann-Whitney U test	0.772265	ALLERGIC
164	Beta-Carboline	207.032	5.35	T eff	0.434056	1	T test with equal variances	1.32738	NON ALLERGIC
166	Unknown	498.773	0.23	Both	0.681925	1	T test with equal variances	0.88402	ALLERGIC
167	Cys-Pro	219.083	0.22	Both	0.46353	1	T test with equal variances	0.804609	ALLERGIC
168	Unknown	133.927	0.32	Both	0.98688	1	T test with equal variances	1.00413	NON ALLERGIC
169	Ile-Gln-Pro	179.108	5.49	T eff	0.953573	1	T test with equal variances	1.01445	NON ALLERGIC
171	Unknown	671.182	9.16	T eff	0.256141	1	Mann-Whitney U test	1.35261	NON ALLERGIC
173	Glutamylamino-butanoate	301.1	2.3	Both	0.807531	1	Mann-Whitney U test	1.15626	NON ALLERGIC
174	Methylnicotinamide #	160.06	0.35	T eff	0.660472	1	Mann-Whitney U test	0.997733	ALLERGIC
175	Diketogulonate//Dihydrodipicolinate/Furoylglycine//Nicotinate	192.024	0.23	Both	0.633203	1	T test with equal variances	0.824228	ALLERGIC
176	Leucine/Isoleucine &	114.091	0.94	Both	0.732547	1	Mann-Whitney U test	0.210742	ALLERGIC
177	Unknown	293.973	0.24	Both	0.482795	1	T test with equal variances	0.787881	ALLERGIC
178	Unknown	635.385	2.82	T eff	0.0615708	1	Mann-Whitney U test	0.388416	ALLERGIC
179	Butyramide	70.0645	0.24	Both	0.404331	1	Mann-Whitney U test	0.652091	ALLERGIC
180	PE-Cer 16:2;O2/16:0(2OH)	1311	10.19	T eff	0.883646	1	Mann-Whitney U test	0.424976	ALLERGIC
181	Unknown	487.95	0.27	Both	0.807531	1	Mann-Whitney U test	0.923849	ALLERGIC
182	Amino-hydroxymethyl-methylpyrimidine diphosphate	368.005	5.35	T eff	0.216063	1	Mann-Whitney U test	1.48361	NON ALLERGIC
183	SM 34:1;O2 #	703.575	9.27	T eff	0.807531	1	Mann-Whitney U test	0.789848	ALLERGIC
184	Tyramine #	120.081	0.4	Both	0.46387	1	T test with equal variances	0.758521	ALLERGIC
185	Indoline #	120.081	0.4	Both	0.464199	1	T test with equal variances	0.758739	ALLERGIC
186	Tyrosine #	204.059	0.27	Both	0.961215	1	Mann-Whitney U test	0.729272	ALLERGIC
187	Cysteine #	241.031	0.26	Both	0.536736	1	T test with equal variances	0.805036	ALLERGIC
188	CAR 18:0 #	428.374	5.48	Both	0.260019	1	Mann-Whitney U test	0.341635	ALLERGIC
189	LPC 16:0 #	496.341	5.61	T eff	0.732547	1	Mann-Whitney U test	0.856906	ALLERGIC
190	LPE 18:0	482.323	6.32	T eff	0.961215	1	Mann-Whitney U test	0.816599	ALLERGIC
191	Orotic acid	215.033	0.87	T eff	0.68489	1	T test with equal variances	0.864094	ALLERGIC
192	Unknown	445.199	1.19	Both	0.660472	1	Mann-Whitney U test	1.24098	NON ALLERGIC
194	Ribose	449.149	0.93	Both	0.807531	1	Mann-Whitney U test	1.71501	NON ALLERGIC
197	Unknown	385.178	1.19	Both	0.911588	1	T test with equal variances	1.05534	NON ALLERGIC
198	Pyroglutamic Acid	128.035	0.9	Both	0.524887	1	Mann-Whitney U test	0.696329	ALLERGIC
204	Unknown	116.972	0.83	T eff	0.959387	1	T test with equal variances	0.985033	ALLERGIC
207	N-Oxohexanoyl-homoserine lactone//Thr-Ser	471.193	1.19	Both	0.807531	1	Mann-Whitney U test	1.08186	NON ALLERGIC
209	N-Acetylneuraminic acid	617.204	0.86	T eff	0.961215	1	Mann-Whitney U test	0.698258	ALLERGIC
213	Thiomorpholine-carboxylate	128.019	0.72	Both	0.534673	1	T test with equal variances	0.778097	ALLERGIC
219	Deoxycytidine	499.171	1.19	Both	0.660472	1	Mann-Whitney U test	1.05193	NON ALLERGIC
222	Unknown	448.174	1.19	Both	0.660472	1	Mann-Whitney U test	1.02725	NON ALLERGIC
223	Unknown	1259.43	0.92	T eff	1	1	Mann-Whitney U test	1.02035	NON ALLERGIC
229	Urolithin B	293.047	0.91	T eff	0.354042	1	T test with equal variances	0.676614	ALLERGIC
231	Thiamine diphosphate	469.028	0.86	Both	0.820538	1	T test with equal variances	1.06192	NON ALLERGIC
232	Glyceraldehyde-phosphate	168.994	0.87	T eff	0.556568	1	T test with equal variances	0.812508	ALLERGIC
236	Ciliatine	159.994	0.87	Both	0.913965	1	T test with equal variances	0.96817	ALLERGIC
237	Met-Trp-Thr	549.168	1.19	Both	0.660472	1	Mann-Whitney U test	0.94022	ALLERGIC
238	Asp-Arg	269.132	0.95	Both	0.807531	1	Mann-Whitney U test	1.12826	NON ALLERGIC
240	Hydroxytetradecanedioic acid	355.169	1.19	Both	1	1	Mann-Whitney U test	1.21657	NON ALLERGIC
242	Arginine #	175.119	0.91	Both	0.890047	1	T test with equal variances	1.04956	NON ALLERGIC
243	Unknown	192.16	0.85	Both	0.660472	1	Mann-Whitney U test	0.913583	ALLERGIC
244	Mizolastine//Thromboxane B2/Prostaglandin G1	415.212	1.09	Both	0.404331	1	Mann-Whitney U test	1.21627	NON ALLERGIC
246	Carboxy-alpha-chromanol	387.194	1.19	Both	0.590821	1	Mann-Whitney U test	1.77048	NON ALLERGIC
247	Arginine	197.101	0.81	Both	0.894091	1	T test with equal variances	1.05424	NON ALLERGIC
248	Ribose	451.165	0.95	Both	0.807531	1	Mann-Whitney U test	1.5272	NON ALLERGIC
249	Pyridoxine	170.081	0.85	Both	0.889128	1	T test with equal variances	0.955194	ALLERGIC
250	Unknown	326.378	1.84	Both	0.933202	1	T test with equal variances	0.960111	ALLERGIC
252	Unknown	104.992	0.87	Both	0.883646	1	Mann-Whitney U test	0.990084	ALLERGIC
254	Unknown	268.999	0.84	Both	0.84839	1	T test with equal variances	0.950845	ALLERGIC
255	Selenocysteine	186.996	0.85	Both	0.932377	1	T test with equal variances	0.979227	ALLERGIC
256	Pantethine//Harderoporphyrinogen	637.306	2.92	Both	0.660472	1	Mann-Whitney U test	1.30588	NON ALLERGIC
257	CDP-DG 12:0_15:0	884.438	0.84	Both	0.961215	1	Mann-Whitney U test	1.71398	NON ALLERGIC
259	Unknown	351.002	0.84	Both	0.874989	1	T test with equal variances	0.959837	ALLERGIC
260	Chloro-methylmaleylacetate	228.984	0.85	Both	0.877142	1	T test with equal variances	0.961103	ALLERGIC
261	LPG 19:0//LPS-O-18:0	544.364	1.09	Both	0.660472	1	Mann-Whitney U test	1.08993	NON ALLERGIC
262	Unknown	244.955	0.84	Both	0.842941	1	T test with equal variances	0.948121	ALLERGIC
263	N-stearoyl taurine	430.245	1.02	Both	0.732547	1	Mann-Whitney U test	1.35972	NON ALLERGIC
264	Phosphoguanidinoacetate	433.005	0.83	Both	0.906056	1	T test with equal variances	0.970931	ALLERGIC
266	Glucose	203.053	0.81	Both	0.986397	1	T test with equal variances	1.00588	NON ALLERGIC
268	Sedoheptulose-bisphosphate	392.99	0.84	Both	0.919144	1	T test with equal variances	0.97477	ALLERGIC
269	Indoleacetic acid	158.059	0.89	Both	0.795369	1	T test with equal variances	1.09477	NON ALLERGIC
271	Dimethylallyl pyrophosphate/Isopentenyl pyrophosphate	515.008	0.83	Both	0.93742	1	T test with equal variances	0.980346	ALLERGIC
273	N-palmitoyl histidine//PGH2-EA	475.297	2.6	Both	0.732547	1	Mann-Whitney U test	0.610704	ALLERGIC
274	Pro-Glu//Ketoleucine	261.131	0.83	T eff	0.883646	1	Mann-Whitney U test	0.948771	ALLERGIC
275	Unknown	408.962	0.84	Both	1	1	Mann-Whitney U test	0.938053	ALLERGIC
276	Glucosamine-sulfate	557.033	0.84	Both	0.883273	1	T test with equal variances	0.963108	ALLERGIC
277	Unknown	1421.99	1.23	Both	0.180187	1	Mann-Whitney U test	0.59626	ALLERGIC
278	Unknown	328.938	0.85	Both	0.883646	1	Mann-Whitney U test	0.966864	ALLERGIC
279	Adenylylselenate	474.993	0.84	Both	0.975127	1	T test with equal variances	0.992003	ALLERGIC
280	Unknown	326.957	0.83	Both	0.924236	1	T test with equal variances	0.976991	ALLERGIC
281	N-Methyltryptamine	213.076	0.81	Both	0.961215	1	Mann-Whitney U test	1.02597	NON ALLERGIC
283	Unknown	490.964	0.83	Both	0.946444	1	T test with equal variances	0.983668	ALLERGIC
284	Unknown	366.976	0.84	Both	0.916553	1	T test with equal variances	1.02561	NON ALLERGIC
286	Unknown	532.952	0.83	Both	0.819878	1	T test with equal variances	0.942526	ALLERGIC
287	Phosphoadenylylselenate	614.954	0.83	Both	0.793827	1	T test with equal variances	0.935317	ALLERGIC
288	Glucaric acid	248.998	0.84	Both	0.921801	1	T test with equal variances	1.02592	NON ALLERGIC
291	Unknown	384.916	0.83	Both	0.95188	1	T test with equal variances	0.983363	ALLERGIC
292	Unknown	450.949	0.84	Both	0.712895	1	T test with equal variances	0.90304	ALLERGIC
293	Unknown	410.95	0.83	Both	0.938111	1	T test with equal variances	0.978919	ALLERGIC
294	Unknown	466.92	0.83	T eff	0.940678	1	T test with equal variances	0.98062	ALLERGIC
295	Unknown	721	0.82	Both	0.906057	1	T test with equal variances	0.969807	ALLERGIC
296	Unknown	302.913	0.83	Both	0.780841	1	T test with equal variances	0.929789	ALLERGIC
297	Butyl-O-hexadecanoyl-neohesperidoside	1258.87	1.25	T eff	0.180187	1	Mann-Whitney U test	0.61368	ALLERGIC
298	Unknown	572.969	0.83	Both	0.961215	1	Mann-Whitney U test	1.00908	NON ALLERGIC
299	N-Acetylglucosamine-phosphate	324.045	0.71	Both	0.742089	1	T test with equal variances	0.900967	ALLERGIC
