# Supplementary material for: L-Phenylalanine is a metabolic checkpoint of human Th2 cells
Source: Cell Rep Med. 2025 Nov 26;6(12):102466. doi: 10.1016/j.xcrm.2025.102466 (PMC12765850; doi:10.1016/j.xcrm.2025.102466)
Supplement: Table S15. Pairwise comparisons of features present in the memory Treg subset between allergic and non-allergic individuals — Statistical significance was set for FDR < 0.05. # marks those metabolites that were more interesting for further analyses. If those metabolites had at least 2 entries for the same ID, those with better analytical conditions (most stable adduct, better extraction method, better ionization mode, and more confident identification) were marked. Metabolites in red were only found in allergic patients. &marks one metabolite that was not found in non-allergic patients for Treg, although it did pass quality criteria for both cell subpopulations considering allergic patients. m/z, mass-to-charge ratio; RT, retention time; FDR, false discovery rate. Related to Figure 6 [file mmc16.xlsx]

## Sheet: Sheet1
ID number	Compound Name	m/z	RT (min)	Cell Type	p value	FDR	Method	Fold change	Increased in:
1	Unknown	297.153	5.84	T reg	0.404331	0.963298	No paramétrico'	1.01636	NON ALLERGIC
2	Diguanosine diphosphate	353.049	2.7	Both	0.732547	0.963298	Mann-Whitney U test	0.884216	ALLERGIC
3	Unknown	160.842	0.27	T reg	0.301067	0.963298	Mann-Whitney U test	1.74498	NON ALLERGIC
5	Glyceryl-PGF2alpha//MG 22:4/Homochenodeoxycholic acid	473.282	10.99	T reg	0.256141	0.963298	Mann-Whitney U test	1.47404	NON ALLERGIC		Table S15. Pairwise comparisons of features present in the memory CD4+ Treg subset between allergic and non-allergic individuals. Statistical significance was set for FDR < 0.05. # marks those metabolites that were more interesting for further analyses. If those metabolites had at least 2 entries for the same ID, those with better analytical conditions (most stable adduct, better extraction metho…
6	Unknown	449.149	4.58	Both	0.148998	0.963298	Mann-Whitney U test	1.89382	NON ALLERGIC
9	Glutamine #	145.062	0.22	Both	0.404331	0.963298	Mann-Whitney U test	1.49643	NON ALLERGIC
11	Phenylalanine #	164.072	0.4	Both	0.524887	0.963298	Mann-Whitney U test	1.04631	NON ALLERGIC
12	Unknown	598.781	0.25	T reg	0.189518	0.963298	T test with unequal variances	0.555686	ALLERGIC
13	Unknown	431.183	4.9	Both	0.381012	0.963298	T test with equal variances	1.30679	NON ALLERGIC
15	LPA 12:0 #	421.155	4.9	Both	0.183351	0.963298	T test with equal variances	1.63924	NON ALLERGIC
18	Unknown	125.873	0.29	T reg	0.660472	0.963298	Mann-Whitney U test	1.21332	NON ALLERGIC
19	Folic acid #	440.132	1.18	Both	0.660472	0.963298	Mann-Whitney U test	0.914702	ALLERGIC
20	Unknown	498.119	5.48	T reg	0.256141	0.963298	Mann-Whitney U test	0.767837	ALLERGIC
21	Unknown	184.876	0.32	T reg	0.404331	0.963298	Mann-Whitney U test	1.50961	NON ALLERGIC
23	Tryptophan #	203.082	0.59	Both	0.732547	0.963298	Mann-Whitney U test	0.901379	ALLERGIC
25	Unknown	446.161	7.56	T reg	0.264599	0.963298	T test with unequal variances	1.4902	NON ALLERGIC
29	Unknown	318.851	0.25	T reg	0.349174	0.963298	T test with equal variances	0.74777	ALLERGIC
31	FAHFA 18:2_20:0	589.517	8.32	Both	0.589357	0.963298	T test with unequal variances	1.26074	NON ALLERGIC
32	Unknown	438.806	0.25	T reg	0.807531	0.963298	Mann-Whitney U test	0.953572	ALLERGIC
33	Unknown	371.059	2.7	T reg	0.732547	0.963298	Mann-Whitney U test	0.887637	ALLERGIC
34	Selenodiglutathione	667.061	9.64	T reg	0.961215	1	Mann-Whitney U test	2.21168	NON ALLERGIC
39	Unknown	529.305	7.41	Both	0.732547	0.963298	Mann-Whitney U test	1.14527	NON ALLERGIC
40	PA 33:3	655.422	7.32	T reg	0.301067	0.963298	Mann-Whitney U test	0.732091	ALLERGIC
41	PA 30:3	613.398	7.56	T reg	0.697045	0.963298	T test with equal variances	1.14928	NON ALLERGIC
43	Unknown	452.973	2.7	T reg	0.807531	0.963298	Mann-Whitney U test	0.945341	ALLERGIC
45	Salicyluric-glucuronide	352.064	2.47	Both	1	1	Mann-Whitney U test	0.842269	ALLERGIC
46	Unknown	371.06	2.7	Both	0.732547	0.963298	Mann-Whitney U test	0.88754	ALLERGIC
47	PA 34:3	669.459	8.32	T reg	0.350201	0.963298	T test with equal variances	1.37643	NON ALLERGIC
48	Unknown	449.15	4.34	Both	0.121956	0.963298	T test with equal variances	1.97459	NON ALLERGIC
49	Unknown	356.05	2.7	Both	0.883646	0.979513	Mann-Whitney U test	0.834574	ALLERGIC
50	Deoxycytidine	499.181	8.32	T reg	0.511196	0.963298	T test with equal variances	1.24734	NON ALLERGIC
54	Unknown	316.832	0.25	T reg	0.462346	0.963298	Mann-Whitney U test	0.76079	ALLERGIC
56	IMPc	375.029	2.7	Both	0.807531	0.963298	Mann-Whitney U test	0.915067	ALLERGIC
58	Pantothenic Acid #	218.102	0.48	Both	0.807531	0.963298	Mann-Whitney U test	0.875921	ALLERGIC
59	Unknown	490.761	0.23	T reg	0.90317	0.996455	T test with equal variances	1.03504	NON ALLERGIC
62	PA 30:3;O3//PG 27:2;O2	661.383	7.58	T reg	0.410107	0.963298	T test with unequal variances	1.38473	NON ALLERGIC
64	Enterodiol//leukotriene F4	283.137	5.16	T reg	0.0982547	0.963298	Mann-Whitney U test	2.55016	NON ALLERGIC
65	UDP-N-acetyl-D-galactosaminuronic acid	666.059	9.57	T reg	0.732547	0.963298	Mann-Whitney U test	2.56554	NON ALLERGIC
66	FA 16:0 #	255.231	7.57	T reg	0.305718	0.963298	T test with equal variances	1.48537	NON ALLERGIC
67	FA 18:1 #	281.248	7.7	T reg	1	1	Mann-Whitney U test	1.30609	NON ALLERGIC
70	Succinylacetoacetate	201.039	0.26	T reg	0.961215	1	Mann-Whitney U test	1.31439	NON ALLERGIC
71	Deoxyribose #	179.058	4.8	T reg	0.732547	0.963298	Mann-Whitney U test	1.3405	NON ALLERGIC
72	Unknown	164.072	0.4	Both	0.462346	0.963298	Mann-Whitney U test	1.1017	NON ALLERGIC
73	Tributylamine	186.222	2.78	T reg	1	1	Mann-Whitney U test	0.989466	ALLERGIC
74	Unknown	164.93	0.24	T reg	0.692708	0.963298	T test with equal variances	0.877822	ALLERGIC
75	Citrulline #	158.093	0.23	Both	0.590821	0.963298	Mann-Whitney U test	1.13814	NON ALLERGIC
76	Glucose #	203.054	0.23	Both	0.590821	0.963298	Mann-Whitney U test	1.10643	NON ALLERGIC
78	Unknown	284.889	0.25	T reg	0.656145	0.963298	T test with equal variances	0.867223	ALLERGIC
79	Arginine	197.102	0.22	Both	0.883646	0.979513	Mann-Whitney U test	1.13937	NON ALLERGIC
80	Unknown	192.16	0.24	Both	0.46034	0.963298	T test with unequal variances	1.49353	NON ALLERGIC
81	Alpha-Tocopherol acetate//HexCer 18:1;O2_24:1	495.39	6.64	T reg	0.21035	0.963298	T test with equal variances	0.654334	ALLERGIC
82	Leucine/Isoleucine #	132.102	0.31	Both	0.660472	0.963298	Mann-Whitney U test	1.03255	NON ALLERGIC
85	CAR 10:1	627.468	6.63	T reg	0.350194	0.963298	Mann-Whitney U test	0.502634	ALLERGIC
86	Glutamine	169.059	0.22	Both	0.732547	0.963298	Mann-Whitney U test	1.32984	NON ALLERGIC
87	Unknown	392.958	0.21	T reg	0.244407	0.963298	T test with equal variances	1.44771	NON ALLERGIC
88	Pyroglutamic Acid #	130.05	0.24	Both	0.807531	0.963298	Mann-Whitney U test	1.20242	NON ALLERGIC
89	Unknown	360.886	0.26	T reg	0.497319	0.963298	T test with equal variances	0.715555	ALLERGIC
90	Unknown	158.965	0.21	T reg	1	1	Mann-Whitney U test	1.39874	NON ALLERGIC
92	Unknown	149.06	0.4	Both	0.732547	0.963298	Mann-Whitney U test	0.899577	ALLERGIC
93	Unknown	566.889	0.21	T reg	0.524887	0.963298	Mann-Whitney U test	1.48304	NON ALLERGIC
94	Unknown	680.881	0.21	T reg	0.194789	0.963298	T test with equal variances	1.54248	NON ALLERGIC
95	Chloro-N-(methylethyl)-triazine-diamine	188.071	0.6	Both	0.807531	0.963298	Mann-Whitney U test	0.828465	ALLERGIC
97	Unknown	387.194	4.9	Both	0.376139	0.963298	T test with equal variances	1.29614	NON ALLERGIC
98	Unknown	634.877	0.21	T reg	0.524887	0.963298	Mann-Whitney U test	1.45545	NON ALLERGIC
99	Unknown	404.847	0.25	T reg	0.535573	0.963298	T test with equal variances	0.781564	ALLERGIC
100	Unknown	355.064	2.7	Both	0.660472	0.963298	Mann-Whitney U test	0.834823	ALLERGIC
101	Unknown	326.378	5.66	Both	0.815222	0.967562	T test with equal variances	1.06045	NON ALLERGIC
102	Unknown	770.851	0.21	T reg	0.200094	0.963298	T test with equal variances	1.49987	NON ALLERGIC
103	Proline #	116.071	0.23	Both	0.660472	0.963298	Mann-Whitney U test	1.1528	NON ALLERGIC
104	Pyridoxine #	170.082	0.24	Both	0.732547	0.963298	Mann-Whitney U test	1.10963	NON ALLERGIC
105	Unknown	200.907	0.23	Both	0.807531	0.963298	Mann-Whitney U test	1.05783	NON ALLERGIC
106	Unknown	180.904	0.24	Both	0.961215	1	Mann-Whitney U test	0.989375	ALLERGIC
108	Unknown	224.128	0.37	T reg	0.807531	0.963298	Mann-Whitney U test	1.18754	NON ALLERGIC
109	Unknown	378.897	0.21	T reg	0.524887	0.963298	Mann-Whitney U test	1.42912	NON ALLERGIC
111	Unknown	250.88	0.3	T reg	0.949926	1	T test with equal variances	0.982599	ALLERGIC
112	Metilselenopiruvato	258.866	0.24	Both	0.732547	0.963298	Mann-Whitney U test	1.04768	NON ALLERGIC
113	Unknown	320.866	0.24	Both	0.807531	0.963298	Mann-Whitney U test	0.922998	ALLERGIC
116	dUTP	178.978	2.29	Both	0.404331	0.963298	Mann-Whitney U test	1.11974	NON ALLERGIC
117	Unknown	420.884	0.21	Both	0.807531	0.963298	Mann-Whitney U test	1.31114	NON ALLERGIC
118	Triethanolamine	150.113	0.31	Both	0.732547	0.963298	Mann-Whitney U test	0.98007	ALLERGIC
119	Dityrosine//Glucose	383.117	0.23	T reg	0.807531	0.963298	Mann-Whitney U test	1.11399	NON ALLERGIC
121	Aminomuconic acid	315.08	0.29	T reg	0.103699	0.963298	T test with equal variances	0.430917	ALLERGIC
122	Unknown	602.866	0.21	Both	0.732547	0.963298	Mann-Whitney U test	1.36592	NON ALLERGIC
123	Unknown	692.836	0.21	T reg	0.660472	0.963298	Mann-Whitney U test	1.42052	NON ALLERGIC
124	Unknown	244.87	0.22	Both	1	1	Mann-Whitney U test	0.870766	ALLERGIC
125	Unknown	534.879	0.21	Both	0.660472	0.963298	Mann-Whitney U test	1.33137	NON ALLERGIC
126	Dimethylurea	130.097	0.23	Both	0.590821	0.963298	Mann-Whitney U test	1.16515	NON ALLERGIC
127	Mizolastine//Thromboxane B2/Prostaglandin G1	415.212	4.99	Both	1	1	Mann-Whitney U test	0.882671	ALLERGIC
128	Unknown	260.864	0.23	Both	0.883646	0.979513	Mann-Whitney U test	1.03912	NON ALLERGIC
129	Unknown	364.831	0.23	Both	0.879303	0.979513	T test with equal variances	0.955123	ALLERGIC
130	Unknown	136.931	0.33	T reg	0.660472	0.963298	Mann-Whitney U test	1.30422	NON ALLERGIC
131	Unknown	147.959	2.3	Both	0.883646	0.979513	Mann-Whitney U test	1.00435	NON ALLERGIC
133	Unknown	622.781	0.26	T reg	0.883646	0.979513	Mann-Whitney U test	0.662605	ALLERGIC
134	Unknown	352.897	0.21	Both	0.660472	0.963298	Mann-Whitney U test	1.25719	NON ALLERGIC
135	Unknown	892.758	0.21	T reg	0.524887	0.963298	Mann-Whitney U test	1.38272	NON ALLERGIC
136	Unknown	124.938	0.25	T reg	0.729762	0.963298	T test with equal variances	0.9034	ALLERGIC
137	Unknown	206.894	0.22	Both	0.807531	0.963298	Mann-Whitney U test	1.16667	NON ALLERGIC
138	Ribose	451.165	4.61	Both	0.256141	0.963298	Mann-Whitney U test	1.72033	NON ALLERGIC
139	Methylbenzoic acid	119.049	0.24	Both	0.590821	0.963298	Mann-Whitney U test	1.21954	NON ALLERGIC
140	Unknown	288.922	0.2	Both	0.732547	0.963298	Mann-Whitney U test	0.763417	ALLERGIC
141	Unknown	346.009	0.32	Both	0.589054	0.963298	T test with equal variances	0.833735	ALLERGIC
142	AMPc	330.053	2.29	Both	0.49611	0.963298	T test with unequal variances	0.810262	ALLERGIC
143	Unknown	164.127	0.22	T reg	0.590821	0.963298	Mann-Whitney U test	1.69844	NON ALLERGIC
144	Pyridoxamine #	191.076	0.21	Both	0.590821	0.963298	Mann-Whitney U test	1.29854	NON ALLERGIC
145	Ribose	451.165	4.36	Both	0.256141	0.963298	Mann-Whitney U test	1.72475	NON ALLERGIC
147	Unknown	367.991	0.28	Both	0.45984	0.963298	T test with equal variances	0.741995	ALLERGIC
148	N-Arachidonoyl-L-Serine//N-Acetylhistamine	460.27	4.99	Both	0.883646	0.979513	Mann-Whitney U test	0.862615	ALLERGIC
150	Unknown	313.168	7.57	T reg	0.4939	0.963298	T test with unequal variances	1.2897	NON ALLERGIC
151	Phenylpyruvic acid	165.054	0.29	Both	0.660472	0.963298	Mann-Whitney U test	1.21184	NON ALLERGIC
152	Unknown	192.993	2.29	Both	0.961215	1	Mann-Whitney U test	0.914859	ALLERGIC
153	Unknown	188.88	0.3	Both	0.524887	0.963298	Mann-Whitney U test	1.38815	NON ALLERGIC
154	Nicotinamide #	123.054	0.24	T reg	0.883646	0.979513	Mann-Whitney U test	0.967676	ALLERGIC
155	Alcoifosfamide/Alcophosphamide	301.029	0.27	Both	0.970665	1	T test with equal variances	1.01199	NON ALLERGIC
156	Unknown	209.037	2.29	Both	0.462346	0.963298	Mann-Whitney U test	0.998904	ALLERGIC
157	Unknown	576.679	0.23	Both	0.807531	0.963298	Mann-Whitney U test	1.01423	NON ALLERGIC
158	Unknown	134.989	2.35	T reg	0.961215	1	Mann-Whitney U test	1.18986	NON ALLERGIC
159	Pantoyl-lactone glucoside//Monomethyl glutaric acid/Dehydropantoate	293.122	0.25	T reg	0.524887	0.963298	Mann-Whitney U test	1.64064	NON ALLERGIC
161	Histidine #	178.059	0.21	Both	0.524887	0.963298	Mann-Whitney U test	1.23505	NON ALLERGIC
165	Trihydroxypyridine/Hydroxyminaline	150.014	0.22	T reg	0.660472	0.963298	Mann-Whitney U test	1.42843	NON ALLERGIC
166	Unknown	498.773	0.23	Both	0.961215	1	Mann-Whitney U test	0.933397	ALLERGIC
167	Cys-Pro	219.083	0.22	Both	1	1	Mann-Whitney U test	1.15738	NON ALLERGIC
168	Unknown	133.927	0.32	Both	0.732547	0.963298	Mann-Whitney U test	1.33094	NON ALLERGIC
170	Unknown	169.906	0.35	T reg	0.961215	1	Mann-Whitney U test	1.09872	NON ALLERGIC
172	Unknown	196.953	0.29	T reg	0.684433	0.963298	T test with equal variances	1.11952	NON ALLERGIC
173	Glutamylamino-butanoate	301.1	2.3	Both	0.494504	0.963298	T test with unequal variances	0.795207	ALLERGIC
175	Diketogulonate//Dihydrodipicolinate/Furoylglycine//Nicotinate	192.024	0.23	Both	0.883646	0.979513	Mann-Whitney U test	1.03569	NON ALLERGIC
176	Leucine/Isoleucine &	114.091	0.94	Both	0.961215	1	Mann-Whitney U test	1.16338	NON ALLERGIC
177	Unknown	293.973	0.24	Both	0.660472	0.963298	Mann-Whitney U test	1.03633	NON ALLERGIC
179	Butyramide	70.0645	0.24	Both	0.732547	0.963298	Mann-Whitney U test	1.09495	NON ALLERGIC
181	Unknown	487.95	0.27	Both	0.429016	0.963298	T test with equal variances	0.707783	ALLERGIC
184	Tyramine #	120.081	0.4	Both	0.660472	0.963298	Mann-Whitney U test	0.879413	ALLERGIC
185	Indoline #	120.081	0.4	Both	0.660472	0.963298	Mann-Whitney U test	0.880251	ALLERGIC
186	Tyrosine #	204.059	0.27	Both	0.795442	0.963298	T test with equal variances	1.11305	NON ALLERGIC
187	Cysteine #	241.031	0.26	Both	0.660472	0.963298	Mann-Whitney U test	1.37023	NON ALLERGIC
188	CAR 18:0 #	428.374	5.48	Both	0.438591	0.963298	Mann-Whitney U test	1.60861	NON ALLERGIC
192	Unknown	445.199	1.19	Both	0.193229	0.963298	T test with unequal variances	1.78716	NON ALLERGIC
193	Lactic Acid #	89.0243	0.82	T reg	0.241104	0.963298	T test with equal variances	1.43848	NON ALLERGIC
194	Ribose	449.149	0.93	Both	0.216063	0.963298	Mann-Whitney U test	2.60086	NON ALLERGIC
195	Unknown	310.151	0.84	T reg	0.462346	0.963298	Mann-Whitney U test	1.45666	NON ALLERGIC
196	FA 16:1	253.217	2.9	T reg	0.404331	0.963298	Mann-Whitney U test	1.4897	NON ALLERGIC
197	Unknown	385.178	1.19	Both	0.350194	0.963298	Mann-Whitney U test	1.57927	NON ALLERGIC
198	Pyroglutamic Acid	128.035	0.9	Both	0.961215	1	Mann-Whitney U test	1.05587	NON ALLERGIC
199	Pyridoxine	168.067	0.86	T reg	0.524887	0.963298	Mann-Whitney U test	1.44642	NON ALLERGIC
200	FA 18:2 #	279.232	3.11	T reg	0.807531	0.963298	Mann-Whitney U test	1.72639	NON ALLERGIC
201	Leucine/Isoleucine	130.087	0.84	T reg	0.732547	0.963298	Mann-Whitney U test	1.43596	NON ALLERGIC
202	UMPc	305.023	0.87	T reg	0.732547	0.963298	Mann-Whitney U test	1.27028	NON ALLERGIC
203	Acetoacetic acid #	101.024	0.82	T reg	0.196604	0.963298	T test with equal variances	1.53492	NON ALLERGIC
205	TXB3	367.212	1.37	T reg	0.256141	0.963298	Mann-Whitney U test	1.27922	NON ALLERGIC
206	Cys-Cys//Sumiki's acid	223.02	0.88	T reg	0.660472	0.963298	Mann-Whitney U test	1.26961	NON ALLERGIC
207	N-Oxohexanoyl-homoserine lactone//Thr-Ser	471.193	1.19	Both	0.247433	0.963298	T test with unequal variances	1.52669	NON ALLERGIC
208	Unknown	265.147	1.28	T reg	0.148998	0.963298	Mann-Whitney U test	1.87014	NON ALLERGIC
210	Glyceryl-PGF2alpha//MG 22:4/Homochenodeoxycholic acid	473.282	2.6	T reg	0.350194	0.963298	Mann-Whitney U test	1.26175	NON ALLERGIC
211	Pyridyl-butenoic acid	325.125	0.85	T reg	0.807531	0.963298	Mann-Whitney U test	1.31583	NON ALLERGIC
212	UDPc	387.025	0.87	T reg	0.320967	0.963298	T test with equal variances	1.26028	NON ALLERGIC
213	Thiomorpholine-carboxylate	128.019	0.72	Both	1	1	Mann-Whitney U test	1.25477	NON ALLERGIC
214	Methoxytyramine//Dopamine	212.09	0.83	T reg	0.114658	0.963298	T test with equal variances	1.61706	NON ALLERGIC
215	His-Cys-Ala	328.108	0.85	T reg	0.462346	0.963298	Mann-Whitney U test	1.43781	NON ALLERGIC
216	Unknown	344.134	0.85	T reg	0.590821	0.963298	Mann-Whitney U test	1.46651	NON ALLERGIC
217	FA 22:6;O4	473.217	1.08	T reg	0.40021	0.963298	T test with unequal variances	1.3558	NON ALLERGIC
218	Sedoheptulose	269.086	0.85	T reg	0.196898	0.963298	T test with equal variances	1.45538	NON ALLERGIC
219	Deoxycytidine	499.171	1.19	Both	0.192643	0.963298	T test with unequal variances	1.71328	NON ALLERGIC
220	Unknown	242.052	0.88	T reg	0.520407	0.963298	T test with equal variances	1.15784	NON ALLERGIC
221	LPI 18:3	296.135	0.84	T reg	0.590821	0.963298	Mann-Whitney U test	1.44028	NON ALLERGIC
222	Unknown	448.174	1.19	Both	0.210369	0.963298	T test with unequal variances	1.57104	NON ALLERGIC
224	Myrsinone/PA 28:2	293.178	1.79	T reg	0.180187	0.963298	Mann-Whitney U test	1.73531	NON ALLERGIC
225	Nonanediol diacetate//N,N-Dihydroxy-L-isoleucine	325.16	0.86	T reg	0.359735	0.963298	T test with equal variances	1.35257	NON ALLERGIC
226	Dityrosine	359.118	0.83	T reg	0.590821	0.963298	Mann-Whitney U test	1.41334	NON ALLERGIC
227	Unknown	164.072	0.86	T reg	0.253476	0.963298	T test with equal variances	1.39583	NON ALLERGIC
228	Valine	116.073	0.84	T reg	0.353377	0.963298	T test with equal variances	1.32636	NON ALLERGIC
230	Pyridoxal//Benzamide	166.053	0.85	T reg	0.270018	0.963298	T test with equal variances	1.38347	NON ALLERGIC
231	Thiamine diphosphate	469.028	0.86	Both	0.216063	0.963298	Mann-Whitney U test	1.26163	NON ALLERGIC
233	PI 40:3	915.599	4.78	T reg	0.404331	0.963298	Mann-Whitney U test	1.46508	NON ALLERGIC
234	Unknown	695.311	2.92	T reg	0.800659	0.963298	T test with equal variances	1.13072	NON ALLERGIC
235	N-Octanoyl-lysine	353.202	1.55	T reg	0.256141	0.963298	Mann-Whitney U test	2.41786	NON ALLERGIC
236	Ciliatine	159.994	0.87	Both	0.260085	0.963298	T test with equal variances	1.33257	NON ALLERGIC
237	Met-Trp-Thr	549.168	1.19	Both	0.404331	0.963298	Mann-Whitney U test	1.59734	NON ALLERGIC
238	Asp-Arg	269.132	0.95	Both	0.248536	0.963298	T test with unequal variances	1.82533	NON ALLERGIC
239	Phe-Glu-Trp	159.058	0.89	T reg	0.732547	0.963298	Mann-Whitney U test	1.28976	NON ALLERGIC
240	Hydroxytetradecanedioic acid	355.169	1.19	Both	0.187822	0.963298	T test with unequal variances	1.67199	NON ALLERGIC
241	Unknown	388.155	1.39	T reg	0.590821	0.963298	Mann-Whitney U test	1.01465	NON ALLERGIC
242	Arginine #	175.119	0.91	Both	0.732547	0.963298	Mann-Whitney U test	1.3919	NON ALLERGIC
243	Unknown	192.16	0.85	Both	0.524887	0.963298	Mann-Whitney U test	1.68942	NON ALLERGIC
244	Mizolastine//Thromboxane B2/Prostaglandin G1	415.212	1.09	Both	0.154167	0.963298	T test with equal variances	1.57207	NON ALLERGIC
245	Butyrylcarnitine//PGD2-dihydroxypropanylamine	485.292	2.64	T reg	0.350194	0.963298	Mann-Whitney U test	0.0912013	ALLERGIC
246	Carboxy-alpha-chromanol	387.194	1.19	Both	0.153675	0.963298	T test with unequal variances	2.02785	NON ALLERGIC
247	Arginine	197.101	0.81	Both	0.807531	0.963298	Mann-Whitney U test	1.31461	NON ALLERGIC
248	Ribose	451.165	0.95	Both	0.121526	0.963298	Mann-Whitney U test	2.25191	NON ALLERGIC
249	Pyridoxine	170.081	0.85	Both	1	1	Mann-Whitney U test	1.25458	NON ALLERGIC
250	Unknown	326.378	1.84	Both	0.26172	0.963298	T test with unequal variances	1.4475	NON ALLERGIC
251	Triethanolamine	150.112	0.87	T reg	0.961215	1	Mann-Whitney U test	1.31673	NON ALLERGIC
252	Unknown	104.992	0.87	Both	0.7045	0.963298	T test with equal variances	0.893256	ALLERGIC
253	Oxo-carboxy-leukotriene B4	387.181	0.99	T reg	0.883646	0.979513	Mann-Whitney U test	0.876401	ALLERGIC
254	Unknown	268.999	0.84	Both	0.590821	0.963298	Mann-Whitney U test	1.41215	NON ALLERGIC
255	Selenocysteine	186.996	0.85	Both	0.883646	0.979513	Mann-Whitney U test	1.34439	NON ALLERGIC
256	Pantethine//Harderoporphyrinogen	637.306	2.92	Both	0.472769	0.963298	T test with equal variances	1.35827	NON ALLERGIC
257	CDP-DG 12:0_15:0	884.438	0.84	Both	0.462346	0.963298	Mann-Whitney U test	1.36238	NON ALLERGIC
258	LPE 18:2	996.605	2.44	T reg	0.216063	0.963298	Mann-Whitney U test	1.3663	NON ALLERGIC
259	Unknown	351.002	0.84	Both	0.462346	0.963298	Mann-Whitney U test	1.42147	NON ALLERGIC
260	Chloro-methylmaleylacetate	228.984	0.85	Both	0.660472	0.963298	Mann-Whitney U test	1.38367	NON ALLERGIC
261	LPG 19:0//LPS-O-18:0	544.364	1.09	Both	0.144889	0.963298	T test with equal variances	1.58671	NON ALLERGIC
262	Unknown	244.955	0.84	Both	0.212574	0.963298	T test with equal variances	1.35833	NON ALLERGIC
263	N-stearoyl taurine	430.245	1.02	Both	0.883646	0.979513	Mann-Whitney U test	1.18454	NON ALLERGIC
264	Phosphoguanidinoacetate	433.005	0.83	Both	0.256141	0.963298	Mann-Whitney U test	1.42181	NON ALLERGIC
265	Hydroxylinoleoyl-CoA	521.659	4	T reg	0.216063	0.963298	Mann-Whitney U test	1.62553	NON ALLERGIC
266	Glucose	203.053	0.81	Both	0.883646	0.979513	Mann-Whitney U test	1.32417	NON ALLERGIC
267	Glutamine	169.058	0.81	T reg	0.883646	0.979513	Mann-Whitney U test	1.38567	NON ALLERGIC
268	Sedoheptulose-bisphosphate	392.99	0.84	Both	0.350194	0.963298	Mann-Whitney U test	1.42337	NON ALLERGIC
269	Indoleacetic acid	158.059	0.89	Both	0.961215	1	Mann-Whitney U test	1.28285	NON ALLERGIC
270	CAR 10:1;O2	713.424	1.5	T reg	0.350194	0.963298	Mann-Whitney U test	1.3454	NON ALLERGIC
271	Dimethylallyl pyrophosphate/Isopentenyl pyrophosphate	515.008	0.83	Both	0.301067	0.963298	Mann-Whitney U test	1.4148	NON ALLERGIC
272	Unknown	403.235	1.89	T reg	0.168919	0.963298	T test with equal variances	1.6183	NON ALLERGIC
273	N-palmitoyl histidine//PGH2-EA	475.297	2.6	Both	0.256141	0.963298	Mann-Whitney U test	1.5256	NON ALLERGIC
275	Unknown	408.962	0.84	Both	0.301067	0.963298	Mann-Whitney U test	1.36958	NON ALLERGIC
276	Glucosamine-sulfate	557.033	0.84	Both	0.301067	0.963298	Mann-Whitney U test	1.46025	NON ALLERGIC
277	Unknown	1421.99	1.23	Both	0.660472	0.963298	Mann-Whitney U test	1.98762	NON ALLERGIC
278	Unknown	328.938	0.85	Both	0.732547	0.963298	Mann-Whitney U test	1.05396	NON ALLERGIC
279	Adenylylselenate	474.993	0.84	Both	0.106804	0.963298	T test with equal variances	1.51317	NON ALLERGIC
280	Unknown	326.957	0.83	Both	0.216063	0.963298	Mann-Whitney U test	1.53039	NON ALLERGIC
281	N-Methyltryptamine	213.076	0.81	Both	0.732547	0.963298	Mann-Whitney U test	1.3666	NON ALLERGIC
282	Hydroxy-dimethyl-nonanoyl-CoA//Histamine Phosphate	340.071	0.84	T reg	0.524887	0.963298	Mann-Whitney U test	1.4957	NON ALLERGIC
283	Unknown	490.964	0.83	Both	0.256141	0.963298	Mann-Whitney U test	1.35873	NON ALLERGIC
284	Unknown	366.976	0.84	Both	0.179864	0.963298	T test with equal variances	1.42759	NON ALLERGIC
285	Unknown	258.069	0.85	T reg	0.807531	0.963298	Mann-Whitney U test	1.34425	NON ALLERGIC
286	Unknown	532.952	0.83	Both	0.197756	0.963298	T test with equal variances	1.37694	NON ALLERGIC
287	Phosphoadenylylselenate	614.954	0.83	Both	0.147211	0.963298	T test with equal variances	1.45535	NON ALLERGIC
288	Glucaric acid	248.998	0.84	Both	0.350194	0.963298	Mann-Whitney U test	1.49506	NON ALLERGIC
289	Unknown	202.97	0.84	T reg	0.524887	0.963298	Mann-Whitney U test	1.44044	NON ALLERGIC
290	Dityrosine//Glucose	383.115	0.81	T reg	0.462346	0.963298	Mann-Whitney U test	1.49201	NON ALLERGIC
291	Unknown	384.916	0.83	Both	0.462346	0.963298	Mann-Whitney U test	1.43324	NON ALLERGIC
292	Unknown	450.949	0.84	Both	0.238366	0.963298	T test with equal variances	1.40914	NON ALLERGIC
293	Unknown	410.95	0.83	Both	0.258217	0.963298	T test with equal variances	1.31712	NON ALLERGIC
295	Unknown	721	0.82	Both	0.175562	0.963298	T test with equal variances	1.46018	NON ALLERGIC
296	Unknown	302.913	0.83	Both	0.660472	0.963298	Mann-Whitney U test	1.37137	NON ALLERGIC
298	Unknown	572.969	0.83	Both	0.404331	0.963298	Mann-Whitney U test	1.39481	NON ALLERGIC
299	N-Acetylglucosamine-phosphate	324.045	0.71	Both	0.581418	0.963298	T test with equal variances	1.20585	NON ALLERGIC
