# Supplementary material for: L-Phenylalanine is a metabolic checkpoint of human Th2 cells
Source: Cell Rep Med. 2025 Nov 26;6(12):102466. doi: 10.1016/j.xcrm.2025.102466 (PMC12765850; doi:10.1016/j.xcrm.2025.102466)
Supplement: Table S16. Correlation coefficients determined by Pearson correlation of normalized abundance of intracellular metabolites, in memory CD4+Teff cells from patients with severe allergy (n = 9), with counts of CD161+ populations within memory CD4+Teff cells (from Cohort A) — Related to Figure 6 [file mmc17.xlsx]

## Sheet: Sheet1
		CD3+CD4+CD45RA-CD127++CD25-CD161+	CD3+CD4+CD45RA-CD127++CD25-CD161+PD1+	CD3+CD4+CD45RA-CD127++CD25-CD161+PD1-	CD3+CD4+CD45RA-CD127++CD25-CD161-PD1+	CD3+CD4+CD45RA-CD127++CD25-CD161-PD1-
1	Diketogulonate//Dihydrodipicolinate/Furoylglycine//Nicotinate	-0.756753	-0.65554	-0.795908	-0.448363	-0.31068
2	Chloro-methylmaleylacetate	-0.769377	-0.66125	-0.803776	-0.504288	-0.544298		Table S16. Correlation coefficients determined by Pearson correlation of normalized abundance of intracellular metabolites, in memory CD4+Teff cells from patients with severe allergy (n=9), with counts of CD161+ populations within memory CD4+Teff cells (from Cohort A). Related to figure 6.
3	Hydroxytetradecanedioic acid	-0.69831	-0.557079	-0.775168	-0.451602	-0.44677
4	Phosphoadenylylselenate	-0.812264	-0.701992	-0.843661	-0.480172	-0.491062
5	Glutamylamino-butanoate	-0.833304	-0.806388	-0.789793	-0.375352	-0.12869
6	Methylbenzoic acid	-0.829725	-0.729476	-0.86857	-0.509666	-0.259337
7	Carboxy-alpha-chromanol_L	-0.145646	-0.0406096	-0.219076	0.12026	0.1746
8	Carboxy-alpha-chromanol_P	-0.36788	-0.254611	-0.413669	0.326764	0.0599438
9	Adenylylselenate	-0.834286	-0.716453	-0.872216	-0.486461	-0.483234
10	Alcoifosfamide/Alcophosphamide	-0.855011	-0.728467	-0.902028	-0.4551	-0.404246
11	AMPc	-0.845905	-0.801642	-0.814831	-0.366128	-0.16021
12	Arginine_L1	-0.908503	-0.789118	-0.942729	-0.500277	-0.38013
13	Arginine_P	-0.807502	-0.707073	-0.839998	-0.556784	-0.469762
14	Arginine_L2	-0.889277	-0.776646	-0.920716	-0.469941	-0.286938
15	N-Methyltryptamine	-0.861313	-0.746618	-0.891311	-0.388912	-0.196547
16	Asp-Arg	-0.725797	-0.627697	-0.759569	-0.471581	-0.430543
17	Chloro-N-(methylethyl)-triazine-diamine	-0.839592	-0.730682	-0.882601	-0.497807	-0.306955
18	Butyramide	-0.779947	-0.694551	-0.811937	-0.488043	-0.223746
19	CAR 18:0	-0.308571	-0.19957	-0.350966	0.0398555	-0.289373
20	CDP-DG 12:0_15:0	-0.570097	-0.522601	-0.584365	-0.357958	-0.0858733
21	Ciliatine	-0.743502	-0.610014	-0.804332	-0.458251	-0.49734
22	Citrulline	-0.820743	-0.731339	-0.851874	-0.524335	-0.262404
23	Cys-Pro	-0.793314	-0.693333	-0.823733	-0.560657	-0.517289
24	Cystine	-0.846191	-0.748402	-0.880083	-0.530398	-0.294639
25	Deoxycytidine_L	-0.681966	-0.517593	-0.774623	-0.37653	-0.51633
26	Diguanosine diphosphate_NEG	-0.837304	-0.7333	-0.876534	-0.485246	-0.279734
27	Diguanosine diphosphate_POS	-0.841539	-0.728387	-0.886583	-0.482936	-0.313902
28	Dimethylallyl pyrophosphate/Isopentenyl pyrophosphate	-0.806852	-0.697187	-0.839255	-0.500189	-0.517146
29	Dimethylurea	-0.813036	-0.727342	-0.842096	-0.511565	-0.221061
30	dUTP_P	-0.794902	-0.732915	-0.779443	-0.312094	-0.176479
31	dUTP_L	-0.8248	-0.721038	-0.850399	-0.521217	-0.530737
32	FAHFA 18:2_20:0	-0.282909	-0.1754	-0.3461	-0.197148	-0.310708
33	Folic acid	-0.767702	-0.674752	-0.803558	-0.487878	-0.278489
34	325.9495@0.83	-0.81274	-0.687061	-0.854411	-0.486208	-0.564793
35	Glucaric acid	-0.822793	-0.709406	-0.856203	-0.488669	-0.500612
36	Glucosamine-sulfate	-0.794599	-0.678402	-0.833517	-0.489533	-0.526825
37	Glucose_P	-0.8384	-0.738379	-0.875799	-0.523308	-0.294098
38	Glucose_L	-0.87311	-0.758886	-0.908648	-0.523251	-0.402464
39	Glutamine_NEG	-0.823211	-0.724618	-0.857757	-0.512607	-0.310106
40	Glutamine_POS1	-0.832023	-0.732433	-0.867617	-0.524819	-0.32625
41	Pantethine//Harderoporphyrinogen	-0.35786	-0.364067	-0.30301	-0.00571993	0.0757166
42	Histidine	-0.838435	-0.728241	-0.881518	-0.512184	-0.315725
43	IMPc	-0.851901	-0.728275	-0.902123	-0.456959	-0.363838
44	Indoleacetic acid	-0.774165	-0.62671	-0.842378	-0.390268	-0.312062
45	Indoline_POS	-0.834764	-0.721109	-0.881376	-0.496264	-0.322777
46	Indoline_NEG	-0.805202	-0.713595	-0.837675	-0.495803	-0.260414
47	Leucine/Isoleucine_POS1	-0.825189	-0.713312	-0.871435	-0.491904	-0.296326
48	Leucine/Isoleucine_POS2	0.0327597	-0.058367	0.107582	-0.236434	-0.333509
49	LPA 12:0	-0.460228	-0.357274	-0.496349	0.215655	0.0682452
50	LPG 19:0//LPS-O-18:0	-0.166012	-0.116791	-0.169572	-0.0260143	-0.259182
51	Met-Trp-Thr	-0.723203	-0.544563	-0.818599	-0.377269	-0.59526
52	Metilselenopiruvato	-0.802157	-0.671239	-0.853146	-0.380769	-0.364289
53	Mizolastine//Thromboxane B2/Prostaglandin G1_L	-0.360462	-0.234834	-0.418123	0.16687	0.0374301
54	Mizolastine//Thromboxane B2/Prostaglandin G1_P	-0.347728	-0.303636	-0.343396	0.229264	0.255382
55	N-Acetylglucosamine-phosphate	-0.746899	-0.631611	-0.793457	-0.498896	-0.497305
56	132.9199@0.32	-0.866557	-0.772364	-0.886145	-0.520966	-0.414421
57	199.8998@0.23	-0.823383	-0.685158	-0.879965	-0.402775	-0.393809
58	205.8866@0.22	-0.839721	-0.71143	-0.886758	-0.446322	-0.43484
59	243.8631@0.22	-0.80869	-0.676993	-0.861687	-0.449573	-0.452513
60	287.9146@0.2	-0.782549	-0.673184	-0.828836	-0.532817	-0.396182
61	301.9058@0.83	-0.757704	-0.651657	-0.793173	-0.492148	-0.485806
62	327.9306@0.85	-0.690338	-0.569836	-0.745564	-0.486633	-0.543814
63	345.0021@0.32	-0.836377	-0.721539	-0.871753	-0.459582	-0.439624
64	351.89@0.21	-0.830511	-0.705182	-0.878069	-0.502759	-0.481073
65	363.8239@0.23	-0.759489	-0.640329	-0.807343	-0.444133	-0.423997
66	365.9685@0.84	-0.835859	-0.72305	-0.864797	-0.469588	-0.46278
67	383.9088@0.83	-0.782253	-0.679372	-0.809934	-0.451605	-0.424883
68	407.9542@0.84	-0.807836	-0.693624	-0.842865	-0.469933	-0.485239
69	409.943@0.83	-0.757662	-0.646151	-0.799975	-0.495115	-0.482909
70	419.8771@0.21	-0.794936	-0.668006	-0.846872	-0.459336	-0.415005
71	449.181@1.19	-0.692383	-0.518761	-0.792033	-0.35857	-0.508602
72	449.9413@0.84	-0.807062	-0.689362	-0.845752	-0.51432	-0.55898
73	497.7655@0.23	-0.745388	-0.620116	-0.799196	-0.4122	-0.40323
74	533.8713@0.21	-0.788961	-0.662628	-0.83961	-0.464562	-0.430626
75	575.6716@0.23	-0.815506	-0.668323	-0.87539	-0.344862	-0.391997
76	601.8583@0.21	-0.784976	-0.665683	-0.832383	-0.452326	-0.351126
77	N-palmitoyl histidine//PGH2-EA	-0.903124	-0.807845	-0.915277	-0.523887	-0.444481
78	N-stearoyl taurine	-0.596969	-0.565871	-0.570678	-0.114453	0.085609
79	N-Arachidonoyl-L-Serine//N-Acetylhistamine	-0.393618	-0.354421	-0.382303	0.17969	0.238545
80	Pantothenic Acid	-0.769067	-0.673616	-0.807276	-0.443036	-0.223166
81	Phenylalanine_P	-0.808701	-0.719854	-0.838709	-0.502882	-0.248304
82	Phenylpyruvic acid	-0.806938	-0.687702	-0.861173	-0.496501	-0.312064
83	Phosphoguanidinoacetate	-0.81075	-0.699885	-0.84285	-0.504162	-0.538728
84	Proline	-0.772836	-0.697904	-0.796873	-0.49801	-0.171349
85	Pyridoxamine	-0.829733	-0.73357	-0.863566	-0.516703	-0.292185
86	Pyridoxine_POS1	-0.828643	-0.726203	-0.868724	-0.498735	-0.267383
87	Pyridoxine_POS2	-0.886692	-0.767786	-0.923371	-0.514265	-0.409779
88	Pyroglutamic Acid_POS	-0.80831	-0.707066	-0.847759	-0.509038	-0.296161
89	Pyroglutamic Acid_NEG	-0.719745	-0.649229	-0.745792	-0.479055	-0.0985174
90	Ribose_L-NEG	-0.636254	-0.539106	-0.680361	-0.384616	-0.296099
91	Ribose_P-NEG1	-0.800173	-0.647246	-0.876743	-0.358895	-0.380899
92	Ribose_P-NEG2	-0.802519	-0.654284	-0.875507	-0.369697	-0.370409
93	Ribose_L-POS	-0.618401	-0.510924	-0.669816	-0.300087	-0.0353519
94	Ribose_P-POS1	-0.802778	-0.640285	-0.885736	-0.350965	-0.415875
95	Ribose_P-POS2	-0.800401	-0.638225	-0.883122	-0.347336	-0.411102
96	Salicyluric-glucuronide	-0.835761	-0.730149	-0.876838	-0.488658	-0.293323
97	Sedoheptulose-bisphosphate	-0.804624	-0.685736	-0.844349	-0.495337	-0.541521
98	Selenocysteine	-0.776621	-0.650086	-0.8242	-0.509756	-0.615713
99	Thiamine diphosphate	-0.732886	-0.5869	-0.795986	-0.443981	-0.645926
100	Thiomorpholine-carboxylate	-0.791197	-0.689664	-0.834038	-0.501013	-0.23335
101	Triethanolamine_P	-0.816525	-0.749518	-0.828038	-0.536417	-0.289718
102	Tryptophan	-0.803886	-0.733596	-0.82065	-0.498113	-0.209073
103	Tyramine	-0.834689	-0.720817	-0.881439	-0.496005	-0.323698
104	Tyrosine	-0.773629	-0.630232	-0.844577	-0.44126	-0.35741
105	103.9851@0.87	-0.685641	-0.564923	-0.7433	-0.495194	-0.52625
106	1420.9857@1.23	-0.541937	-0.508192	-0.547113	-0.466932	-0.132051
107	146.9517@2.3	-0.906119	-0.856844	-0.88063	-0.507147	-0.253556
108	148.0524@0.4	-0.830586	-0.719041	-0.875825	-0.499829	-0.32979
109	179.8969@0.24	-0.832354	-0.693276	-0.888696	-0.442724	-0.454884
110	187.8732@0.3	-0.807336	-0.685267	-0.855494	-0.450788	-0.360382
111	191.1526@0.24	-0.788139	-0.627514	-0.873503	-0.337148	-0.275985
112	191.1526@0.85	-0.504517	-0.374167	-0.561737	-0.0751246	-0.144472
113	191.9856@2.29	-0.843969	-0.798769	-0.814989	-0.36151	-0.135339
114	208.0302@2.29	-0.897402	-0.842023	-0.878179	-0.448496	-0.198287
115	243.9474@0.84	-0.751309	-0.640056	-0.790733	-0.462438	-0.46591
116	259.8572@0.23	-0.849419	-0.716752	-0.898993	-0.446527	-0.437925
117	267.9915@0.84	-0.771652	-0.658293	-0.811668	-0.504995	-0.529289
118	292.9654@0.24	-0.847518	-0.736954	-0.889033	-0.483421	-0.290816
119	319.8584@0.24	-0.719993	-0.597079	-0.774677	-0.381387	-0.339313
120	325.3709@1.84	-0.489668	-0.469588	-0.462185	-0.171865	0.0162595
121	325.3709@5.66	-0.372424	-0.190478	-0.4846	0.0451305	-0.18971
122	349.9943@0.84	-0.786276	-0.671657	-0.825469	-0.502011	-0.532843
123	357.0576@2.7	-0.835499	-0.719782	-0.883696	-0.474399	-0.291524
124	366.9837@0.28	-0.824605	-0.687487	-0.87189	-0.353807	-0.475004
125	372.0674@2.7	-0.837027	-0.734321	-0.875307	-0.486489	-0.276085
126	386.1856@1.19	-0.65885	-0.454846	-0.780485	-0.300412	-0.627326
127	432.1907@4.9	-0.433867	-0.320311	-0.477924	0.265379	0.0542921
128	446.2067@1.19	-0.689324	-0.521408	-0.784177	-0.363731	-0.51989
129	486.9425@0.27	-0.848004	-0.69709	-0.906723	-0.372156	-0.503416
130	530.3123@7.41	-0.481408	-0.405726	-0.520122	-0.247705	-0.062974
131	531.9448@0.83	-0.789087	-0.67571	-0.825658	-0.485284	-0.528474
132	571.962@0.83	-0.812914	-0.690913	-0.85449	-0.470324	-0.471999
133	719.9932@0.82	-0.796338	-0.686409	-0.829064	-0.484688	-0.514768
134	N-Oxohexanoyl-homoserine lactone//Thr-Ser	-0.697161	-0.527601	-0.794312	-0.360592	-0.47831
135	Methylnicotinamide	-0.689339	-0.550078	-0.7437	-0.273774	-0.547089
136	Carboxy-aminopropyl-histidine	-0.445951	-0.43873	-0.432563	-0.352051	-0.0411142
137	Hydroxy LTB4/LGD2/PGE2/TXA2	-0.696996	-0.513605	-0.793481	-0.287067	-0.478018
138	Glyceryl-PGD2	-0.639225	-0.515155	-0.70074	-0.317328	-0.263216
139	Hydroxy-cholestenoic acid	-0.353514	-0.230955	-0.426735	-0.194442	-0.290732
140	Keto palmitic acid//Prostaglandin D2-biotin	-0.525618	-0.406275	-0.589209	-0.288276	-0.267218
141	Amino-hydroxymethyl-methylpyrimidine diphosphate	-0.610049	-0.596607	-0.57946	-0.283731	0.0595595
142	Azelaic acid	-0.459867	-0.322232	-0.541347	-0.159645	-0.183204
143	Benzoyl phosphate	-0.840393	-0.73511	-0.879548	-0.491189	-0.302291
144	Beta-Carboline	-0.591032	-0.584864	-0.553555	-0.331248	-0.0377074
145	Butyl-O-hexadecanoyl-neohesperidoside	-0.556271	-0.505504	-0.574711	-0.482697	-0.209163
146	Citicoline//CDP-N-methylethanolamine	-0.689701	-0.575127	-0.738006	-0.49854	-0.489125
147	Decanamide	-0.272516	-0.280773	-0.241846	-0.519466	-0.520526
148	Deoxycorticosterone acetate//PGF1beta	-0.605681	-0.502959	-0.630542	-0.245524	-0.401567
149	FA 20:6/Retinoic Acid	-0.112697	-0.151028	-0.0535603	-0.259128	-0.641638
150	Fraxidin	-0.608758	-0.608076	-0.579622	-0.373216	0.216885
151	Glucopyranosylmoranoline	-0.466018	-0.409679	-0.492026	-0.321155	-0.0750639
152	Glyceraldehyde-phosphate	-0.758951	-0.674938	-0.787372	-0.545198	-0.329757
153	Ile-Gln-Pro	-0.391351	-0.234527	-0.458139	0.0193459	-0.538379
154	LPC 16:0	-0.156199	0.0558632	-0.309982	0.171398	-0.26347
155	LPC 18:0	0.0523599	0.24743	-0.0981111	0.333833	-0.156132
156	LPC 18:1	0.109235	0.334431	-0.0677192	0.463975	-0.193358
157	LPC 18:2	-0.0180662	0.194847	-0.176353	0.336931	-0.206033
158	LPC 20:4	0.124538	0.337149	-0.0450153	0.444176	-0.136954
159	LPE 18:0_NEG	0.0502018	0.296975	-0.143188	0.460608	-0.198484
160	LPE 18:0_POS	0.0222583	0.239949	-0.146185	0.350918	-0.188093
161	LTB4/PGA1/PGC1//Octadecanedioic acid	-0.612428	-0.488976	-0.675241	-0.321425	-0.257384
162	N,N-Dimethyldodecylamine	-0.537374	-0.540579	-0.522933	-0.37873	0.265437
163	N-Acetyl-D-glucosaminyldiphosphodolichol	-0.401958	-0.289141	-0.470507	-0.245567	-0.390387
164	N-Acetylneuraminic acid	-0.63614	-0.575203	-0.658816	-0.417729	-0.0922198
165	Nonanoyl-CoA//N-Acetylserotonin glucuronide	-0.639535	-0.541543	-0.675504	-0.506187	-0.522592
166	449.1811@4.9	-0.500867	-0.386951	-0.542604	0.192582	0.030873
167	465.9125@0.83	-0.782692	-0.677232	-0.811953	-0.501441	-0.522173
168	683.9751@2.7	-0.826686	-0.725493	-0.864611	-0.478815	-0.256023
169	Orotic acid	-0.762428	-0.699959	-0.775359	-0.568069	-0.263947
170	PA 30:2	-0.44243	-0.269967	-0.539576	-0.190464	-0.516032
171	PA 39:7	-0.62074	-0.505985	-0.672667	-0.344384	-0.308832
172	PE-Cer 16:2;O2/16:0(2OH)	-0.309076	-0.105942	-0.446476	0.0252336	-0.293644
173	PIM1 36:0	-0.623	-0.514429	-0.674682	-0.332683	-0.221244
174	Pro-Glu//Ketoleucine	-0.664752	-0.575814	-0.703419	-0.422995	-0.219293
175	Propinol adenylate/propionyl-AMP	-0.663295	-0.557214	-0.703197	-0.506349	-0.562743
176	PS 34:2	-0.719946	-0.535929	-0.800682	-0.213097	-0.536538
177	Reduced riboflavin//Indole-propionic acid	-0.76145	-0.631381	-0.823689	-0.4263	-0.305525
178	SM 34:1;O2_POS	-0.195117	-0.0123711	-0.320509	0.0816803	-0.265858
179	SM 34:1;O2_NEG	-0.150463	0.0178972	-0.262155	0.15476	-0.205852
180	117.9796@0.83	-0.739087	-0.595654	-0.803633	-0.433386	-0.554987
181	1260.4393@0.92	-0.7341	-0.620158	-0.786907	-0.449255	-0.343765
182	201.209@2.88	-0.650205	-0.526144	-0.70295	-0.408688	-0.42508
183	206.1519@2.71	-0.037369	-0.102015	0.0316123	-0.32682	-0.517213
184	216.0976@0.53	-0.652167	-0.559829	-0.677304	-0.284081	-0.255786
185	222.0565@5.35	-0.626452	-0.598889	-0.607447	-0.288793	0.0288387
186	248.1993@4.36	-0.436019	-0.474164	-0.351597	-0.057198	0.106015
187	290.1882@5.49	-0.724248	-0.546297	-0.798882	-0.223747	-0.544386
188	342.2888@4.35	-0.408823	-0.287963	-0.477458	-0.199986	-0.325737
189	394.1789@6.85	-0.652496	-0.590559	-0.658937	-0.325488	-0.141509
190	408.1943@7.54	-0.633488	-0.54887	-0.66183	-0.325169	-0.176201
191	444.3554@5.59	-0.308135	-0.181541	-0.38697	-0.188823	-0.340761
192	470.2904@9.5	-0.622881	-0.508501	-0.678896	-0.332814	-0.240475
193	472.3862@6.2	-0.502067	-0.405941	-0.553612	-0.251369	-0.12426
194	534.4232@5.52	-0.856826	-0.822821	-0.808076	-0.329766	-0.204757
195	624.1131@4.54	-0.773658	-0.617345	-0.856108	-0.342751	-0.366044
196	634.3776@2.82	-0.347329	-0.127767	-0.497147	-0.0325979	-0.455953
197	670.1744@9.16	-0.0951145	0.0351769	-0.181442	-0.12366	-0.597456
198	Urolithin B	-0.752512	-0.657314	-0.792583	-0.523904	-0.275196
