# Supplementary material for: L-Phenylalanine is a metabolic checkpoint of human Th2 cells
Source: Cell Rep Med. 2025 Nov 26;6(12):102466. doi: 10.1016/j.xcrm.2025.102466 (PMC12765850; doi:10.1016/j.xcrm.2025.102466)
Supplement: Table S17. p values determined by Pearson correlation of normalized abundance of intracellular metabolites, in memory CD4+Teff cells from patients with severe allergy (n = 9), with counts of CD161+ populations within memory CD4+Teff cells (from Cohort A) — Related to Figure 6 [file mmc18.xlsx]

## Sheet: Sheet1
		CD3+CD4+CD45RA-CD127++CD25-CD161+	CD3+CD4+CD45RA-CD127++CD25-CD161+PD1+	CD3+CD4+CD45RA-CD127++CD25-CD161+PD1-	CD3+CD4+CD45RA-CD127++CD25-CD161-PD1+	CD3+CD4+CD45RA-CD127++CD25-CD161-PD1-
1	Diketogulonate//Dihydrodipicolinate/Furoylglycine//Nicotinate	0.0182504	0.0552569	0.010291	0.226115	0.41581
2	Chloro-methylmaleylacetate	0.0153492	0.052447	0.00904226	0.166246	0.12975
3	Hydroxytetradecanedioic acid	0.0364129	0.119199	0.0141284	0.222367	0.227971		Table S17. p-values determined by Pearson correlation of normalized abundance of intracellular metabolites, in memory CD4+Teff cells from patients with severe allergy (n=9), with counts of CD161+ populations within memory CD4+Teff cells (from Cohort A). Related to figure 6.
4	Phosphoadenylylselenate	0.00781464	0.035021	0.00425447	0.190797	0.179473
5	Glutamylamino-butanoate	0.00526877	0.00865156	0.0113382	0.319522	0.741427
6	Methylbenzoic acid	0.00565447	0.025713	0.00237753	0.161032	0.500404
7	Carboxy-alpha-chromanol_L	0.708487	0.917384	0.571168	0.757941	0.65322
8	Carboxy-alpha-chromanol_P	0.330019	0.50852	0.268392	0.390744	0.878249
9	Adenylylselenate	0.00516622	0.0298899	0.0021626	0.18421	0.187574
10	Alcoifosfamide/Alcophosphamide	0.00330637	0.0260222	0.000879601	0.218357	0.280539
11	AMPc	0.00405396	0.00937011	0.00746689	0.332505	0.680523
12	Arginine_L1	0.000696917	0.0114581	0.000139915	0.170196	0.312897
13	Arginine_P	0.00848842	0.0331576	0.00459631	0.119437	0.20199
14	Arginine_L2	0.00133252	0.0138276	0.0004273	0.201794	0.45409
15	N-Methyltryptamine	0.00284839	0.020827	0.00125136	0.300904	0.612264
16	Asp-Arg	0.0268513	0.0703202	0.0175741	0.200008	0.247345
17	Chloro-N-(methylethyl)-triazine-diamine	0.00463532	0.0253469	0.00162449	0.172655	0.421717
18	Butyramide	0.0131711	0.0378704	0.00785966	0.182573	0.562779
19	CAR 18:0	0.41915	0.606693	0.354402	0.918915	0.450096
20	CDP-DG 12:0_15:0	0.108998	0.148886	0.0984445	0.344219	0.826132
21	Ciliatine	0.0216651	0.0810944	0.00895805	0.214781	0.173122
22	Citrulline	0.00670637	0.0251489	0.00355211	0.1473	0.495166
23	Cys-Pro	0.0107268	0.0383505	0.00634253	0.116341	0.153808
24	Cystine	0.00402884	0.0203572	0.00174532	0.141831	0.44151
25	Deoxycytidine_L	0.0430227	0.153523	0.0142404	0.317882	0.154706
26	Diguanosine diphosphate_NEG	0.00485947	0.0245639	0.00192593	0.185472	0.465995
27	Diguanosine diphosphate_POS	0.00445033	0.0260467	0.00144553	0.187886	0.410733
28	Dimethylallyl pyrophosphate/Isopentenyl pyrophosphate	0.00858337	0.0368443	0.00466793	0.170283	0.153941
29	Dimethylurea	0.00770891	0.0263693	0.0043983	0.159214	0.567596
30	dUTP_P	0.0104586	0.0246783	0.0132699	0.413578	0.649681
31	dUTP_L	0.00621608	0.0283722	0.00367189	0.150159	0.141529
32	FAHFA 18:2_20:0	0.460731	0.651712	0.361572	0.611155	0.415766
33	Folic acid	0.0157149	0.0461695	0.0090754	0.182743	0.468067
34	325.9495@0.83	0.00774928	0.0408858	0.00335245	0.184472	0.113089
35	Glucaric acid	0.00645549	0.0323243	0.00321612	0.181927	0.169864
36	Glucosamine-sulfate	0.0105095	0.0445597	0.00524645	0.181039	0.145039
37	Glucose_P	0.00475115	0.0230907	0.00196488	0.148238	0.442389
38	Glucose_L	0.00211203	0.0177367	0.000693173	0.14829	0.282869
39	Glutamine_NEG	0.00640514	0.0272232	0.00310103	0.158222	0.416718
40	Glutamine_POS1	0.00540471	0.0248214	0.00243605	0.146859	0.391533
41	Pantethine//Harderoporphyrinogen	0.344361	0.335441	0.428013	0.988348	0.846486
42	Histidine	0.00474777	0.0260916	0.00167572	0.158625	0.407871
43	IMPc	0.00354996	0.0260811	0.000876708	0.216243	0.335769
44	Indoleacetic acid	0.0143348	0.0708967	0.00437214	0.299075	0.413629
45	Indoline_POS	0.00511671	0.0283491	0.00168252	0.174202	0.39689
46	Indoline_NEG	0.0088274	0.0308621	0.00482256	0.174665	0.498561
47	Leucine/Isoleucine_POS1	0.00617043	0.0309594	0.00220746	0.178614	0.438776
48	Leucine/Isoleucine_POS2	0.933322	0.881433	0.782938	0.540218	0.380447
49	LPA 12:0	0.212553	0.345208	0.174116	0.577344	0.86151
50	LPG 19:0//LPS-O-18:0	0.669474	0.764764	0.662723	0.947034	0.50067
51	Met-Trp-Thr	0.0276738	0.129525	0.00697573	0.316855	0.0908224
52	Metilselenopiruvato	0.00929025	0.0477536	0.00345098	0.312017	0.335124
53	Mizolastine//Thromboxane B2/Prostaglandin G1_L	0.340608	0.543043	0.262747	0.667846	0.923837
54	Mizolastine//Thromboxane B2/Prostaglandin G1_P	0.359165	0.427011	0.365587	0.552924	0.507193
55	N-Acetylglucosamine-phosphate	0.0207527	0.0680642	0.0107025	0.171568	0.173158
56	132.9199@0.32	0.00250232	0.0147111	0.0014645	0.150391	0.267434
57	199.8998@0.23	0.00638446	0.0416757	0.0017511	0.282462	0.294321
58	205.8866@0.22	0.00462295	0.0316122	0.00143798	0.228494	0.242131
59	243.8631@0.22	0.00831667	0.0451767	0.00282269	0.224711	0.221319
60	287.9146@0.2	0.0126687	0.0468723	0.00575318	0.139683	0.291157
61	301.9058@0.83	0.0180201	0.0572214	0.0107509	0.178365	0.18489
62	327.9306@0.85	0.0395481	0.109197	0.0211081	0.184032	0.13016
63	345.0021@0.32	0.00495225	0.0282098	0.00218914	0.213279	0.236398
64	351.89@0.21	0.00556821	0.0338433	0.0018463	0.167746	0.189846
65	363.8239@0.23	0.0175932	0.0632032	0.0085116	0.231061	0.255401
66	365.9685@0.84	0.0050047	0.0277225	0.00261505	0.202179	0.209696
67	383.9088@0.83	0.0127253	0.0441377	0.00813951	0.222363	0.254303
68	407.9542@0.84	0.00843987	0.0382356	0.00432723	0.201803	0.185479
69	409.943@0.83	0.0180302	0.0600818	0.00963186	0.175358	0.187914
70	419.8771@0.21	0.0104528	0.0492421	0.00396951	0.213556	0.266693
71	449.181@1.19	0.0387278	0.152434	0.0109466	0.343335	0.162057
72	449.9413@0.84	0.00855262	0.0399435	0.00406736	0.156599	0.117675
73	497.7655@0.23	0.0211554	0.0748225	0.00975579	0.270267	0.281866
74	533.8713@0.21	0.011486	0.0517828	0.00463364	0.207714	0.247243
75	575.6716@0.23	0.00737725	0.049095	0.00198678	0.363408	0.296749
76	601.8583@0.21	0.0122118	0.0503295	0.00536629	0.221534	0.354167
77	N-palmitoyl histidine//PGH2-EA	0.000846586	0.00843854	0.000536061	0.147709	0.230651
78	N-stearoyl taurine	0.0896605	0.11225	0.108556	0.769369	0.82666
79	N-Arachidonoyl-L-Serine//N-Acetylhistamine	0.294577	0.349352	0.309908	0.643645	0.536498
80	Pantothenic Acid	0.0154164	0.0466781	0.00852134	0.232353	0.563818
81	Phenylalanine_P	0.00831518	0.0287591	0.00472095	0.167625	0.519433
82	Phenylpyruvic acid	0.00857074	0.0406216	0.00285808	0.173963	0.413625
83	Phosphoguanidinoacetate	0.00802472	0.035813	0.00432863	0.166369	0.134515
84	Proline	0.0146118	0.0365686	0.0101319	0.172452	0.659359
85	Pyridoxamine	0.00565359	0.0244843	0.0026959	0.154356	0.445502
86	Pyridoxine_POS1	0.00577479	0.0267241	0.00236818	0.171729	0.48671
87	Pyridoxine_POS2	0.00144081	0.0156965	0.00038029	0.156651	0.273373
88	Pyroglutamic Acid_POS	0.00837143	0.0331602	0.00389314	0.161636	0.439043
89	Pyroglutamic Acid_NEG	0.028795	0.0584719	0.0210471	0.191981	0.800918
90	Ribose_L-NEG	0.0654468	0.134188	0.0437106	0.306741	0.439144
91	Ribose_P-NEG1	0.00960062	0.0595058	0.00191493	0.342865	0.311838
92	Ribose_P-NEG2	0.00923445	0.0558875	0.00198049	0.32745	0.326446
93	Ribose_L-POS	0.0758653	0.159827	0.0484053	0.432706	0.928057
94	Ribose_P-POS1	0.0091946	0.0632272	0.0014824	0.354402	0.265588
95	Ribose_P-POS2	0.00956461	0.0643556	0.00160027	0.359745	0.271673
96	Salicyluric-glucuronide	0.00501468	0.0255084	0.00190994	0.181939	0.443649
97	Sedoheptulose-bisphosphate	0.00891405	0.0414348	0.00419233	0.175134	0.132113
98	Selenocysteine	0.0138324	0.0580287	0.00628705	0.160946	0.0775179
99	Thiamine diphosphate	0.0246867	0.0966378	0.010278	0.231239	0.0602007
100	Thiomorpholine-carboxylate	0.0110916	0.0398206	0.005192	0.169467	0.54567
101	Triethanolamine_P	0.00724331	0.0200666	0.00584278	0.136522	0.44953
102	Tryptophan	0.00902559	0.0244766	0.00671793	0.172349	0.589291
103	Tyramine	0.00512448	0.0284444	0.00167951	0.174462	0.395467
104	Tyrosine	0.0144462	0.0688536	0.0041718	0.234454	0.345012
105	103.9851@0.87	0.041474	0.112987	0.0217202	0.175279	0.145559
106	1420.9857@1.23	0.131757	0.162452	0.12738	0.205094	0.734866
107	146.9517@2.3	0.000760746	0.00316831	0.00171853	0.163463	0.510339
108	148.0524@0.4	0.00556004	0.029027	0.00196348	0.17064	0.386108
109	179.8969@0.24	0.0053694	0.0383731	0.00135634	0.232721	0.218604
110	187.8732@0.3	0.0085125	0.04163	0.00326957	0.223306	0.340723
111	191.1526@0.24	0.0116333	0.0704274	0.00209008	0.374945	0.472243
112	191.1526@0.85	0.166022	0.321174	0.115486	0.847675	0.710756
113	191.9856@2.29	0.00422656	0.00982423	0.00744587	0.339102	0.728464
114	208.0302@2.29	0.00102893	0.00440508	0.00184066	0.22596	0.609055
115	243.9474@0.84	0.0196063	0.063352	0.0111728	0.210078	0.206222
116	259.8572@0.23	0.00375301	0.0297892	0.000975736	0.228254	0.238426
117	267.9915@0.84	0.0148615	0.0538907	0.0078969	0.165555	0.142822
118	292.9654@0.24	0.00391379	0.0234981	0.00134248	0.187378	0.447736
119	319.8584@0.24	0.0287137	0.0895862	0.0142291	0.311166	0.371689
120	325.3709@1.84	0.180901	0.20218	0.21036	0.658383	0.966884
121	325.3709@5.66	0.323615	0.623503	0.186145	0.908217	0.624929
122	349.9943@0.84	0.0119719	0.0475633	0.00613764	0.168482	0.13966
123	357.0576@2.7	0.00504139	0.0287828	0.00157386	0.19696	0.44658
124	366.9837@0.28	0.00623912	0.0407102	0.00218128	0.350247	0.196309
125	372.0674@2.7	0.00488701	0.0242631	0.00199125	0.184181	0.472075
126	386.1856@1.19	0.053617	0.218647	0.0130663	0.432182	0.0705368
127	432.1907@4.9	0.243307	0.400714	0.193184	0.490105	0.889668
128	446.2067@1.19	0.039959	0.149983	0.0123611	0.335921	0.151386
129	486.9425@0.27	0.00387229	0.0368817	0.000744216	0.32399	0.1671
130	530.3123@7.41	0.189492	0.278613	0.151171	0.520475	0.872134
131	531.9448@0.83	0.0114635	0.0457434	0.00611566	0.185433	0.143553
132	571.962@0.83	0.00772551	0.0393162	0.00334636	0.201376	0.199555
133	719.9932@0.82	0.0102199	0.0411554	0.00572778	0.186054	0.156175
134	N-Oxohexanoyl-homoserine lactone//Thr-Ser	0.0368542	0.144339	0.0105578	0.340421	0.192773
135	Methylnicotinamide	0.0399525	0.124912	0.0216111	0.475944	0.1274
136	Carboxy-aminopropyl-histidine	0.228927	0.237463	0.244887	0.352812	0.916361
137	Hydroxy LTB4/LGD2/PGE2/TXA2	0.0369182	0.157275	0.0106984	0.453877	0.193084
138	Glyceryl-PGD2	0.0638063	0.155811	0.0354904	0.405363	0.493783
139	Hydroxy-cholestenoic acid	0.350675	0.549916	0.252015	0.616154	0.447874
140	Keto palmitic acid//Prostaglandin D2-biotin	0.146133	0.2779	0.0950092	0.451893	0.486989
141	Amino-hydroxymethyl-methylpyrimidine diphosphate	0.0810724	0.0899058	0.101999	0.459373	0.879024
142	Azelaic acid	0.212959	0.397734	0.132262	0.681602	0.637062
143	Benzoyl phosphate	0.00455864	0.0240323	0.00177176	0.179343	0.429165
144	Beta-Carboline	0.0937356	0.0980875	0.122055	0.383884	0.923274
145	Butyl-O-hexadecanoyl-neohesperidoside	0.11985	0.165058	0.105514	0.188137	0.589127
146	Citicoline//CDP-N-methylethanolamine	0.0398059	0.105203	0.0231971	0.171923	0.181459
147	Decanamide	0.478055	0.46427	0.530701	0.151779	0.150797
148	Deoxycorticosterone acetate//PGF1beta	0.0838812	0.167549	0.0686757	0.524272	0.284044
149	FA 20:6/Retinoic Acid	0.772831	0.698116	0.891148	0.500762	0.0624926
150	Fraxidin	0.0818958	0.0823335	0.101881	0.322505	0.57512
151	Glucopyranosylmoranoline	0.206102	0.273501	0.17849	0.399404	0.847797
152	Glyceraldehyde-phosphate	0.0177212	0.0460867	0.0117718	0.128989	0.386159
153	Ile-Gln-Pro	0.297617	0.543585	0.214907	0.960601	0.134816
154	LPC 16:0	0.688193	0.886492	0.416915	0.659266	0.493351
155	LPC 18:0	0.893577	0.520952	0.801726	0.379956	0.688321
156	LPC 18:1	0.779669	0.379049	0.86257	0.208366	0.618161
157	LPC 18:2	0.963206	0.615406	0.649918	0.375272	0.594838
158	LPC 20:4	0.74955	0.374944	0.90845	0.231011	0.725324
159	LPE 18:0_NEG	0.897944	0.437726	0.713237	0.212125	0.608693
160	LPE 18:0_POS	0.954675	0.53403	0.707446	0.354472	0.627938
161	LTB4/PGA1/PGC1//Octadecanedioic acid	0.0795672	0.181612	0.0459517	0.398985	0.503751
162	N,N-Dimethyldodecylamine	0.135689	0.13292	0.148582	0.314831	0.490008
163	N-Acetyl-D-glucosaminyldiphosphodolichol	0.283532	0.450476	0.201177	0.524198	0.298914
164	N-Acetylneuraminic acid	0.0655104	0.105147	0.0536334	0.263244	0.813458
165	Nonanoyl-CoA//N-Acetylserotonin glucuronide	0.0636362	0.132094	0.0458346	0.164394	0.148895
166	449.1811@4.9	0.169611	0.303562	0.131188	0.619599	0.937156
167	465.9125@0.83	0.0126415	0.0450716	0.00785739	0.169044	0.149279
168	683.9751@2.7	0.00599669	0.026947	0.00262712	0.192236	0.506089
169	Orotic acid	0.0169048	0.035785	0.0140892	0.110551	0.492539
170	PA 30:2	0.233069	0.482344	0.133783	0.623529	0.154986
171	PA 39:7	0.0744455	0.164591	0.0471054	0.364118	0.418736
172	PE-Cer 16:2;O2/16:0(2OH)	0.41835	0.786186	0.228314	0.948622	0.443128
173	PIM1 36:0	0.0730896	0.156496	0.0462008	0.3817	0.567269
174	Pro-Glu//Ketoleucine	0.0507699	0.104691	0.0344908	0.256646	0.570778
175	Propinol adenylate/propionyl-AMP	0.0514632	0.11909	0.0345729	0.164236	0.114693
176	PS 34:2	0.0287292	0.136948	0.00952024	0.581977	0.136416
177	Reduced riboflavin//Indole-propionic acid	0.0171318	0.0681954	0.00634781	0.252551	0.423994
178	SM 34:1;O2_POS	0.614906	0.974801	0.400408	0.834525	0.489293
179	SM 34:1;O2_NEG	0.699203	0.96355	0.49559	0.690951	0.59517
180	117.9796@0.83	0.0228903	0.0905534	0.00906397	0.243889	0.120889
181	1260.4393@0.92	0.0243281	0.0747972	0.0118564	0.22508	0.365038
182	201.209@2.88	0.0579671	0.145656	0.0346647	0.274777	0.254059
183	206.1519@2.71	0.923961	0.793971	0.935654	0.390657	0.153879
184	216.0976@0.53	0.0569611	0.116998	0.0450401	0.458795	0.506498
185	222.0565@5.35	0.0710477	0.0883661	0.082738	0.451045	0.941291
186	248.1993@4.36	0.240711	0.197214	0.353477	0.883794	0.78604
187	290.1882@5.49	0.0273405	0.128064	0.00980608	0.562777	0.129675
188	342.2888@4.35	0.274603	0.452407	0.193681	0.605928	0.392322
189	394.1789@6.85	0.0567932	0.0940649	0.0535741	0.392707	0.716487
190	408.1943@7.54	0.0669986	0.125914	0.0521669	0.393197	0.650203
191	444.3554@5.59	0.419843	0.640174	0.303536	0.626579	0.369519
192	470.2904@9.5	0.0731606	0.162154	0.0443443	0.381501	0.533107
193	472.3862@6.2	0.168426	0.278333	0.122008	0.514118	0.750095
194	534.4232@5.52	0.00316961	0.0064521	0.00840515	0.386144	0.597172
195	624.1131@4.54	0.0144401	0.0765118	0.00322321	0.366548	0.332624
196	634.3776@2.82	0.359755	0.74323	0.173315	0.933651	0.217387
197	670.1744@9.16	0.807689	0.928412	0.64036	0.751271	0.0893312
198	Urolithin B	0.0193013	0.054374	0.0108519	0.147693	0.473562
