# Supplementary material for: L-Phenylalanine is a metabolic checkpoint of human Th2 cells
Source: Cell Rep Med. 2025 Nov 26;6(12):102466. doi: 10.1016/j.xcrm.2025.102466 (PMC12765850; doi:10.1016/j.xcrm.2025.102466)
Supplement: Table S18. Correlation coefficients determined by Pearson correlation of normalized abundance of intracellular metabolites, in memory CD4+Teff cells from healthy controls (n = 6), with counts of CD161+ populations within memory CD4+Teff cells (from Cohort A) — Related to Figure 6 [file mmc19.xlsx]

## Sheet: Sheet1
		CD3+CD4+CD45RA-CD127++CD25-CD161+	CD3+CD4+CD45RA-CD127++CD25-CD161+PD1+	CD3+CD4+CD45RA-CD127++CD25-CD161+PD1-	CD3+CD4+CD45RA-CD127++CD25-CD161-PD1+	CD3+CD4+CD45RA-CD127++CD25-CD161-PD1-
1	Diketogulonate//Dihydrodipicolinate/Furoylglycine//Nicotinate	-0.728689	-0.244041	-0.794313	-0.224599	-0.0892005
2	Chloro-methylmaleylacetate	-0.355791	0.216303	-0.616634	0.0506956	0.121828
3	Hydroxytetradecanedioic acid	0.179468	0.824515	-0.290373	-0.427639	-0.559065		Table S18. Correlation coefficients determined by Pearson correlation of normalized abundance of intracellular metabolites, in memory CD4+Teff cells from healthy controls (n=6), with counts of CD161+ populations within memory CD4+Teff cells (from Cohort A). Related to figure 6.
4	Phosphoadenylylselenate	-0.526109	0.137986	-0.784692	-0.0327179	0.0595502
5	Glutamylamino-butanoate	-0.654316	-0.500028	-0.555078	0.658694	0.753888
6	Methylbenzoic acid	-0.704161	-0.315519	-0.710331	-0.410059	-0.212975
7	Carboxy-alpha-chromanol_L	-0.041683	-0.110513	-0.00517489	0.664656	0.749844
8	Carboxy-alpha-chromanol_P	-0.638834	-0.404269	-0.596842	0.760232	0.768934
9	Adenylylselenate	-0.501454	0.153403	-0.765418	0.0682184	0.14258
10	Alcoifosfamide/Alcophosphamide	-0.71541	-0.442203	-0.671367	0.595744	0.729753
11	AMPc	-0.646358	-0.478663	-0.558306	0.638259	0.732623
12	Arginine_L1	0.247057	0.259383	0.144115	0.160625	0.249058
13	Arginine_P	-0.695888	-0.223879	-0.777125	0.13978	0.298632
14	Arginine_L2	0.283106	0.239517	0.205352	0.117638	0.212958
15	N-Methyltryptamine	0.176269	0.224164	0.0724654	0.279758	0.361896
16	Asp-Arg	0.435059	0.958149	-0.0477214	-0.241997	-0.436463
17	Chloro-N-(methylethyl)-triazine-diamine	-0.870612	-0.506509	-0.816884	0.0432406	0.232884
18	Butyramide	-0.565046	-0.209252	-0.595687	-0.49073	-0.338914
19	CAR 18:0	0.493311	0.473991	0.346696	-0.277137	-0.526573
20	CDP-DG 12:0_15:0	0.351472	0.899535	-0.121073	-0.143601	-0.374306
21	Ciliatine	-0.0721517	0.338321	-0.328128	0.193194	0.254362
22	Citrulline	-0.793347	-0.375112	-0.793791	-0.219238	-0.0328688
23	Cys-Pro	-0.611012	-0.143554	-0.722604	0.291851	0.429046
24	Cystine	-0.665517	-0.185192	-0.74976	-0.283765	-0.112336
25	Deoxycytidine_L	0.3215	0.887279	-0.147331	-0.274297	-0.437724
26	Diguanosine diphosphate_NEG	-0.864363	-0.476728	-0.825665	-0.0303396	0.15293
27	Diguanosine diphosphate_POS	-0.870052	-0.502067	-0.817062	-0.0133862	0.172437
28	Dimethylallyl pyrophosphate/Isopentenyl pyrophosphate	-0.419816	0.174051	-0.673704	0.0953325	0.175815
29	Dimethylurea	-0.755825	-0.32571	-0.775849	-0.261671	-0.0843453
30	dUTP_P	-0.478684	-0.298547	-0.459617	0.780752	0.826483
31	dUTP_L	-0.474208	0.137555	-0.719748	0.0583606	0.159106
32	FAHFA 18:2_20:0	-0.426889	-0.253967	-0.377826	-0.717007	-0.534431
33	Folic acid	-0.727998	-0.223947	-0.807802	-0.198489	0.0200534
34	325.9495@0.83	-0.445092	0.189086	-0.716387	0.115231	0.189514
35	Glucaric acid	-0.196835	0.258584	-0.436106	0.0690697	0.17814
36	Glucosamine-sulfate	-0.467946	0.165156	-0.728913	0.0394956	0.114118
37	Glucose_P	-0.738523	-0.291299	-0.776782	-0.241268	-0.0619045
38	Glucose_L	0.27234	0.308649	0.145738	0.125815	0.204694
39	Glutamine_NEG	-0.676533	-0.137187	-0.798902	-0.167203	0.00629443
40	Glutamine_POS1	-0.667599	-0.196969	-0.748436	-0.180782	-0.00563349
41	Pantethine//Harderoporphyrinogen	-0.366387	-0.34833	-0.281076	0.920424	0.971256
42	Histidine	-0.736673	-0.27271	-0.787816	-0.199934	-0.0295605
43	IMPc	-0.919671	-0.566637	-0.843077	0.114226	0.308637
44	Indoleacetic acid	0.228025	0.239137	0.130175	0.244283	0.32403
45	Indoline_POS	-0.828634	-0.409801	-0.821915	-0.0715097	0.110917
46	Indoline_NEG	-0.70891	-0.309736	-0.724697	-0.297308	-0.10538
47	Leucine/Isoleucine_POS1	-0.690501	-0.191804	-0.779536	-0.23227	-0.0626249
48	Leucine/Isoleucine_POS2	-0.332328	-0.743538	0.0305168	0.630029	0.673489
49	LPA 12:0	-0.650928	-0.381496	-0.62727	0.742384	0.754646
50	LPG 19:0//LPS-O-18:0	0.139135	0.131657	0.0890334	0.200259	0.309492
51	Met-Trp-Thr	0.320956	0.874661	-0.139423	-0.283061	-0.434018
52	Metilselenopiruvato	-0.588375	-0.268995	-0.619678	0.66337	0.7577
53	Mizolastine//Thromboxane B2/Prostaglandin G1_L	0.133911	0.114773	0.0934794	0.186171	0.302509
54	Mizolastine//Thromboxane B2/Prostaglandin G1_P	-0.50207	-0.303628	-0.480453	0.562538	0.556311
55	N-Acetylglucosamine-phosphate	-0.521847	0.114673	-0.769181	0.269842	0.222936
56	132.9199@0.32	-0.33726	0.114311	-0.532664	0.27504	0.339429
57	199.8998@0.23	-0.59159	-0.293325	-0.60819	0.666258	0.766421
58	205.8866@0.22	-0.685925	-0.324019	-0.707289	0.468889	0.601286
59	243.8631@0.22	-0.560004	-0.330802	-0.543777	0.727764	0.824628
60	287.9146@0.2	-0.53219	0.0450075	-0.71298	-0.533835	-0.465254
61	301.9058@0.83	-0.444937	0.138501	-0.680939	-0.00629004	0.0878237
62	327.9306@0.85	-0.299135	0.211775	-0.543156	0.190252	0.189584
63	345.0021@0.32	-0.676354	-0.400826	-0.645903	0.510307	0.638415
64	351.89@0.21	-0.306476	0.118735	-0.493441	0.209484	0.316686
65	363.8239@0.23	-0.391065	-0.142782	-0.445174	0.722567	0.78931
66	365.9685@0.84	-0.250262	0.273032	-0.515012	0.100116	0.201749
67	383.9088@0.83	-0.273305	0.248997	-0.533347	0.194572	0.268494
68	407.9542@0.84	-0.403799	0.199643	-0.667715	0.0458896	0.141967
69	409.943@0.83	-0.448788	0.0902408	-0.659067	0.148711	0.236095
70	419.8771@0.21	-0.100274	0.343548	-0.365893	0.0693622	0.133827
71	449.181@1.19	0.324641	0.88034	-0.138527	-0.282742	-0.433218
72	449.9413@0.84	-0.355546	0.274753	-0.658475	0.267831	0.288638
73	497.7655@0.23	-0.482721	-0.230683	-0.507229	0.683531	0.779466
74	533.8713@0.21	-0.110322	0.349952	-0.382122	0.0232741	0.0854955
75	575.6716@0.23	-0.511873	-0.272588	-0.518975	0.738963	0.823113
76	601.8583@0.21	-0.0552827	0.412524	-0.348876	-0.0307179	0.0280176
77	N-palmitoyl histidine//PGH2-EA	-0.0561764	-0.132845	0.0015216	0.221534	0.412358
78	N-stearoyl taurine	0.177893	0.0536384	0.193431	0.0754571	0.218295
79	N-Arachidonoyl-L-Serine//N-Acetylhistamine	-0.533338	-0.328642	-0.50548	0.576066	0.580994
80	Pantothenic Acid	-0.439581	-0.297762	-0.369243	-0.174876	-0.0648059
81	Phenylalanine_P	-0.692234	-0.265237	-0.731901	-0.300184	-0.115601
82	Phenylpyruvic acid	-0.41021	0.166988	-0.638087	-0.501694	-0.398972
83	Phosphoguanidinoacetate	-0.416089	0.218623	-0.695456	0.0230486	0.0920224
84	Proline	-0.749856	-0.33968	-0.757247	-0.312824	-0.125857
85	Pyridoxamine	-0.670057	-0.14418	-0.780172	-0.33043	-0.172192
86	Pyridoxine_POS1	-0.84397	-0.464119	-0.806931	-0.0544103	0.133746
87	Pyridoxine_POS2	0.240415	0.316675	0.0973548	0.181011	0.251814
88	Pyroglutamic Acid_POS	-0.60314	-0.0707083	-0.741643	-0.321957	-0.164968
89	Pyroglutamic Acid_NEG	-0.399489	0.0923968	-0.572569	-0.565678	-0.49355
90	Ribose_L-NEG	0.275677	0.878547	-0.203795	-0.217783	-0.418554
91	Ribose_P-NEG1	-0.164201	0.556757	-0.572314	-0.064528	-0.182589
92	Ribose_P-NEG2	-0.156766	0.563317	-0.56672	-0.0695981	-0.189914
93	Ribose_L-POS	-0.202212	-0.150973	-0.192188	0.748181	0.825681
94	Ribose_P-POS1	-0.150739	0.568318	-0.561966	-0.0739532	-0.194914
95	Ribose_P-POS2	-0.122208	0.589087	-0.537548	-0.09212	-0.21881
96	Salicyluric-glucuronide	-0.871283	-0.458863	-0.847195	-0.00445198	0.181641
97	Sedoheptulose-bisphosphate	-0.387901	0.252581	-0.67989	-0.00311714	0.0624982
98	Selenocysteine	-0.272465	0.272429	-0.543921	0.0330752	0.0936759
99	Thiamine diphosphate	-0.0600232	0.307737	-0.296813	0.354241	0.382236
100	Thiomorpholine-carboxylate	-0.403273	0.146732	-0.613583	-0.567339	-0.454646
101	Triethanolamine_P	-0.764873	-0.295292	-0.808717	-0.225521	-0.0453733
102	Tryptophan	-0.842931	-0.568033	-0.737385	-0.0758025	0.14373
103	Tyramine	-0.828943	-0.410357	-0.821974	-0.0708045	0.111583
104	Tyrosine	-0.544498	-0.0655255	-0.667521	-0.368922	-0.21381
105	103.9851@0.87	-0.176894	0.325259	-0.453786	0.0627991	0.0471093
106	1420.9857@1.23	-0.810345	-0.431294	-0.794586	0.38466	0.455116
107	146.9517@2.3	-0.626675	-0.418075	-0.571851	0.611626	0.707797
108	148.0524@0.4	-0.850132	-0.417087	-0.845028	-0.0685599	0.118526
109	179.8969@0.24	-0.595302	-0.276333	-0.624175	0.676586	0.762274
110	187.8732@0.3	-0.171089	0.250061	-0.40096	0.204506	0.286692
111	191.1526@0.24	-0.0245178	0.671318	-0.462976	-0.112283	-0.265821
112	191.1526@0.85	-0.248409	-0.231229	-0.201826	0.848896	0.909499
113	191.9856@2.29	-0.638939	-0.464627	-0.558036	0.652874	0.741143
114	208.0302@2.29	-0.641934	-0.44238	-0.576572	0.652067	0.745408
115	243.9474@0.84	-0.462126	0.170191	-0.725061	0.0580882	0.120266
116	259.8572@0.23	-0.58088	-0.257053	-0.616825	0.608884	0.712449
117	267.9915@0.84	-0.271425	0.308082	-0.56608	0.0640702	0.113268
118	292.9654@0.24	-0.831202	-0.399103	-0.837846	0.1144	0.279035
119	319.8584@0.24	-0.427215	-0.218807	-0.443582	0.765234	0.841523
120	325.3709@1.84	0.115637	0.0179902	0.126361	0.357925	0.472627
121	325.3709@5.66	-0.27149	0.309913	-0.566587	0.291117	0.133402
122	349.9943@0.84	-0.353391	0.213756	-0.611859	0.0493793	0.121968
123	357.0576@2.7	-0.843242	-0.409585	-0.843041	-0.000388873	0.171009
124	366.9837@0.28	-0.640462	-0.498489	-0.540106	0.785863	0.876998
125	372.0674@2.7	-0.86663	-0.4834	-0.824572	-0.0215945	0.163505
126	386.1856@1.19	0.29848	0.853162	-0.154525	-0.290432	-0.428281
127	432.1907@4.9	-0.662824	-0.391404	-0.635794	0.718924	0.733141
128	446.2067@1.19	0.330049	0.898406	-0.143649	-0.26929	-0.444254
129	486.9425@0.27	-0.619405	-0.515806	-0.501756	0.821274	0.914852
130	530.3123@7.41	-0.205763	0.0819398	-0.31675	-0.486355	-0.437764
131	531.9448@0.83	-0.569218	0.113912	-0.825548	-0.00921815	0.0761294
132	571.962@0.83	-0.446611	0.136907	-0.684637	0.114727	0.225467
133	719.9932@0.82	-0.458046	0.145552	-0.703946	0.0532225	0.143745
134	N-Oxohexanoyl-homoserine lactone//Thr-Ser	0.328403	0.886402	-0.137554	-0.282352	-0.439144
135	Methylnicotinamide	-0.601777	-0.480954	-0.501676	0.837179	0.912007
136	Carboxy-aminopropyl-histidine	-0.103803	-0.194177	-0.0161939	-0.113874	0.10384
137	Hydroxy LTB4/LGD2/PGE2/TXA2	-0.111766	0.455601	-0.446973	-0.0440972	-0.158836
138	Glyceryl-PGD2	-0.0784539	0.37358	-0.348774	-0.23783	-0.211314
139	Hydroxy-cholestenoic acid	-0.0725638	0.495408	-0.415906	-0.225364	-0.338439
140	Keto palmitic acid//Prostaglandin D2-biotin	-0.0449725	0.404438	-0.321884	-0.340759	-0.311904
141	Amino-hydroxymethyl-methylpyrimidine diphosphate	-0.0876032	0.0457887	-0.15737	0.0912773	0.234927
142	Azelaic acid	-0.215908	0.171426	-0.418574	0.678242	0.636608
143	Benzoyl phosphate	-0.862985	-0.459167	-0.83655	0.007975	0.185788
144	Beta-Carboline	-0.225744	-0.086595	-0.25368	0.158567	0.330172
145	Butyl-O-hexadecanoyl-neohesperidoside	-0.641846	-0.0810332	-0.79889	0.218443	0.240863
146	Citicoline//CDP-N-methylethanolamine	0.526685	0.879486	0.12184	-0.327062	-0.413408
147	Decanamide	-0.0207208	0.0186136	-0.055005	0.208841	0.33707
148	Deoxycorticosterone acetate//PGF1beta	-0.611148	-0.695755	-0.357795	0.156541	0.318348
149	FA 20:6/Retinoic Acid	0.585417	0.83266	0.236234	-0.475452	-0.538843
150	Fraxidin	-0.29178	-0.23297	-0.244293	0.14181	0.34578
151	Glucopyranosylmoranoline	0.392312	0.287902	0.328897	-0.378505	-0.263498
152	Glyceraldehyde-phosphate	-0.258696	0.258892	-0.499953	-0.532672	-0.421709
153	Ile-Gln-Pro	-0.515445	-0.605501	-0.299006	0.435237	0.532895
154	LPC 16:0	0.0235514	-0.248032	0.185061	0.197022	0.0934721
155	LPC 18:0	0.147582	-0.227347	0.336043	0.222913	0.081189
156	LPC 18:1	0.333448	-0.22275	0.572741	0.271489	0.167229
157	LPC 18:2	-0.126041	-0.348757	0.057552	0.071659	0.0224297
158	LPC 20:4	0.636895	-0.0749142	0.881195	-0.045312	-0.063205
159	LPE 18:0_NEG	0.0936219	-0.32538	0.325808	0.307046	0.199226
160	LPE 18:0_POS	0.192894	-0.302678	0.44362	0.262287	0.141737
161	LTB4/PGA1/PGC1//Octadecanedioic acid	0.016658	0.417451	-0.245425	-0.48064	-0.447953
162	N,N-Dimethyldodecylamine	0.338819	0.87885	-0.1172	-0.503346	-0.611893
163	N-Acetyl-D-glucosaminyldiphosphodolichol	-0.498214	-0.255414	-0.513257	0.820136	0.85063
164	N-Acetylneuraminic acid	-0.357999	0.19714	-0.581892	-0.664297	-0.596325
165	Nonanoyl-CoA//N-Acetylserotonin glucuronide	0.412864	0.861739	-0.0164794	-0.339557	-0.439766
166	449.1811@4.9	-0.655543	-0.362695	-0.644961	0.72297	0.730612
167	465.9125@0.83	-0.595086	0.0641287	-0.835181	0.332827	0.391768
168	683.9751@2.7	-0.812019	-0.403145	-0.805103	-0.0571586	0.115416
169	Orotic acid	-0.273055	0.228723	-0.499418	-0.52842	-0.411827
170	PA 30:2	-0.0786638	0.492487	-0.425226	-0.128583	-0.242434
171	PA 39:7	-0.0557445	0.476786	-0.388911	-0.104217	-0.131787
172	PE-Cer 16:2;O2/16:0(2OH)	-0.339884	0.325146	-0.64684	-0.410959	-0.453778
173	PIM1 36:0	-0.183361	0.265572	-0.423142	0.0206469	0.0447528
174	Pro-Glu//Ketoleucine	0.306847	0.317208	0.193143	-0.195068	-0.0814514
175	Propinol adenylate/propionyl-AMP	0.309212	0.780879	-0.101181	-0.318963	-0.377742
176	PS 34:2	-0.431644	-0.54114	-0.232833	0.521335	0.569922
177	Reduced riboflavin//Indole-propionic acid	-0.838961	-0.316807	-0.895153	-0.0712154	0.091967
178	SM 34:1;O2_POS	-0.20678	-0.298169	-0.0913965	0.348061	0.307425
179	SM 34:1;O2_NEG	-0.29846	-0.195661	-0.278008	0.366178	0.298327
180	117.9796@0.83	-0.00879145	0.263011	-0.196861	0.199898	0.285158
181	1260.4393@0.92	0.0912583	0.754043	-0.358787	-0.394566	-0.525992
182	201.209@2.88	0.0769704	0.540121	-0.256764	-0.0939036	-0.0766953
183	206.1519@2.71	-0.280125	-0.2219	-0.251327	0.927072	0.929688
184	216.0976@0.53	-0.434887	-0.21787	-0.450456	0.58317	0.723101
185	222.0565@5.35	-0.036621	0.0754081	-0.108385	0.052678	0.203276
186	248.1993@4.36	-0.576923	-0.527374	-0.43727	0.732381	0.80251
187	290.1882@5.49	-0.449468	-0.581088	-0.22944	0.49687	0.559076
188	342.2888@4.35	-0.509622	-0.380489	-0.437767	0.354477	0.452283
189	394.1789@6.85	-0.260043	0.254494	-0.509042	-0.160737	-0.179447
190	408.1943@7.54	-0.403536	-0.0456319	-0.505364	-0.105101	-0.0022878
191	444.3554@5.59	-0.185087	0.436251	-0.522483	-0.281078	-0.367442
192	470.2904@9.5	-0.193978	0.27025	-0.437605	-0.0611567	-0.039872
193	472.3862@6.2	0.140539	0.606302	-0.203316	-0.505367	-0.562672
194	534.4232@5.52	-0.148707	0.463661	-0.500093	-0.040444	-0.155461
195	624.1131@4.54	-0.0940574	0.60333	-0.509487	-0.102834	-0.224558
196	634.3776@2.82	-0.532958	-0.176308	-0.588991	-0.0677513	0.0172407
197	670.1744@9.16	-0.0216685	0.49305	-0.35397	-0.13436	-0.0934687
198	Urolithin B	-0.244445	0.176696	-0.423601	-0.664989	-0.540311
