# Supplementary material for: L-Phenylalanine is a metabolic checkpoint of human Th2 cells
Source: Cell Rep Med. 2025 Nov 26;6(12):102466. doi: 10.1016/j.xcrm.2025.102466 (PMC12765850; doi:10.1016/j.xcrm.2025.102466)
Supplement: Table S19. p values determined by Pearson correlation of normalized abundance of intracellular metabolites, in memory CD4+Teff cells from healthy controls (n = 6), with counts of CD161+ populations within memory CD4+Teff cells (from Cohort A) — Related to Figure 6 [file mmc20.xlsx]

## Sheet: Sheet1
		CD3+CD4+CD45RA-CD127++CD25-CD161+	CD3+CD4+CD45RA-CD127++CD25-CD161+PD1+	CD3+CD4+CD45RA-CD127++CD25-CD161+PD1-	CD3+CD4+CD45RA-CD127++CD25-CD161-PD1+	CD3+CD4+CD45RA-CD127++CD25-CD161-PD1-
1	Diketogulonate//Dihydrodipicolinate/Furoylglycine//Nicotinate	0.100429	0.641206	0.0591096	0.668766	0.866554
2	Chloro-methylmaleylacetate	0.488833	0.680606	0.192283	0.924022	0.818162
3	Hydroxytetradecanedioic acid	0.733689	0.0434906	0.576683	0.397644	0.248771
4	Phosphoadenylylselenate	0.283647	0.794335	0.0645458	0.950941	0.91078		Table S19. p-values determined by Pearson correlation of normalized abundance of intracellular metabolites, in memory CD4+Teff cells from healthy controls (n=6), with counts of CD161+ populations within memory CD4+Teff cells (from Cohort A). Related to figure 6.
5	Glutamylamino-butanoate	0.158592	0.312469	0.252896	0.154855	0.0834033
6	Methylbenzoic acid	0.118335	0.542427	0.113709	0.419387	0.685367
7	Carboxy-alpha-chromanol_L	0.937512	0.834905	0.992238	0.149828	0.0860397
8	Carboxy-alpha-chromanol_P	0.172106	0.426633	0.211041	0.0793408	0.0739191
9	Adenylylselenate	0.310866	0.771701	0.0760886	0.897831	0.787579
10	Alcoifosfamide/Alcophosphamide	0.109963	0.379931	0.144254	0.212102	0.0996818
11	AMPc	0.16548	0.336841	0.249555	0.172617	0.0976781
12	Arginine_L1	0.636954	0.619652	0.785325	0.761134	0.634137
13	Arginine_P	0.124663	0.669792	0.0689745	0.791695	0.565368
14	Arginine_L2	0.586686	0.647595	0.696302	0.824357	0.685392
15	N-Methyltryptamine	0.738336	0.669386	0.891492	0.591311	0.480855
16	Asp-Arg	0.388585	0.00259059	0.928472	0.644091	0.386879
17	Chloro-N-(methylethyl)-triazine-diamine	0.0240287	0.305209	0.047227	0.93518	0.65699
18	Butyramide	0.242634	0.690703	0.212158	0.322993	0.511094
19	CAR 18:0	0.320058	0.342258	0.500792	0.594937	0.283144
20	CDP-DG 12:0_15:0	0.494501	0.0146328	0.819279	0.786079	0.464762
21	Ciliatine	0.89196	0.511881	0.525473	0.713814	0.626686
22	Citrulline	0.0596454	0.463723	0.0593989	0.676412	0.950715
23	Cys-Pro	0.197538	0.786148	0.10475	0.574652	0.39592
24	Cystine	0.149107	0.725388	0.0860949	0.585778	0.832205
25	Deoxycytidine_L	0.534365	0.0183429	0.780602	0.598873	0.385349
26	Diguanosine diphosphate_NEG	0.0263485	0.339081	0.0429396	0.954505	0.772394
27	Diguanosine diphosphate_POS	0.0242325	0.310177	0.0471383	0.979922	0.743908
28	Dimethylallyl pyrophosphate/Isopentenyl pyrophosphate	0.407271	0.74156	0.142333	0.857434	0.738994
29	Dimethylurea	0.0821533	0.528712	0.0697344	0.616452	0.873782
30	dUTP_P	0.336816	0.565484	0.359121	0.0668349	0.0425499
31	dUTP_L	0.342007	0.794968	0.106806	0.912559	0.763355
32	FAHFA 18:2_20:0	0.398563	0.62724	0.460229	0.108796	0.274675
33	Folic acid	0.100915	0.669695	0.0518601	0.706177	0.969924
34	325.9495@0.83	0.37645	0.719751	0.109248	0.827919	0.719133
35	Glucaric acid	0.70856	0.620769	0.387312	0.89656	0.735617
36	Glucosamine-sulfate	0.349315	0.754518	0.100271	0.940787	0.829566
37	Glucose_P	0.0936164	0.57541	0.0691786	0.64512	0.907262
38	Glucose_L	0.60159	0.551728	0.78294	0.812274	0.697248
39	Glutamine_NEG	0.140024	0.79551	0.0565945	0.751533	0.990558
40	Glutamine_POS1	0.147372	0.708367	0.0869667	0.731782	0.99155
41	Pantethine//Harderoporphyrinogen	0.475012	0.498637	0.58949	0.00924666	0.00122747
42	Histidine	0.0948817	0.601075	0.0627568	0.704094	0.955672
43	IMPc	0.00941987	0.241012	0.035005	0.829407	0.551744
44	Indoleacetic acid	0.663891	0.648132	0.805841	0.640864	0.530966
45	Indoline_POS	0.0415331	0.419709	0.0447476	0.892918	0.834307
46	Indoline_NEG	0.114768	0.550253	0.103255	0.567178	0.842515
47	Leucine/Isoleucine_POS1	0.128861	0.715822	0.0675486	0.65786	0.906185
48	Leucine/Isoleucine_POS2	0.519859	0.0902249	0.954239	0.179997	0.142509
49	LPA 12:0	0.161509	0.455518	0.182501	0.0910002	0.0829131
50	LPG 19:0//LPS-O-18:0	0.792645	0.803655	0.866803	0.703627	0.550585
51	Met-Trp-Thr	0.535097	0.0225802	0.792221	0.586748	0.389851
52	Metilselenopiruvato	0.21928	0.60624	0.189461	0.150906	0.0809513
53	Mizolastine//Thromboxane B2/Prostaglandin G1_L	0.800334	0.828597	0.860189	0.723969	0.560078
54	Mizolastine//Thromboxane B2/Prostaglandin G1_P	0.310175	0.558554	0.334773	0.2452	0.251617
55	N-Acetylglucosamine-phosphate	0.288285	0.828744	0.0737676	0.605061	0.671136
56	132.9199@0.32	0.513291	0.829281	0.27657	0.597843	0.51041
57	199.8998@0.23	0.216137	0.572632	0.200198	0.148489	0.0754668
58	205.8866@0.22	0.132474	0.530981	0.11598	0.348211	0.206767
59	243.8631@0.22	0.247804	0.521897	0.26473	0.101081	0.0434361
60	287.9146@0.2	0.27708	0.932534	0.111749	0.275314	0.352474
61	301.9058@0.83	0.376636	0.793576	0.13646	0.990565	0.868603
62	327.9306@0.85	0.564681	0.687086	0.265387	0.718066	0.71903
63	345.0021@0.32	0.14017	0.430959	0.165878	0.300985	0.172478
64	351.89@0.21	0.55468	0.822735	0.319911	0.69037	0.540851
65	363.8239@0.23	0.443305	0.787282	0.376351	0.104776	0.0619091
66	365.9685@0.84	0.632444	0.600629	0.295782	0.850328	0.701482
67	383.9088@0.83	0.60025	0.634224	0.275837	0.711825	0.606937
68	407.9542@0.84	0.427222	0.704514	0.147275	0.931214	0.788479
69	409.943@0.83	0.372013	0.865006	0.154539	0.778578	0.652437
70	419.8771@0.21	0.850093	0.504952	0.475653	0.896124	0.800458
71	449.181@1.19	0.530146	0.0206211	0.793538	0.587189	0.390825
72	449.9413@0.84	0.489153	0.598241	0.155042	0.60786	0.579067
73	497.7655@0.23	0.332161	0.660113	0.304407	0.134381	0.0675901
74	533.8713@0.21	0.835189	0.496501	0.454715	0.965095	0.872069
75	575.6716@0.23	0.299249	0.601245	0.291426	0.0933171	0.0441663
76	601.8583@0.21	0.91716	0.416315	0.497918	0.953938	0.957985
77	N-palmitoyl histidine//PGH2-EA	0.915824	0.801905	0.997718	0.673135	0.416522
78	N-stearoyl taurine	0.735975	0.91962	0.713472	0.887029	0.677759
79	N-Arachidonoyl-L-Serine//N-Acetylhistamine	0.275847	0.524785	0.306358	0.231486	0.226568
80	Pantothenic Acid	0.383099	0.566557	0.471307	0.740359	0.902927
81	Phenylalanine_P	0.127504	0.611475	0.0981807	0.563249	0.82737
82	Phenylpyruvic acid	0.419199	0.751847	0.17277	0.310596	0.433296
83	Phosphoguanidinoacetate	0.411886	0.67729	0.124998	0.965433	0.862356
84	Proline	0.0860318	0.510076	0.0812408	0.54607	0.812212
85	Pyridoxamine	0.145335	0.785229	0.0671751	0.522394	0.744265
86	Pyridoxine_POS1	0.0346189	0.353808	0.052315	0.918465	0.800577
87	Pyridoxine_POS2	0.646325	0.540866	0.854429	0.731448	0.630262
88	Pyroglutamic Acid_POS	0.204995	0.894114	0.0915001	0.533752	0.754793
89	Pyroglutamic Acid_NEG	0.432644	0.861799	0.235	0.241989	0.319787
90	Ribose_L-NEG	0.59696	0.0212305	0.69854	0.67849	0.408832
91	Ribose_P-NEG1	0.755912	0.251156	0.235258	0.903342	0.72916
92	Ribose_P-NEG2	0.766777	0.244402	0.240927	0.895771	0.718554
93	Ribose_L-POS	0.700816	0.775261	0.715268	0.0871352	0.042932
94	Ribose_P-POS1	0.775604	0.239302	0.245787	0.889272	0.711331
95	Ribose_P-POS2	0.8176	0.218583	0.271343	0.862211	0.677022
96	Salicyluric-glucuronide	0.0237859	0.360014	0.03324	0.993322	0.730536
97	Sedoheptulose-bisphosphate	0.447332	0.629186	0.137305	0.995324	0.906375
98	Selenocysteine	0.601416	0.601466	0.264578	0.950405	0.859897
99	Thiamine diphosphate	0.910073	0.552966	0.567855	0.490864	0.454569
100	Thiomorpholine-carboxylate	0.427883	0.781482	0.195128	0.240297	0.365019
101	Triethanolamine_P	0.0764274	0.569936	0.0513843	0.667453	0.931987
102	Tryptophan	0.0350686	0.239592	0.0943943	0.886514	0.78589
103	Tyramine	0.041388	0.419015	0.0447186	0.893971	0.83332
104	Tyrosine	0.263969	0.901852	0.147437	0.471723	0.684172
105	103.9851@0.87	0.737427	0.529317	0.366043	0.905925	0.929388
106	1420.9857@1.23	0.0505428	0.393173	0.0589587	0.451468	0.36446
107	146.9517@2.3	0.183041	0.409425	0.235725	0.196962	0.1156
108	148.0524@0.4	0.0320078	0.410647	0.0341637	0.897321	0.823043
109	179.8969@0.24	0.21253	0.596051	0.185325	0.139981	0.078053
110	187.8732@0.3	0.74587	0.632726	0.430791	0.697517	0.581744
111	191.1526@0.24	0.963231	0.144294	0.355154	0.832284	0.610661
112	191.1526@0.85	0.635051	0.659338	0.701372	0.0325236	0.0119149
113	191.9856@2.29	0.172012	0.353211	0.249833	0.159831	0.0918379
114	208.0302@2.29	0.169363	0.379717	0.230979	0.160526	0.0889747
115	243.9474@0.84	0.356157	0.747179	0.102995	0.912966	0.82047
116	259.8572@0.23	0.22668	0.622914	0.192105	0.199543	0.112141
117	267.9915@0.84	0.60286	0.552498	0.241579	0.904026	0.830825
118	292.9654@0.24	0.0403343	0.43313	0.037309	0.829149	0.59231
119	319.8584@0.24	0.398163	0.677027	0.378268	0.076203	0.0356824
120	325.3709@1.84	0.827318	0.973018	0.811467	0.486039	0.343847
121	325.3709@5.66	0.60277	0.550013	0.241063	0.57566	0.801084
122	349.9943@0.84	0.49198	0.684249	0.196743	0.925991	0.817955
123	357.0576@2.7	0.0349336	0.419978	0.035021	0.999417	0.745987
124	366.9837@0.28	0.170663	0.314202	0.268619	0.0638725	0.0217637
125	372.0674@2.7	0.0254952	0.33138	0.043463	0.967613	0.756928
126	386.1856@1.19	0.565575	0.0307592	0.770057	0.576601	0.396857
127	432.1907@4.9	0.151365	0.442875	0.174814	0.107402	0.0973184
128	446.2067@1.19	0.522902	0.0149579	0.786009	0.60583	0.377458
129	486.9425@0.27	0.189714	0.294908	0.310527	0.0450602	0.0105665
130	530.3123@7.41	0.695711	0.877365	0.540765	0.327989	0.3853
131	531.9448@0.83	0.238389	0.829871	0.0429957	0.986173	0.886027
132	571.962@0.83	0.374625	0.795922	0.133498	0.828664	0.667531
133	719.9932@0.82	0.360981	0.783214	0.118498	0.920242	0.785868
134	N-Oxohexanoyl-homoserine lactone//Thr-Ser	0.525105	0.0186238	0.79497	0.587726	0.383628
135	Methylnicotinamide	0.206297	0.334196	0.310617	0.0376078	0.0112736
136	Carboxy-aminopropyl-histidine	0.844855	0.712395	0.975711	0.829927	0.844799
137	Hydroxy LTB4/LGD2/PGE2/TXA2	0.833049	0.363883	0.374189	0.933897	0.76375
138	Glyceryl-PGD2	0.882561	0.465699	0.498053	0.649981	0.687747
139	Hydroxy-cholestenoic acid	0.891345	0.317681	0.412112	0.667677	0.511724
140	Keto palmitic acid//Prostaglandin D2-biotin	0.932587	0.426421	0.533849	0.508645	0.547315
141	Amino-hydroxymethyl-methylpyrimidine diphosphate	0.868931	0.931365	0.765893	0.863464	0.654093
142	Azelaic acid	0.681171	0.74538	0.408807	0.138637	0.174087
143	Benzoyl phosphate	0.0268736	0.359654	0.0378907	0.988038	0.724524
144	Beta-Carboline	0.667136	0.870432	0.627642	0.764144	0.522739
145	Butyl-O-hexadecanoyl-neohesperidoside	0.16944	0.878716	0.0566009	0.677548	0.645693
146	Citicoline//CDP-N-methylethanolamine	0.283022	0.0209102	0.818145	0.5269	0.415216
147	Decanamide	0.968923	0.972083	0.917576	0.691292	0.513544
148	Deoxycorticosterone acetate//PGF1beta	0.19741	0.124766	0.486209	0.767106	0.53861
149	FA 20:6/Retinoic Acid	0.222189	0.039661	0.65224	0.340562	0.269962
150	Fraxidin	0.57475	0.656867	0.64085	0.788711	0.502001
151	Glucopyranosylmoranoline	0.441722	0.580079	0.524443	0.459356	0.6139
152	Glyceraldehyde-phosphate	0.620613	0.620338	0.312553	0.276562	0.404934
153	Ile-Gln-Pro	0.295306	0.202746	0.564858	0.388368	0.276322
154	LPC 16:0	0.964679	0.635582	0.725577	0.708291	0.8602
155	LPC 18:0	0.780234	0.664855	0.51491	0.671168	0.878484
156	LPC 18:1	0.518366	0.671402	0.234827	0.602771	0.751495
157	LPC 18:2	0.81194	0.498074	0.913767	0.892696	0.966361
158	LPC 20:4	0.173831	0.887839	0.0203335	0.932078	0.905319
159	LPE 18:0_NEG	0.859977	0.529154	0.528581	0.553905	0.705115
160	LPE 18:0_POS	0.714248	0.559848	0.378221	0.615591	0.788818
161	LTB4/PGA1/PGC1//Octadecanedioic acid	0.975015	0.410198	0.639254	0.334557	0.373014
162	N,N-Dimethyldodecylamine	0.511219	0.0211267	0.825005	0.308744	0.196711
163	N-Acetyl-D-glucosaminyldiphosphodolichol	0.314512	0.62521	0.297719	0.045617	0.031801
164	N-Acetylneuraminic acid	0.485943	0.70812	0.225675	0.150129	0.21154
165	Nonanoyl-CoA//N-Acetylserotonin glucuronide	0.415892	0.0273526	0.975283	0.51024	0.382875
166	449.1811@4.9	0.157541	0.479813	0.166702	0.104488	0.0990805
167	465.9125@0.83	0.212739	0.903939	0.0385092	0.519194	0.442413
168	683.9751@2.7	0.0496841	0.428043	0.0532755	0.914355	0.827644
169	Orotic acid	0.600597	0.662899	0.313155	0.281145	0.417183
170	PA 30:2	0.882248	0.320994	0.400606	0.808189	0.643473
171	PA 39:7	0.91647	0.339013	0.446045	0.84424	0.803465
172	PE-Cer 16:2;O2/16:0(2OH)	0.509805	0.529468	0.16506	0.418265	0.366053
173	PIM1 36:0	0.728042	0.611007	0.403168	0.969034	0.932916
174	Pro-Glu//Ketoleucine	0.554176	0.540147	0.713888	0.71111	0.878093
175	Propinol adenylate/propionyl-AMP	0.550964	0.0667608	0.848746	0.537781	0.460336
176	PS 34:2	0.392746	0.267522	0.657061	0.288845	0.237675
177	Reduced riboflavin//Indole-propionic acid	0.0368123	0.540689	0.0159131	0.893358	0.862438
178	SM 34:1;O2_POS	0.694251	0.566001	0.863287	0.498992	0.55339
179	SM 34:1;O2_NEG	0.565603	0.710254	0.593731	0.475283	0.565785
180	117.9796@0.83	0.986813	0.614581	0.708523	0.704147	0.583857
181	1260.4393@0.92	0.863493	0.0833029	0.484912	0.438865	0.283774
182	201.209@2.88	0.884772	0.268603	0.623318	0.859559	0.885183
183	206.1519@2.71	0.590803	0.672613	0.630948	0.0077838	0.00724186
184	216.0976@0.53	0.388794	0.678366	0.370017	0.224409	0.104394
185	222.0565@5.35	0.945093	0.887102	0.838058	0.921056	0.699286
186	248.1993@4.36	0.230627	0.282277	0.385899	0.0978461	0.0546522
187	290.1882@5.49	0.371199	0.226474	0.661879	0.316028	0.24876
188	342.2888@4.35	0.301745	0.456809	0.385297	0.490555	0.367835
189	394.1789@6.85	0.618728	0.626501	0.302389	0.760971	0.733719
190	408.1943@7.54	0.427552	0.9316	0.306487	0.842928	0.996568
191	444.3554@5.59	0.725539	0.387136	0.287591	0.589486	0.473641
192	470.2904@9.5	0.712682	0.604493	0.385493	0.908379	0.940224
193	472.3862@6.2	0.79058	0.201986	0.699228	0.306484	0.245063
194	534.4232@5.52	0.778583	0.354348	0.312395	0.939367	0.768687
195	624.1131@4.54	0.85933	0.204814	0.301895	0.846293	0.668824
196	634.3776@2.82	0.276255	0.738278	0.218678	0.898529	0.974142
197	670.1744@9.16	0.967502	0.320355	0.491221	0.799673	0.860205
198	Urolithin B	0.640636	0.737714	0.402604	0.149549	0.268401
