# Supplementary material for: L-Phenylalanine is a metabolic checkpoint of human Th2 cells
Source: Cell Rep Med. 2025 Nov 26;6(12):102466. doi: 10.1016/j.xcrm.2025.102466 (PMC12765850; doi:10.1016/j.xcrm.2025.102466)
Supplement: Table S20. Enrichment analysis of the most significant process networks using all significantly changed genes in Th2 cells in allergic asthma patients compared to healthy controls in Cohort B — FDR, false discovery rate. Related to Figure 7 [file mmc21.xlsx]

## Sheet: Sheet1
Enrichment analysis report
Enrichment by GO Processes			Th2cells_asthma_vs_control_allsign
#	Processes	Total	p-value	FDR	In Data	Network Objects from Active Data
1	metabolic process	11097	4.87311e-89	4.32705e-85	1490	FBXO45, BAD, Cullin 1, MRPL52, HDHD2, KBTBD2, TRMU, FLJ20309, mt-tRNA serine, CYP51A1, TRIP8, ATXN2L, C3orf21, TfR1, ALK-4, IKK-epsilon, MYH9, RGPD4, JunB/JunD, NARS, MLCP (cat), AHR, COX-2 (PTGS2), KLF11 (TIEG2), MCR, ZFP36L2, HDLBP, Peroxiredoxin, SERP1, MKP-3, Tubulin beta, BCKD-E1beta, MRPS5, SIAHBP1, UIP5, HIRA, FKBP5, FIGNL1, NEK9, FAM105B, STT3A, PPP2R2A, SC5D, BLK, C1r, PCNA, PDK1, APOBEC…
2	nitrogen compound metabolic process	8960	7.91775e-89	4.32705e-85	1282	FBXO45, BAD, Cullin 1, MRPL52, KBTBD2, TRMU, FLJ20309, mt-tRNA serine, TRIP8, ATXN2L, C3orf21, TfR1, ALK-4, IKK-epsilon, MYH9, RGPD4, JunB/JunD, NARS, MLCP (cat), AHR, KLF11 (TIEG2), MCR, ZFP36L2, Peroxiredoxin, SERP1, MKP-3, Tubulin beta, BCKD-E1beta, MRPS5, SIAHBP1, UIP5, HIRA, FKBP5, FIGNL1, NEK9, FAM105B, STT3A, PPP2R2A, BLK, C1r, PCNA, PDK1, APOBEC3D, ALG10-A, ZNF174, CREBL2, FEM1C, Cyclin H…
3	primary metabolic process	9660	2.70928e-88	9.87081e-85	1350	FBXO45, BAD, Cullin 1, MRPL52, KBTBD2, TRMU, FLJ20309, mt-tRNA serine, CYP51A1, TRIP8, ATXN2L, C3orf21, TfR1, ALK-4, IKK-epsilon, MYH9, RGPD4, JunB/JunD, NARS, MLCP (cat), AHR, COX-2 (PTGS2), KLF11 (TIEG2), MCR, ZFP36L2, HDLBP, Peroxiredoxin, SERP1, MKP-3, Tubulin beta, BCKD-E1beta, MRPS5, SIAHBP1, UIP5, HIRA, FKBP5, FIGNL1, NEK9, FAM105B, STT3A, PPP2R2A, SC5D, BLK, C1r, PCNA, PDK1, APOBEC3D, ALG…
4	organic substance metabolic process	10506	1.94175e-81	5.30582e-78	1413	FBXO45, BAD, Cullin 1, MRPL52, KBTBD2, TRMU, FLJ20309, mt-tRNA serine, CYP51A1, TRIP8, ATXN2L, C3orf21, TfR1, ALK-4, IKK-epsilon, MYH9, RGPD4, JunB/JunD, NARS, MLCP (cat), AHR, COX-2 (PTGS2), KLF11 (TIEG2), MCR, ZFP36L2, HDLBP, Peroxiredoxin, SERP1, MKP-3, Tubulin beta, BCKD-E1beta, MRPS5, SIAHBP1, UIP5, HIRA, FKBP5, FIGNL1, NEK9, FAM105B, STT3A, PPP2R2A, SC5D, BLK, C1r, PCNA, PDK1, APOBEC3D, ALG…
5	macromolecule metabolic process	8297	1.64071e-74	3.58659e-71	1175	FBXO45, BAD, Cullin 1, MRPL52, KBTBD2, TRMU, FLJ20309, mt-tRNA serine, TRIP8, ATXN2L, C3orf21, TfR1, ALK-4, IKK-epsilon, MYH9, RGPD4, JunB/JunD, NARS, MLCP (cat), AHR, KLF11 (TIEG2), MCR, ZFP36L2, Peroxiredoxin, SERP1, MKP-3, Tubulin beta, MRPS5, SIAHBP1, UIP5, HIRA, FKBP5, NEK9, FAM105B, STT3A, PPP2R2A, BLK, C1r, PCNA, PDK1, APOBEC3D, ALG10-A, ZNF174, CREBL2, FEM1C, Cyclin H, SREBP1 precursor, K…
6	cellular metabolic process	8935	1.09612e-69	1.99677e-66	1225	BAD, MRPL52, HDHD2, KBTBD2, TRMU, FLJ20309, mt-tRNA serine, TRIP8, ATXN2L, C3orf21, ALK-4, IKK-epsilon, RGPD4, JunB/JunD, NARS, MLCP (cat), AHR, COX-2 (PTGS2), KLF11 (TIEG2), MCR, ZFP36L2, Peroxiredoxin, SERP1, MKP-3, Tubulin beta, BCKD-E1beta, MRPS5, SIAHBP1, HIRA, FKBP5, FIGNL1, NEK9, STT3A, PPP2R2A, SC5D, BLK, C1r, PCNA, PDK1, APOBEC3D, ALG10-A, ZNF174, CREBL2, Cyclin H, ID2, SREBP1 precursor,…
7	regulation of metabolic process	9253	5.68814e-65	8.88163e-62	1242	BAD, ZNF627, GTF2IRD2B, FLJ20309, CYP51A1, TRIP8, G3BP2, TfR1, Z587B, ALK-4, IKK-epsilon, ZNF687, MYH9, BTEB4, RGPD4, JunB/JunD, THAP11, MLCP (cat), AHR, COX-2 (PTGS2), KLF11 (TIEG2), MCR, ZFP36L2, Peroxiredoxin, SERP1, MKP-3, GIPC, SIAHBP1, HIRA, FIGNL1, LPAR2, ELAVL1 (HuR), FAM105B, MAMLD1, PCNA, PDK1, APOBEC3D, SSBP4, ZNF441, ZNF174, CREBL2, ZNF432, Cyclin H, ETR101, Tiam1, RAP-1A, ID2, SREBP1…
8	regulation of primary metabolic process	7899	9.80716e-65	1.3399e-61	1105	BAD, ZNF627, GTF2IRD2B, FLJ20309, CYP51A1, TRIP8, G3BP2, TfR1, Z587B, ALK-4, IKK-epsilon, ZNF687, MYH9, BTEB4, RGPD4, JunB/JunD, THAP11, MLCP (cat), AHR, COX-2 (PTGS2), KLF11 (TIEG2), MCR, ZFP36L2, Peroxiredoxin, SERP1, MKP-3, GIPC, SIAHBP1, HIRA, FIGNL1, ELAVL1 (HuR), FAM105B, MAMLD1, PCNA, PDK1, APOBEC3D, SSBP4, ZNF441, ZNF174, CREBL2, ZNF432, Cyclin H, ETR101, Tiam1, RAP-1A, ID2, SREBP1 precur…
9	regulation of nitrogen compound metabolic process	7635	3.81205e-64	4.62952e-61	1076	BAD, ZNF627, GTF2IRD2B, FLJ20309, CYP51A1, TRIP8, G3BP2, TfR1, Z587B, ALK-4, IKK-epsilon, ZNF687, MYH9, BTEB4, JunB/JunD, THAP11, AHR, COX-2 (PTGS2), KLF11 (TIEG2), MCR, ZFP36L2, Peroxiredoxin, SERP1, MKP-3, GIPC, SIAHBP1, HIRA, FIGNL1, ELAVL1 (HuR), FAM105B, MAMLD1, PCNA, PDK1, APOBEC3D, SSBP4, ZNF441, ZNF174, CREBL2, ZNF432, Cyclin H, ETR101, Tiam1, RAP-1A, ID2, SREBP1 precursor, KDM2, ZNF501, …
10	positive regulation of biological process	8640	2.10949e-63	2.30567e-60	1176	BAD, CD69, Cullin 1, COMMD5, FLJ20309, CCL28, CYP51A1, G3BP2, TfR1, ALK-4, IKK-epsilon, MYH9, RGPD4, JunB/JunD, THAP11, AHR, COX-2 (PTGS2), KLF11 (TIEG2), MCR, ZFP36L2, Peroxiredoxin, EDARADD, SERP1, MKP-3, Tubulin beta, KIAA0635, GIPC, LPAR2, JAZ, ELAVL1 (HuR), FAM105B, P2Y10, BETA-PIX, BLK, TMOD3, C1r, PCNA, SSBP4, KIAA0748, CREBL2, ETR101, Tiam1, RAP-1A, ID2, SREBP1 precursor, KDM2, LYST, CXAD…
11	regulation of cellular metabolic process	8455	1.04025e-61	1.03363e-58	1152	BAD, ZNF627, GTF2IRD2B, FLJ20309, TRIP8, G3BP2, TfR1, Z587B, ALK-4, IKK-epsilon, ZNF687, MYH9, BTEB4, RGPD4, JunB/JunD, THAP11, MLCP (cat), AHR, COX-2 (PTGS2), KLF11 (TIEG2), MCR, ZFP36L2, Peroxiredoxin, SERP1, MKP-3, GIPC, SIAHBP1, HIRA, FIGNL1, ELAVL1 (HuR), FAM105B, MAMLD1, PCNA, PDK1, APOBEC3D, SSBP4, ZNF441, ZNF174, CREBL2, ZNF432, Cyclin H, ETR101, Tiam1, RAP-1A, ID2, SREBP1 precursor, KDM2…
12	positive regulation of cellular process	7999	7.5634e-61	6.889e-58	1103	BAD, Cullin 1, COMMD5, FLJ20309, CCL28, CYP51A1, G3BP2, TfR1, ALK-4, IKK-epsilon, MYH9, RGPD4, JunB/JunD, THAP11, AHR, COX-2 (PTGS2), KLF11 (TIEG2), MCR, ZFP36L2, Peroxiredoxin, EDARADD, SERP1, MKP-3, Tubulin beta, KIAA0635, GIPC, LPAR2, JAZ, ELAVL1 (HuR), P2Y10, BETA-PIX, BLK, TMOD3, PCNA, SSBP4, KIAA0748, CREBL2, ETR101, Tiam1, RAP-1A, ID2, SREBP1 precursor, KDM2, LYST, CXADR, Lunatic fringe, K…
13	regulation of macromolecule metabolic process	8527	6.01818e-58	5.0599e-55	1147	BAD, ZNF627, GTF2IRD2B, FLJ20309, CYP51A1, TRIP8, G3BP2, TfR1, Z587B, ALK-4, IKK-epsilon, ZNF687, MYH9, BTEB4, JunB/JunD, THAP11, MLCP (cat), AHR, COX-2 (PTGS2), KLF11 (TIEG2), MCR, ZFP36L2, Peroxiredoxin, SERP1, MKP-3, GIPC, SIAHBP1, HIRA, FIGNL1, ELAVL1 (HuR), FAM105B, MAMLD1, PCNA, APOBEC3D, SSBP4, ZNF441, ZNF174, CREBL2, ZNF432, Cyclin H, ETR101, Tiam1, RAP-1A, ID2, SREBP1 precursor, KDM2, ZN…
14	organonitrogen compound metabolic process	6705	2.90367e-56	2.26694e-53	954	FBXO45, BAD, Cullin 1, MRPL52, KBTBD2, mt-tRNA serine, TRIP8, C3orf21, TfR1, ALK-4, IKK-epsilon, MYH9, RGPD4, NARS, MLCP (cat), Peroxiredoxin, SERP1, MKP-3, Tubulin beta, BCKD-E1beta, MRPS5, UIP5, FKBP5, FIGNL1, NEK9, FAM105B, STT3A, PPP2R2A, BLK, C1r, PDK1, APOBEC3D, ALG10-A, FEM1C, KDM2, CRAT, VPS11, EIF1AX, SNRK, SMAD5, PIK3IP1, KLHL24, 3-OST-3B, MRPL34, PLK3 (CNK), PP2135, UNG1, FAM108A1, TIP…
15	regulation of biosynthetic process	7234	1.01627e-53	7.4052e-51	1001	ZNF627, GTF2IRD2B, FLJ20309, CYP51A1, TRIP8, G3BP2, TfR1, Z587B, ALK-4, IKK-epsilon, ZNF687, MYH9, BTEB4, RGPD4, JunB/JunD, THAP11, MLCP (cat), AHR, COX-2 (PTGS2), KLF11 (TIEG2), MCR, ZFP36L2, Peroxiredoxin, SERP1, GIPC, SIAHBP1, HIRA, ELAVL1 (HuR), FAM105B, MAMLD1, PCNA, PDK1, APOBEC3D, SSBP4, ZNF441, ZNF174, CREBL2, ZNF432, Cyclin H, ETR101, RAP-1A, ID2, SREBP1 precursor, KDM2, ZNF501, Ku80, TC…
16	positive regulation of metabolic process	5343	1.0306e-52	7.04026e-50	796	BAD, FLJ20309, TfR1, ALK-4, IKK-epsilon, MYH9, RGPD4, JunB/JunD, THAP11, AHR, COX-2 (PTGS2), MCR, ZFP36L2, Peroxiredoxin, SERP1, GIPC, ELAVL1 (HuR), PCNA, SSBP4, CREBL2, ETR101, Tiam1, RAP-1A, ID2, SREBP1 precursor, KDM2, Ku80, TCF12, VPS11, CD229, Zipro1, SLC25A37, SMAD5, BORA, PLK3 (CNK), PP2135, GRHL3, PGE2R4, TIP30, GATA-3, TRIM56, Selenoprotein K, TIGAR (C12orf5), GDNF, IKBZ, HIVEP1 (PRDII-B…
17	positive regulation of nitrogen compound metabolic process	4294	2.71062e-52	1.74277e-49	677	BAD, FLJ20309, TfR1, ALK-4, MYH9, JunB/JunD, THAP11, AHR, COX-2 (PTGS2), MCR, ZFP36L2, SERP1, ELAVL1 (HuR), PCNA, SSBP4, CREBL2, ETR101, Tiam1, RAP-1A, ID2, SREBP1 precursor, Ku80, TCF12, VPS11, Zipro1, SLC25A37, SMAD5, BORA, PLK3 (CNK), PP2135, GRHL3, PGE2R4, TIP30, GATA-3, TIGAR (C12orf5), GDNF, IKBZ, HIVEP1 (PRDII-BF1), OTUD4, HECTD1, I-kB, SMILE, BAZ1B, Sirtuin, MEF2D, Shc, PATL1, APA1, CALM3…
18	regulation of nucleobase-containing compound metabolic process	5426	9.9185e-52	6.02273e-49	802	ZNF627, GTF2IRD2B, FLJ20309, TRIP8, G3BP2, TfR1, Z587B, ALK-4, IKK-epsilon, ZNF687, BTEB4, JunB/JunD, THAP11, AHR, KLF11 (TIEG2), MCR, ZFP36L2, Peroxiredoxin, SIAHBP1, HIRA, FIGNL1, ELAVL1 (HuR), FAM105B, MAMLD1, PCNA, PDK1, APOBEC3D, SSBP4, ZNF441, ZNF174, CREBL2, ZNF432, Cyclin H, ETR101, ID2, SREBP1 precursor, KDM2, ZNF501, Ku80, TCF12, Zipro1, SMAD5, SLFN11, PLK3 (CNK), GRHL3, TIP30, GATA-3, …
19	heterocycle metabolic process	3999	6.10921e-51	3.5144e-48	639	BAD, TRMU, FLJ20309, TRIP8, ATXN2L, JunB/JunD, NARS, AHR, KLF11 (TIEG2), MCR, ZFP36L2, Peroxiredoxin, SIAHBP1, HIRA, FIGNL1, PCNA, APOBEC3D, ZNF174, CREBL2, Cyclin H, SREBP1 precursor, KDM2, SRFBP1, Ku80, OSGEP, Zipro1, WDR33, SLFN11, GRHL3, UNG1, GATA-3, MLSTD2, IKBZ, POLR1B, HIVEP1 (PRDII-BF1), APG16L1, ABCC1, OAS1, I-kB, BAZ1B, Sirtuin, MEF2D, GART, PATL1, MRM1, BPNT1, APITD1, JAK2, SAMD4B, PI…
20	regulation of cellular biosynthetic process	7166	8.85113e-51	4.83714e-48	984	ZNF627, GTF2IRD2B, FLJ20309, TRIP8, G3BP2, TfR1, Z587B, ALK-4, IKK-epsilon, ZNF687, MYH9, BTEB4, JunB/JunD, THAP11, MLCP (cat), AHR, COX-2 (PTGS2), KLF11 (TIEG2), MCR, ZFP36L2, Peroxiredoxin, SERP1, GIPC, SIAHBP1, HIRA, ELAVL1 (HuR), FAM105B, MAMLD1, PCNA, PDK1, APOBEC3D, SSBP4, ZNF441, ZNF174, CREBL2, ZNF432, Cyclin H, ETR101, ID2, SREBP1 precursor, KDM2, ZNF501, Ku80, TCF12, CD229, Zipro1, SLC2…
21	nucleobase-containing compound metabolic process	3757	1.13586e-50	5.82876e-48	610	BAD, TRMU, FLJ20309, TRIP8, ATXN2L, JunB/JunD, NARS, AHR, KLF11 (TIEG2), MCR, ZFP36L2, Peroxiredoxin, SIAHBP1, HIRA, FIGNL1, PCNA, APOBEC3D, ZNF174, CREBL2, Cyclin H, SREBP1 precursor, KDM2, SRFBP1, Ku80, OSGEP, Zipro1, WDR33, SLFN11, GRHL3, UNG1, GATA-3, MLSTD2, IKBZ, POLR1B, HIVEP1 (PRDII-BF1), APG16L1, OAS1, I-kB, BAZ1B, Sirtuin, MEF2D, GART, PATL1, MRM1, BPNT1, APITD1, JAK2, SAMD4B, PIMT, CTN…
22	negative regulation of cellular process	7074	1.20243e-50	5.82876e-48	974	BAD, CCL28, CYP51A1, C12orf43, TfR1, Z587B, ALK-4, IKK-epsilon, MYH9, BTEB4, JunB/JunD, THAP11, AHR, COX-2 (PTGS2), KLF11 (TIEG2), ZFP36L2, GDF11(BMP11), Peroxiredoxin, MKP-3, Tubulin beta, HIRA, FIGNL1, ELAVL1 (HuR), BETA-PIX, TMOD3, G2A, PCNA, APOBEC3D, ZNF174, RAP-1A, ID2, SREBP1 precursor, KDM2, TMBIM4, MAN1, CXADR, Lunatic fringe, Ku80, Kendrin, VPS11, Annexin VI, TAP1 (PSF1), Ccd1, SMAD5, P…
23	positive regulation of macromolecule metabolic process	4896	1.22655e-50	5.82876e-48	740	BAD, FLJ20309, TfR1, ALK-4, IKK-epsilon, MYH9, JunB/JunD, THAP11, AHR, COX-2 (PTGS2), MCR, ZFP36L2, SERP1, ELAVL1 (HuR), PCNA, SSBP4, CREBL2, ETR101, Tiam1, RAP-1A, ID2, SREBP1 precursor, KDM2, Ku80, TCF12, VPS11, CD229, Zipro1, SLC25A37, SMAD5, BORA, PLK3 (CNK), PP2135, GRHL3, PGE2R4, TIP30, GATA-3, TRIM56, Selenoprotein K, TIGAR (C12orf5), GDNF, IKBZ, HIVEP1 (PRDII-BF1), OTUD4, OAS1, HECTD1, I-…
24	regulation of macromolecule biosynthetic process	6979	9.76127e-50	4.44545e-47	961	ZNF627, GTF2IRD2B, FLJ20309, TRIP8, G3BP2, TfR1, Z587B, ALK-4, IKK-epsilon, ZNF687, MYH9, BTEB4, JunB/JunD, THAP11, MLCP (cat), AHR, COX-2 (PTGS2), KLF11 (TIEG2), MCR, ZFP36L2, Peroxiredoxin, SERP1, SIAHBP1, HIRA, ELAVL1 (HuR), FAM105B, MAMLD1, PCNA, APOBEC3D, SSBP4, ZNF441, ZNF174, CREBL2, ZNF432, Cyclin H, ETR101, ID2, SREBP1 precursor, KDM2, ZNF501, Ku80, TCF12, CD229, Zipro1, SLC25A37, SMAD5,…
25	cellular nitrogen compound metabolic process	4505	2.58721e-49	1.13113e-46	692	BAD, MRPL52, TRMU, FLJ20309, mt-tRNA serine, TRIP8, ATXN2L, JunB/JunD, NARS, AHR, KLF11 (TIEG2), MCR, ZFP36L2, Peroxiredoxin, MRPS5, SIAHBP1, HIRA, FIGNL1, PCNA, APOBEC3D, ZNF174, CREBL2, Cyclin H, SREBP1 precursor, KDM2, SRFBP1, CRAT, Ku80, OSGEP, Zipro1, EIF1AX, WDR33, MRPL34, SLFN11, GRHL3, UNG1, GATA-3, MLSTD2, IKBZ, POLR1B, HIVEP1 (PRDII-BF1), APG16L1, ABCC1, OAS1, I-kB, MRPL49, BAZ1B, Sirtu…
26	cellular component organization or biogenesis	7824	1.24657e-48	5.24039e-46	1044	PPP2R2D, FBXO45, BAD, FLJ10803, PEX26, FLJ20309, TRIP8, TMEM186, G3BP2, ATXN2L, MYH9, Syntaxin 8, AHR, Peroxiredoxin, SERP1, Tubulin beta, KIAA0635, SIAHBP1, HIRA, FIGNL1, CIA/ASF1, RSBN1, ELAVL1 (HuR), BETA-PIX, TMOD3, PCNA, KIAA0748, SPATA7, Tiam1, RAP-1A, KDM2, LYST, SRFBP1, MAN1, NDUFA8, CXADR, ZNF501, Ku80, Kendrin, VPS11, Annexin VI, MENTHO, Zipro1, COG2, MGC3196, MAGI-1(BAIAP1), EIF1AX, DA…
27	cellular aromatic compound metabolic process	4074	4.85649e-48	1.96598e-45	639	BAD, TRMU, FLJ20309, TRIP8, ATXN2L, JunB/JunD, NARS, AHR, KLF11 (TIEG2), MCR, ZFP36L2, Peroxiredoxin, SIAHBP1, HIRA, FIGNL1, PCNA, APOBEC3D, ZNF174, CREBL2, Cyclin H, SREBP1 precursor, KDM2, SRFBP1, Ku80, OSGEP, Zipro1, WDR33, SLFN11, GRHL3, UNG1, GATA-3, MLSTD2, IKBZ, POLR1B, HIVEP1 (PRDII-BF1), APG16L1, ABCC1, OAS1, I-kB, BAZ1B, Sirtuin, MEF2D, GART, PATL1, MRM1, BPNT1, APITD1, JAK2, SAMD4B, PI…
28	organic cyclic compound metabolic process	4410	1.2786e-47	4.99111e-45	676	BAD, TRMU, FLJ20309, CYP51A1, TRIP8, ATXN2L, JunB/JunD, NARS, AHR, KLF11 (TIEG2), MCR, ZFP36L2, HDLBP, Peroxiredoxin, SIAHBP1, HIRA, FIGNL1, SC5D, PCNA, APOBEC3D, ZNF174, CREBL2, Cyclin H, SREBP1 precursor, KDM2, SRFBP1, Ku80, OSGEP, Zipro1, WDR33, SLFN11, GRHL3, UNG1, GATA-3, MLSTD2, IKBZ, POLR1B, HIVEP1 (PRDII-BF1), APG16L1, ABCC1, OAS1, I-kB, BAZ1B, Sirtuin, MEF2D, GART, PATL1, MRM1, BPNT1, AP…
29	cellular process	20823	3.58696e-47	1.35191e-44	2179	PPP2R2D, Tctex2beta, FBXO45, BAD, FLJ10803, CD69, Cullin 1, MRPL52, HDHD2, PEX26, KBTBD2, TRMU, FLJ20309, CCL28, mt-tRNA serine, TRIP8, TMEM186, G3BP2, ATXN2L, C12orf43, C3orf21, TfR1, ALK-4, IKK-epsilon, MYH9, BTEB4, RGPD4, JunB/JunD, Syntaxin 8, NARS, MLCP (cat), AHR, COX-2 (PTGS2), KLF11 (TIEG2), MCR, ZFP36L2, GDF11(BMP11), Peroxiredoxin, EDARADD, SERP1, MKP-3, Tubulin beta, KIAA0635, BCKD-E1b…
30	negative regulation of biological process	7738	6.8804e-47	2.50676e-44	1029	BAD, CCL28, CYP51A1, C12orf43, TfR1, Z587B, ALK-4, IKK-epsilon, MYH9, BTEB4, JunB/JunD, THAP11, AHR, COX-2 (PTGS2), KLF11 (TIEG2), ZFP36L2, GDF11(BMP11), Peroxiredoxin, MKP-3, Tubulin beta, GIPC, HIRA, FIGNL1, ELAVL1 (HuR), FAM105B, BETA-PIX, TMOD3, G2A, PCNA, APOBEC3D, ZNF174, RAP-1A, ID2, SREBP1 precursor, KDM2, TMBIM4, MAN1, CXADR, Lunatic fringe, Ku80, Kendrin, VPS11, Annexin VI, TAP1 (PSF1),…
31	regulation of RNA metabolic process	5050	1.47326e-46	5.19442e-44	744	ZNF627, GTF2IRD2B, FLJ20309, TRIP8, G3BP2, TfR1, Z587B, ALK-4, IKK-epsilon, ZNF687, BTEB4, JunB/JunD, THAP11, AHR, KLF11 (TIEG2), MCR, ZFP36L2, Peroxiredoxin, SIAHBP1, HIRA, ELAVL1 (HuR), FAM105B, MAMLD1, PCNA, APOBEC3D, SSBP4, ZNF441, ZNF174, CREBL2, ZNF432, Cyclin H, ETR101, ID2, SREBP1 precursor, KDM2, ZNF501, Ku80, TCF12, Zipro1, SMAD5, PLK3 (CNK), GRHL3, TIP30, GATA-3, GBP6, BRD3, GDNF, ZNF5…
32	regulation of gene expression	6812	3.92448e-46	1.34046e-43	931	ZNF627, GTF2IRD2B, FLJ20309, TRIP8, G3BP2, TfR1, Z587B, ALK-4, IKK-epsilon, ZNF687, MYH9, BTEB4, JunB/JunD, THAP11, MLCP (cat), AHR, COX-2 (PTGS2), KLF11 (TIEG2), MCR, ZFP36L2, Peroxiredoxin, SERP1, SIAHBP1, HIRA, ELAVL1 (HuR), FAM105B, MAMLD1, PCNA, SSBP4, ZNF441, ZNF174, CREBL2, ZNF432, Cyclin H, ETR101, ID2, SREBP1 precursor, KDM2, ZNF501, Ku80, TCF12, CD229, Zipro1, SMAD5, PLK3 (CNK), PP2135,…
33	protein metabolic process	5382	2.88118e-45	9.54281e-43	776	FBXO45, BAD, Cullin 1, MRPL52, KBTBD2, mt-tRNA serine, TRIP8, C3orf21, TfR1, ALK-4, IKK-epsilon, MYH9, RGPD4, NARS, MLCP (cat), Peroxiredoxin, SERP1, MKP-3, Tubulin beta, MRPS5, UIP5, FKBP5, NEK9, FAM105B, STT3A, PPP2R2A, BLK, C1r, PDK1, ALG10-A, FEM1C, KDM2, VPS11, EIF1AX, SNRK, SMAD5, PIK3IP1, KLHL24, 3-OST-3B, MRPL34, PLK3 (CNK), PP2135, FAM108A1, TIP30, Socius, TRIM56, Selenoprotein K, OTUD4,…
34	cellular component organization	7568	4.67563e-45	1.50308e-42	1005	PPP2R2D, FBXO45, BAD, FLJ10803, PEX26, FLJ20309, TRIP8, TMEM186, G3BP2, ATXN2L, MYH9, Syntaxin 8, AHR, Peroxiredoxin, SERP1, Tubulin beta, KIAA0635, SIAHBP1, HIRA, FIGNL1, CIA/ASF1, RSBN1, ELAVL1 (HuR), BETA-PIX, TMOD3, PCNA, KIAA0748, SPATA7, Tiam1, RAP-1A, KDM2, LYST, MAN1, NDUFA8, CXADR, ZNF501, Ku80, Kendrin, VPS11, Annexin VI, MENTHO, Zipro1, COG2, MGC3196, MAGI-1(BAIAP1), EIF1AX, DAP3, HAUS…
35	nucleic acid metabolic process	3088	1.66684e-43	5.20529e-41	510	TRMU, FLJ20309, TRIP8, ATXN2L, JunB/JunD, NARS, AHR, KLF11 (TIEG2), MCR, ZFP36L2, SIAHBP1, HIRA, PCNA, APOBEC3D, ZNF174, CREBL2, Cyclin H, SREBP1 precursor, KDM2, SRFBP1, Ku80, OSGEP, Zipro1, WDR33, SLFN11, GRHL3, UNG1, GATA-3, IKBZ, POLR1B, HIVEP1 (PRDII-BF1), APG16L1, I-kB, BAZ1B, Sirtuin, MEF2D, PATL1, MRM1, APITD1, JAK2, SAMD4B, CTNNBL1, Spinophilin, TRAP170, NUDT15, STATIP1, APOBEC3G, INO80C…
36	positive regulation of cellular metabolic process	4818	4.06537e-43	1.23429e-40	707	BAD, FLJ20309, TfR1, ALK-4, IKK-epsilon, MYH9, RGPD4, JunB/JunD, THAP11, AHR, COX-2 (PTGS2), MCR, ZFP36L2, SERP1, GIPC, ELAVL1 (HuR), PCNA, SSBP4, CREBL2, ETR101, Tiam1, RAP-1A, ID2, SREBP1 precursor, KDM2, Ku80, TCF12, CD229, Zipro1, SLC25A37, SMAD5, BORA, PLK3 (CNK), PP2135, GRHL3, PGE2R4, TIP30, GATA-3, TRIM56, Selenoprotein K, TIGAR (C12orf5), GDNF, IKBZ, HIVEP1 (PRDII-BF1), OTUD4, APG16L1, O…
37	regulation of response to stimulus	5683	4.2276e-43	1.24886e-40	801	BAD, CD69, Cullin 1, FLJ20309, C12orf43, TfR1, ALK-4, IKK-epsilon, MYH9, AHR, COX-2 (PTGS2), MCR, Peroxiredoxin, EDARADD, MKP-3, Tubulin beta, GIPC, FIGNL1, LPAR2, FAM105B, P2Y10, BLK, C1r, PCNA, KIAA0748, RalGEF2, Tiam1, RAP-1A, SREBP1 precursor, TMBIM4, MAN1, Lunatic fringe, Ku80, VPS11, TAP1 (PSF1), Ccd1, LAMP1, SMAD5, PIK3IP1, KLHL24, PLK3 (CNK), PP2135, PGE2R4, GATA-3, GBP6, TRIM56, Selenopr…
38	macromolecule modification	3601	1.08994e-42	3.13501e-40	568	FBXO45, Cullin 1, KBTBD2, TRMU, TRIP8, C3orf21, ALK-4, IKK-epsilon, RGPD4, MLCP (cat), Peroxiredoxin, SERP1, MKP-3, UIP5, FKBP5, NEK9, FAM105B, STT3A, PPP2R2A, BLK, PDK1, APOBEC3D, ALG10-A, FEM1C, KDM2, OSGEP, VPS11, SNRK, SMAD5, KLHL24, 3-OST-3B, PLK3 (CNK), UNG1, FAM108A1, TIP30, TRIM56, Selenoprotein K, OTUD4, APG16L1, SPATA2, HECTD1, SMILE, BAZ1B, Sirtuin, MRM1, RNF141, JAK2, B3GT9, PIMT, MKP…
39	regulation of RNA biosynthetic process	4673	6.14523e-42	1.72224e-39	687	ZNF627, GTF2IRD2B, FLJ20309, TRIP8, G3BP2, TfR1, Z587B, ALK-4, IKK-epsilon, ZNF687, BTEB4, JunB/JunD, THAP11, AHR, KLF11 (TIEG2), MCR, Peroxiredoxin, HIRA, FAM105B, MAMLD1, PCNA, APOBEC3D, SSBP4, ZNF441, ZNF174, CREBL2, ZNF432, Cyclin H, ETR101, ID2, SREBP1 precursor, KDM2, ZNF501, Ku80, TCF12, Zipro1, SMAD5, PLK3 (CNK), GRHL3, TIP30, GATA-3, GBP6, BRD3, GDNF, ZNF599, IKBZ, HIVEP1 (PRDII-BF1), I-…
40	regulation of DNA-templated transcription	4641	1.65807e-41	4.53067e-39	682	ZNF627, GTF2IRD2B, FLJ20309, TRIP8, G3BP2, TfR1, Z587B, ALK-4, IKK-epsilon, ZNF687, BTEB4, JunB/JunD, THAP11, AHR, KLF11 (TIEG2), MCR, Peroxiredoxin, HIRA, FAM105B, MAMLD1, PCNA, SSBP4, ZNF441, ZNF174, CREBL2, ZNF432, Cyclin H, ETR101, ID2, SREBP1 precursor, KDM2, ZNF501, Ku80, TCF12, Zipro1, SMAD5, PLK3 (CNK), GRHL3, TIP30, GATA-3, GBP6, BRD3, GDNF, ZNF599, IKBZ, HIVEP1 (PRDII-BF1), I-kB, BAZ1B,…
41	cellular response to stress	2428	3.568e-41	9.51176e-39	423	FBXO45, BAD, FLJ20309, IKK-epsilon, JunB/JunD, COX-2 (PTGS2), Peroxiredoxin, SERP1, PCNA, PDK1, ID2, SREBP1 precursor, KDM2, Ku80, WDR33, SLFN11, PLK3 (CNK), UNG1, PGE2R4, Selenoprotein K, TIGAR (C12orf5), ABCC1, I-kB, SMILE, BAZ1B, Sirtuin, APITD1, JAK2, PIMT, 14-3-3 epsilon, TGF-beta 1, RNF5, NUDT15, Galpha(s)-specific prostanoid GPCRs, INO80C, PEX12, Mi-2, PARP-2, JunD/c-Fos, PI3K reg class IA…
42	protein-containing complex organization	2832	1.14548e-40	2.98096e-38	471	BAD, FLJ10803, FLJ20309, TRIP8, TMEM186, G3BP2, MYH9, Tubulin beta, SIAHBP1, HIRA, CIA/ASF1, RSBN1, ELAVL1 (HuR), KIAA0748, Tiam1, KDM2, NDUFA8, Ku80, MGC3196, MAGI-1(BAIAP1), SLFN11, AP-1 beta subunit, GATA-3, BRD3, ARL6IP2, IKBZ, OAS1, BAZ1B, Sirtuin, CALM3, Histone H4 family, JAK2, Spinophilin, DRF, ELYS, MLKL, MIS12, c-IAP2, STATIP1, JHDM1D, INO80C, PEX12, Mi-2, BIN2, BAF57, PKA-cat beta, PAR…
43	regulation of signal transduction	4303	1.64951e-40	4.19283e-38	641	BAD, Cullin 1, C12orf43, TfR1, ALK-4, IKK-epsilon, MYH9, COX-2 (PTGS2), MCR, Peroxiredoxin, EDARADD, MKP-3, GIPC, FIGNL1, LPAR2, FAM105B, P2Y10, KIAA0748, RalGEF2, Tiam1, RAP-1A, TMBIM4, MAN1, Lunatic fringe, VPS11, Ccd1, SMAD5, PIK3IP1, KLHL24, PLK3 (CNK), PP2135, PGE2R4, GATA-3, TRIM56, Selenoprotein K, GDNF, OTUD4, SPATA2, OAS1, I-kB, PDF, FBXO8, Sirtuin, Sts-2, Shc, RGS19, CALM3, JAK2, Alpha-…
44	cell death	1716	1.79741e-40	4.46493e-38	330	BAD, Cullin 1, ALK-4, IKK-epsilon, AHR, KLF11 (TIEG2), Peroxiredoxin, SIAHBP1, JAZ, PDK1, Tiam1, TMBIM4, Annexin VI, DAP3, LAMP1, PLK3 (CNK), TIP30, Selenoprotein K, TIGAR (C12orf5), C22orf29, IKBZ, SPATA2, I-kB, Sirtuin, MEF2D, JAK2, CTNNBL1, Galpha(q)-specific nucleotide-like GPCRs, TGF-beta 1, MxA, MLKL, c-IAP2, PERP, PARP-2, PI3K reg class IA (p85), cPKC (conventional), DMPK, PPID, MAP1S, AP-…
45	response to stress	5358	5.50532e-40	1.33718e-37	755	FBXO45, BAD, CD69, FLJ20309, CCL28, TRIP8, G3BP2, TfR1, IKK-epsilon, MYH9, JunB/JunD, Syntaxin 8, COX-2 (PTGS2), ZFP36L2, Peroxiredoxin, SERP1, MKP-3, Tubulin beta, FAM105B, BLK, C1r, PCNA, PDK1, APOBEC3D, ID2, SREBP1 precursor, KDM2, LYST, UPKL2, CXADR, Ku80, Annexin VI, CD229, TAP1 (PSF1), WDR33, SLFN11, PLK3 (CNK), GRHL3, UNG1, PGE2R4, GATA-3, GBP6, TRIM56, Selenoprotein K, TVA27, TIGAR (C12or…
46	positive regulation of nucleobase-containing compound metabolic process	2791	5.80596e-40	1.37955e-37	464	FLJ20309, TfR1, ALK-4, JunB/JunD, THAP11, AHR, MCR, ZFP36L2, PCNA, SSBP4, CREBL2, ETR101, ID2, SREBP1 precursor, Ku80, TCF12, Zipro1, SMAD5, GRHL3, TIP30, GATA-3, TIGAR (C12orf5), GDNF, IKBZ, HIVEP1 (PRDII-BF1), OTUD4, I-kB, BAZ1B, Sirtuin, MEF2D, Shc, PATL1, APA1, JAK2, Alpha-actinin 4, S1P1 receptor, SAMD4B, Galpha(q)-specific nucleotide-like GPCRs, DRF, TGF-beta 1, TRAP170, JHDM1D, INO80C, TNI…
47	apoptotic process	1614	1.79734e-39	4.17977e-37	314	BAD, Cullin 1, ALK-4, IKK-epsilon, AHR, KLF11 (TIEG2), Peroxiredoxin, SIAHBP1, JAZ, PDK1, Tiam1, TMBIM4, Annexin VI, DAP3, PLK3 (CNK), TIP30, Selenoprotein K, TIGAR (C12orf5), C22orf29, IKBZ, I-kB, Sirtuin, MEF2D, JAK2, CTNNBL1, Galpha(q)-specific nucleotide-like GPCRs, TGF-beta 1, MxA, c-IAP2, PERP, PARP-2, PI3K reg class IA (p85), cPKC (conventional), DMPK, PPID, MAP1S, AP-1, Sirtuin1, Caspase-…
48	intracellular signal transduction	2297	4.21731e-39	9.60316e-37	401	BAD, Cullin 1, KBTBD2, G3BP2, TfR1, IKK-epsilon, MLCP (cat), AHR, ZFP36L2, GDF11(BMP11), Peroxiredoxin, EDARADD, MKP-3, BETA-PIX, BLK, Rab-4, PDK1, RalGEF2, Tiam1, RAP-1A, SNRK, SMAD5, PLK3 (CNK), PGE2R4, Rab-30, GATA-3, Selenoprotein K, I-kB, PDF, Sirtuin, Shc, RGS19, CALM3, JAK2, RhoGAP1, Galpha(q)-specific nucleotide-like GPCRs, Spinophilin, 14-3-3 epsilon, Rap1, TGF-beta 1, MLKL, c-IAP2, PERP…
49	programmed cell death	1689	4.48541e-39	1.00052e-36	323	BAD, Cullin 1, ALK-4, IKK-epsilon, AHR, KLF11 (TIEG2), Peroxiredoxin, SIAHBP1, JAZ, PDK1, Tiam1, TMBIM4, Annexin VI, DAP3, LAMP1, PLK3 (CNK), TIP30, Selenoprotein K, TIGAR (C12orf5), C22orf29, IKBZ, SPATA2, I-kB, Sirtuin, MEF2D, JAK2, CTNNBL1, Galpha(q)-specific nucleotide-like GPCRs, TGF-beta 1, MxA, MLKL, c-IAP2, PERP, PARP-2, PI3K reg class IA (p85), cPKC (conventional), DMPK, PPID, MAP1S, AP-…
50	negative regulation of cellular metabolic process	3906	1.25439e-38	2.7421e-36	590	Z587B, ALK-4, IKK-epsilon, BTEB4, JunB/JunD, THAP11, AHR, KLF11 (TIEG2), ZFP36L2, Peroxiredoxin, MKP-3, HIRA, ELAVL1 (HuR), PCNA, APOBEC3D, ZNF174, ID2, SREBP1 precursor, KDM2, Ku80, SMAD5, PIK3IP1, SLFN11, PLK3 (CNK), PP2135, PGE2R4, GATA-3, GBP6, TIGAR (C12orf5), GDNF, ZNF599, HIVEP1 (PRDII-BF1), OAS1, I-kB, Sirtuin, Shc, PATL1, B-TAF, APA1, CALM3, Histone H4 family, SAMD4B, Galpha(q)-specific …
51	regulation of signaling	4892	1.86259e-38	3.99178e-36	699	FBXO45, BAD, Cullin 1, C12orf43, TfR1, ALK-4, IKK-epsilon, MYH9, COX-2 (PTGS2), MCR, Peroxiredoxin, EDARADD, SERP1, MKP-3, Tubulin beta, GIPC, FIGNL1, LPAR2, FAM105B, P2Y10, BETA-PIX, BLK, KIAA0748, RalGEF2, Tiam1, RAP-1A, SREBP1 precursor, TMBIM4, MAN1, Lunatic fringe, VPS11, Ccd1, SMAD5, PIK3IP1, KLHL24, PLK3 (CNK), PP2135, PGE2R4, GATA-3, TRIM56, Selenoprotein K, GDNF, OTUD4, SPATA2, OAS1, I-k…
52	regulation of cell communication	4900	6.21628e-38	1.30661e-35	698	FBXO45, BAD, Cullin 1, C12orf43, TfR1, ALK-4, IKK-epsilon, MYH9, COX-2 (PTGS2), MCR, Peroxiredoxin, EDARADD, SERP1, MKP-3, Tubulin beta, GIPC, FIGNL1, LPAR2, FAM105B, P2Y10, BETA-PIX, BLK, KIAA0748, RalGEF2, Tiam1, RAP-1A, SREBP1 precursor, TMBIM4, MAN1, CXADR, Lunatic fringe, VPS11, Ccd1, SMAD5, PIK3IP1, KLHL24, PLK3 (CNK), PP2135, PGE2R4, GATA-3, TRIM56, Selenoprotein K, GDNF, OTUD4, SPATA2, OA…
53	negative regulation of metabolic process	4440	8.44851e-38	1.74231e-35	647	CYP51A1, Z587B, ALK-4, IKK-epsilon, BTEB4, JunB/JunD, THAP11, AHR, COX-2 (PTGS2), KLF11 (TIEG2), ZFP36L2, Peroxiredoxin, MKP-3, GIPC, HIRA, ELAVL1 (HuR), PCNA, APOBEC3D, ZNF174, RAP-1A, ID2, SREBP1 precursor, KDM2, Ku80, SMAD5, PIK3IP1, SLFN11, PLK3 (CNK), PP2135, PGE2R4, GATA-3, GBP6, TIGAR (C12orf5), GDNF, ZNF599, HIVEP1 (PRDII-BF1), OAS1, I-kB, Sirtuin, Shc, PATL1, B-TAF, APA1, CALM3, Histone …
54	response to organic substance	4806	1.00126e-37	2.02663e-35	687	BAD, KBTBD2, CYP51A1, TfR1, IKK-epsilon, BTEB4, JunB/JunD, Syntaxin 8, AHR, COX-2 (PTGS2), KLF11 (TIEG2), MCR, ZFP36L2, Peroxiredoxin, SERP1, MKP-3, BCKD-E1beta, GIPC, PPP2R2A, PCNA, Tiam1, RAP-1A, ID2, SREBP1 precursor, Ku80, TCF12, SMAD5, PGE2R4, GATA-3, GBP6, TRIM56, GDNF, IKBZ, ABCC1, OAS1, I-kB, Sirtuin, GART, Shc, RGS19, COX-1 (PTGS1), CALM3, CPT-1A, JAK2, Alpha-actinin 4, PIMT, Galpha(q)-s…
55	protein modification process	3356	4.17209e-37	8.29107e-35	522	FBXO45, Cullin 1, KBTBD2, TRIP8, C3orf21, ALK-4, IKK-epsilon, RGPD4, MLCP (cat), Peroxiredoxin, SERP1, MKP-3, UIP5, FKBP5, NEK9, FAM105B, STT3A, PPP2R2A, BLK, PDK1, ALG10-A, FEM1C, KDM2, VPS11, SNRK, SMAD5, KLHL24, 3-OST-3B, PLK3 (CNK), FAM108A1, TIP30, TRIM56, Selenoprotein K, OTUD4, APG16L1, SPATA2, HECTD1, SMILE, BAZ1B, Sirtuin, RNF141, JAK2, B3GT9, PIMT, MKP-7, TGF-beta 1, B4GT5, MLKL, RNF5, …
56	regulation of transcription by RNA polymerase II	3472	5.54553e-37	1.08237e-34	535	ZNF627, GTF2IRD2B, TRIP8, Z587B, ALK-4, BTEB4, JunB/JunD, THAP11, AHR, KLF11 (TIEG2), MCR, HIRA, MAMLD1, PCNA, SSBP4, ZNF441, ZNF174, CREBL2, ZNF432, Cyclin H, ETR101, ID2, SREBP1 precursor, KDM2, ZNF501, TCF12, Zipro1, SMAD5, PLK3 (CNK), GRHL3, TIP30, GATA-3, GBP6, BRD3, GDNF, ZNF599, IKBZ, HIVEP1 (PRDII-BF1), I-kB, BAZ1B, Sirtuin, MEF2D, APA1, Histone H4 family, JAK2, Alpha-actinin 4, S1P1 rece…
57	regulation of programmed cell death	2462	7.53076e-37	1.44406e-34	415	BAD, TfR1, COX-2 (PTGS2), KLF11 (TIEG2), Peroxiredoxin, MKP-3, FIGNL1, JAZ, BETA-PIX, KDM2, TMBIM4, Ku80, HS1BP3, Kendrin, SNRK, SMAD5, PLK3 (CNK), UNG1, TIP30, GATA-3, TIGAR (C12orf5), GDNF, SPATA2, Sirtuin, Shc, JAK2, Alpha-actinin 4, PIMT, CTNNBL1, Galpha(q)-specific nucleotide-like GPCRs, TGF-beta 1, c-IAP2, Galpha(s)-specific prostanoid GPCRs, Nucleolin, PI3K reg class IA (p85), cPKC (conven…
58	positive regulation of RNA metabolic process	2517	1.31285e-36	2.47404e-34	421	FLJ20309, ALK-4, JunB/JunD, THAP11, AHR, MCR, ZFP36L2, SSBP4, CREBL2, ETR101, ID2, SREBP1 precursor, TCF12, Zipro1, SMAD5, GRHL3, TIP30, GATA-3, GDNF, IKBZ, HIVEP1 (PRDII-BF1), I-kB, BAZ1B, Sirtuin, MEF2D, Shc, PATL1, APA1, JAK2, Alpha-actinin 4, S1P1 receptor, SAMD4B, Galpha(q)-specific nucleotide-like GPCRs, DRF, TGF-beta 1, TRAP170, JHDM1D, INO80C, TNIP1, BAF57, Nucleolin, JunD/c-Fos, PI3K reg…
59	positive regulation of macromolecule biosynthetic process	3679	1.82373e-36	3.37854e-34	557	FLJ20309, TfR1, ALK-4, IKK-epsilon, MYH9, JunB/JunD, THAP11, AHR, COX-2 (PTGS2), MCR, SERP1, ELAVL1 (HuR), PCNA, SSBP4, CREBL2, ETR101, ID2, SREBP1 precursor, KDM2, Ku80, TCF12, CD229, Zipro1, SLC25A37, SMAD5, PP2135, GRHL3, PGE2R4, TIP30, GATA-3, TRIM56, Selenoprotein K, GDNF, IKBZ, HIVEP1 (PRDII-BF1), OAS1, I-kB, BAZ1B, Sirtuin, MEF2D, Shc, APA1, JAK2, Alpha-actinin 4, S1P1 receptor, Galpha(q)-…
60	positive regulation of biosynthetic process	3843	2.76096e-36	5.02955e-34	575	FLJ20309, TfR1, ALK-4, IKK-epsilon, MYH9, JunB/JunD, THAP11, AHR, COX-2 (PTGS2), MCR, Peroxiredoxin, SERP1, GIPC, ELAVL1 (HuR), PCNA, SSBP4, CREBL2, ETR101, ID2, SREBP1 precursor, KDM2, Ku80, TCF12, CD229, Zipro1, SLC25A37, SMAD5, PP2135, GRHL3, PGE2R4, TIP30, GATA-3, TRIM56, Selenoprotein K, GDNF, IKBZ, HIVEP1 (PRDII-BF1), OAS1, I-kB, BAZ1B, Sirtuin, MEF2D, Shc, APA1, JAK2, Alpha-actinin 4, S1P1…
61	positive regulation of cellular biosynthetic process	3814	4.49863e-36	8.06067e-34	571	FLJ20309, TfR1, ALK-4, IKK-epsilon, MYH9, JunB/JunD, THAP11, AHR, COX-2 (PTGS2), MCR, SERP1, GIPC, ELAVL1 (HuR), PCNA, SSBP4, CREBL2, ETR101, ID2, SREBP1 precursor, KDM2, Ku80, TCF12, CD229, Zipro1, SLC25A37, SMAD5, PP2135, GRHL3, PGE2R4, TIP30, GATA-3, TRIM56, Selenoprotein K, GDNF, IKBZ, HIVEP1 (PRDII-BF1), OAS1, I-kB, BAZ1B, Sirtuin, MEF2D, Shc, APA1, JAK2, Alpha-actinin 4, S1P1 receptor, Galp…
62	regulation of intracellular signal transduction	2596	9.64098e-36	1.69961e-33	428	BAD, Cullin 1, TfR1, IKK-epsilon, MYH9, COX-2 (PTGS2), MCR, Peroxiredoxin, EDARADD, MKP-3, FIGNL1, LPAR2, P2Y10, RalGEF2, Tiam1, RAP-1A, TMBIM4, Ccd1, PIK3IP1, PLK3 (CNK), PGE2R4, GATA-3, TRIM56, Selenoprotein K, I-kB, PDF, FBXO8, Sirtuin, Shc, CALM3, JAK2, Alpha-actinin 4, RhoGAP1, Galpha(q)-specific nucleotide-like GPCRs, MKP-7, Rap1, TGF-beta 1, CGI-141, c-IAP2, MFAP3, Galpha(s)-specific prost…
63	negative regulation of macromolecule metabolic process	4090	1.72274e-35	2.98881e-33	600	CYP51A1, Z587B, ALK-4, IKK-epsilon, BTEB4, JunB/JunD, THAP11, AHR, COX-2 (PTGS2), KLF11 (TIEG2), ZFP36L2, Peroxiredoxin, MKP-3, GIPC, HIRA, ELAVL1 (HuR), PCNA, APOBEC3D, ZNF174, ID2, SREBP1 precursor, KDM2, Ku80, SMAD5, SLFN11, PLK3 (CNK), PP2135, PGE2R4, GATA-3, GBP6, GDNF, ZNF599, HIVEP1 (PRDII-BF1), OAS1, I-kB, Sirtuin, Shc, PATL1, B-TAF, APA1, CALM3, Histone H4 family, SAMD4B, Galpha(q)-speci…
64	organic substance biosynthetic process	5745	4.23991e-35	7.24097e-33	778	BAD, MRPL52, KBTBD2, TRMU, mt-tRNA serine, CYP51A1, TRIP8, C3orf21, IKK-epsilon, RGPD4, JunB/JunD, NARS, AHR, COX-2 (PTGS2), KLF11 (TIEG2), MCR, Peroxiredoxin, SERP1, Tubulin beta, MRPS5, SIAHBP1, HIRA, FKBP5, STT3A, SC5D, C1r, PCNA, ALG10-A, ZNF174, CREBL2, Cyclin H, SREBP1 precursor, SRFBP1, OSGEP, TCF12, Zipro1, EIF1AX, WDR33, 3-OST-3B, MRPL34, PP2135, GRHL3, UNG1, PGE2R4, GATA-3, MLSTD2, Sele…
65	regulation of protein metabolic process	3555	5.12437e-35	8.61682e-33	538	BAD, CYP51A1, TfR1, MYH9, COX-2 (PTGS2), ZFP36L2, SERP1, MKP-3, GIPC, ELAVL1 (HuR), CREBL2, Cyclin H, Tiam1, RAP-1A, SREBP1 precursor, Ku80, VPS11, SLC25A37, BORA, PLK3 (CNK), PP2135, PGE2R4, GATA-3, GBP6, GDNF, OTUD4, HECTD1, I-kB, SMILE, Sirtuin, Shc, PATL1, CALM3, APITD1, JAK2, SAMD4B, Galpha(q)-specific nucleotide-like GPCRs, PSMD3, Spinophilin, PSMD1, MKP-7, 14-3-3 epsilon, Rap1, TGF-beta 1,…
66	cellular biosynthetic process	5615	1.60025e-34	2.63678e-32	762	BAD, MRPL52, KBTBD2, TRMU, mt-tRNA serine, TRIP8, C3orf21, IKK-epsilon, RGPD4, JunB/JunD, NARS, AHR, COX-2 (PTGS2), KLF11 (TIEG2), MCR, Peroxiredoxin, SERP1, Tubulin beta, MRPS5, SIAHBP1, HIRA, FKBP5, STT3A, C1r, PCNA, ALG10-A, ZNF174, CREBL2, Cyclin H, SREBP1 precursor, SRFBP1, OSGEP, TCF12, Zipro1, EIF1AX, WDR33, 3-OST-3B, MRPL34, PP2135, GRHL3, UNG1, PGE2R4, GATA-3, MLSTD2, Selenoprotein K, IK…
67	regulation of apoptotic process	2395	1.61632e-34	2.63678e-32	400	BAD, TfR1, COX-2 (PTGS2), KLF11 (TIEG2), Peroxiredoxin, MKP-3, FIGNL1, JAZ, BETA-PIX, KDM2, TMBIM4, Ku80, HS1BP3, Kendrin, SNRK, SMAD5, PLK3 (CNK), UNG1, TIP30, GATA-3, TIGAR (C12orf5), GDNF, Sirtuin, Shc, JAK2, Alpha-actinin 4, PIMT, CTNNBL1, Galpha(q)-specific nucleotide-like GPCRs, TGF-beta 1, c-IAP2, Galpha(s)-specific prostanoid GPCRs, Nucleolin, PI3K reg class IA (p85), cPKC (conventional),…
68	biosynthetic process	5805	1.6632e-34	2.67335e-32	782	BAD, MRPL52, KBTBD2, TRMU, mt-tRNA serine, CYP51A1, TRIP8, C3orf21, IKK-epsilon, RGPD4, JunB/JunD, NARS, AHR, COX-2 (PTGS2), KLF11 (TIEG2), MCR, Peroxiredoxin, SERP1, Tubulin beta, MRPS5, SIAHBP1, HIRA, FKBP5, STT3A, SC5D, C1r, PCNA, ALG10-A, ZNF174, CREBL2, Cyclin H, SREBP1 precursor, SRFBP1, OSGEP, TCF12, Zipro1, EIF1AX, WDR33, 3-OST-3B, MRPL34, PP2135, GRHL3, UNG1, PGE2R4, GATA-3, MLSTD2, Sele…
69	cellular localization	3776	2.06659e-34	3.2736e-32	561	BAD, HDHD2, PEX26, G3BP2, TfR1, MYH9, RGPD4, Syntaxin 8, SERP1, Tubulin beta, GIPC, ELAVL1 (HuR), Rab-4, KIAA0748, SPATA7, Tiam1, RAP-1A, SREBP1 precursor, LYST, GGA2, Ku80, VPS11, MENTHO, COG2, TAP1 (PSF1), LAMP1, FAM108A1, TIP30, AP-1 beta subunit, Rab-30, Protrudin, Selenoprotein K, ARL6IP2, C22orf29, Yif1b, RNUT1, APG16L1, HECTD1, I-kB, CCDC100, ARL5B, DCTN2, Sirtuin, CALM3, CPT-1A, Alpha-act…
70	regulation of cell cycle	1692	8.23132e-34	1.28526e-31	310	COMMD5, FLJ20309, JunB/JunD, AHR, COX-2 (PTGS2), ZFP36L2, GIPC, FIGNL1, NEK9, TMOD3, G2A, Cyclin H, ID2, MAN1, Lunatic fringe, BORA, SLFN11, PLK3 (CNK), GATA-3, CCDC100, BAZ1B, Sirtuin, CALM3, GPR175, Spinophilin, ELYS, 14-3-3 epsilon, TGF-beta 1, MxA, c-IAP2, INO80C, WHDC1, PKA-cat beta, JunD/c-Fos, cPKC (conventional), Sestrin 3, UHRF2, PLK2, AP-1, Sirtuin1, TFPT, AKT1, C2orf48, C/EBP zeta, HZw…
71	negative regulation of nitrogen compound metabolic process	3495	3.31319e-33	5.10045e-31	525	CYP51A1, Z587B, IKK-epsilon, BTEB4, JunB/JunD, THAP11, AHR, COX-2 (PTGS2), KLF11 (TIEG2), ZFP36L2, Peroxiredoxin, MKP-3, GIPC, HIRA, ELAVL1 (HuR), PCNA, APOBEC3D, ZNF174, ID2, SREBP1 precursor, KDM2, Ku80, SMAD5, SLFN11, PLK3 (CNK), GATA-3, GBP6, GDNF, ZNF599, HIVEP1 (PRDII-BF1), I-kB, Sirtuin, Shc, PATL1, B-TAF, CALM3, Histone H4 family, SAMD4B, Galpha(q)-specific nucleotide-like GPCRs, Spinophi…
72	localization	6126	4.18963e-33	6.3601e-31	810	BAD, HDHD2, PEX26, G3BP2, TfR1, MYH9, RGPD4, Syntaxin 8, COX-2 (PTGS2), HDLBP, SERP1, Tubulin beta, GIPC, ELAVL1 (HuR), Rab-4, KIAA0748, ALG10-A, SPATA7, Tiam1, SLC7A8, RAP-1A, SREBP1 precursor, LYST, GGA2, CXADR, Ku80, VPS11, Annexin VI, MENTHO, SLC25A37, COG2, TAP1 (PSF1), LAMP1, FAM108A1, TIP30, AP-1 beta subunit, Rab-30, Protrudin, GATA-3, Selenoprotein K, ARL6IP2, C22orf29, Yif1b, MTND4L, RN…
73	positive regulation of DNA-templated transcription	2332	9.98211e-33	1.49458e-30	387	FLJ20309, ALK-4, JunB/JunD, THAP11, AHR, MCR, SSBP4, CREBL2, ETR101, ID2, SREBP1 precursor, TCF12, Zipro1, SMAD5, GRHL3, TIP30, GATA-3, GDNF, IKBZ, HIVEP1 (PRDII-BF1), I-kB, BAZ1B, Sirtuin, MEF2D, Shc, APA1, JAK2, Alpha-actinin 4, S1P1 receptor, Galpha(q)-specific nucleotide-like GPCRs, DRF, TGF-beta 1, TRAP170, JHDM1D, INO80C, TNIP1, BAF57, Nucleolin, JunD/c-Fos, PI3K reg class IA (p85), cPKC (c…
74	positive regulation of RNA biosynthetic process	2343	2.76707e-32	4.08704e-30	387	FLJ20309, ALK-4, JunB/JunD, THAP11, AHR, MCR, SSBP4, CREBL2, ETR101, ID2, SREBP1 precursor, TCF12, Zipro1, SMAD5, GRHL3, TIP30, GATA-3, GDNF, IKBZ, HIVEP1 (PRDII-BF1), I-kB, BAZ1B, Sirtuin, MEF2D, Shc, APA1, JAK2, Alpha-actinin 4, S1P1 receptor, Galpha(q)-specific nucleotide-like GPCRs, DRF, TGF-beta 1, TRAP170, JHDM1D, INO80C, TNIP1, BAF57, Nucleolin, JunD/c-Fos, PI3K reg class IA (p85), cPKC (c…
75	cellular response to chemical stimulus	4179	1.18578e-31	1.72807e-29	596	BAD, CD69, CCL28, TfR1, IKK-epsilon, BTEB4, JunB/JunD, Syntaxin 8, AHR, COX-2 (PTGS2), KLF11 (TIEG2), MCR, ZFP36L2, Peroxiredoxin, SERP1, GIPC, PCNA, PDK1, RAP-1A, ID2, SREBP1 precursor, LYST, CXADR, Ku80, SMAD5, PLK3 (CNK), PGE2R4, GATA-3, GBP6, TIGAR (C12orf5), GDNF, IKBZ, ABCC1, OAS1, I-kB, Sirtuin, Shc, COX-1 (PTGS1), CALM3, CPT-1A, JAK2, Alpha-actinin 4, S1P1 receptor, PIMT, Galpha(q)-specif…
76	protein localization	2712	2.6762e-31	3.84879e-29	428	HDHD2, PEX26, G3BP2, TfR1, MYH9, RGPD4, Syntaxin 8, SERP1, GIPC, ELAVL1 (HuR), Rab-4, KIAA0748, SPATA7, Tiam1, RAP-1A, SREBP1 precursor, LYST, GGA2, Ku80, VPS11, COG2, TAP1 (PSF1), LAMP1, FAM108A1, AP-1 beta subunit, Rab-30, Protrudin, Yif1b, RNUT1, APG16L1, HECTD1, I-kB, ARL5B, DCTN2, Sirtuin, CALM3, Alpha-actinin 4, RhoGAP1, YKT6, Galpha(q)-specific nucleotide-like GPCRs, Spinophilin, MKP-7, DR…
77	regulation of cellular process	16206	3.18266e-31	4.51772e-29	1753	FBXO45, BAD, ZNF627, GTF2IRD2B, Cullin 1, KBTBD2, COMMD5, FLJ20309, CCL28, CYP51A1, TRIP8, G3BP2, ATXN2L, C12orf43, TfR1, Z587B, ALK-4, IKK-epsilon, ZNF687, MYH9, BTEB4, RGPD4, JunB/JunD, THAP11, Syntaxin 8, MLCP (cat), AHR, COX-2 (PTGS2), KLF11 (TIEG2), PSCDBP, MCR, ZFP36L2, GDF11(BMP11), Peroxiredoxin, EDARADD, SERP1, MKP-3, Tubulin beta, KIAA0635, GIPC, SIAHBP1, HIRA, FIGNL1, LPAR2, TBC1D2, JA…
78	negative regulation of biosynthetic process	3254	4.94983e-31	6.93611e-29	490	Z587B, ALK-4, BTEB4, JunB/JunD, THAP11, AHR, KLF11 (TIEG2), ZFP36L2, Peroxiredoxin, HIRA, ELAVL1 (HuR), PCNA, APOBEC3D, ZNF174, RAP-1A, ID2, SREBP1 precursor, KDM2, Ku80, SMAD5, PLK3 (CNK), PP2135, PGE2R4, GATA-3, GBP6, ZNF599, HIVEP1 (PRDII-BF1), OAS1, I-kB, Sirtuin, Shc, PATL1, B-TAF, APA1, Histone H4 family, SAMD4B, Galpha(q)-specific nucleotide-like GPCRs, Rap1, TGF-beta 1, APOBEC3G, Galpha(s…
79	cellular macromolecule localization	2720	5.22227e-31	7.22524e-29	428	HDHD2, PEX26, G3BP2, TfR1, MYH9, RGPD4, Syntaxin 8, SERP1, GIPC, ELAVL1 (HuR), Rab-4, KIAA0748, SPATA7, Tiam1, RAP-1A, SREBP1 precursor, LYST, GGA2, Ku80, VPS11, COG2, TAP1 (PSF1), LAMP1, FAM108A1, AP-1 beta subunit, Rab-30, Protrudin, Yif1b, RNUT1, APG16L1, HECTD1, I-kB, ARL5B, DCTN2, Sirtuin, CALM3, Alpha-actinin 4, RhoGAP1, YKT6, Galpha(q)-specific nucleotide-like GPCRs, Spinophilin, MKP-7, DR…
80	organelle organization	4152	2.56843e-30	3.50912e-28	588	PPP2R2D, BAD, FLJ10803, PEX26, FLJ20309, TMEM186, G3BP2, ATXN2L, MYH9, Syntaxin 8, Peroxiredoxin, Tubulin beta, KIAA0635, FIGNL1, BETA-PIX, TMOD3, PCNA, SPATA7, LYST, MAN1, NDUFA8, CXADR, ZNF501, Ku80, Kendrin, VPS11, Zipro1, COG2, MGC3196, EIF1AX, DAP3, HAUS7, KLHL24, PLK3 (CNK), Rab-30, Protrudin, TIGAR (C12orf5), ARL6IP2, C22orf29, POLR1B, Yif1b, APG16L1, CCDC100, DCTN2, Sirtuin, Shc, PATL1, A…
81	negative regulation of macromolecule biosynthetic process	3132	3.6974e-30	4.98921e-28	473	Z587B, ALK-4, BTEB4, JunB/JunD, THAP11, AHR, KLF11 (TIEG2), ZFP36L2, Peroxiredoxin, HIRA, ELAVL1 (HuR), PCNA, APOBEC3D, ZNF174, ID2, SREBP1 precursor, KDM2, Ku80, SMAD5, PLK3 (CNK), PP2135, PGE2R4, GATA-3, GBP6, ZNF599, HIVEP1 (PRDII-BF1), OAS1, I-kB, Sirtuin, Shc, PATL1, B-TAF, APA1, Histone H4 family, SAMD4B, TGF-beta 1, APOBEC3G, Galpha(s)-specific prostanoid GPCRs, Mi-2, ZNF254, BAF57, Nucleo…
82	macromolecule localization	3260	5.61705e-30	7.48712e-28	487	HDHD2, PEX26, G3BP2, TfR1, MYH9, RGPD4, Syntaxin 8, COX-2 (PTGS2), HDLBP, SERP1, GIPC, ELAVL1 (HuR), Rab-4, KIAA0748, SPATA7, Tiam1, RAP-1A, SREBP1 precursor, LYST, GGA2, Ku80, VPS11, MENTHO, COG2, TAP1 (PSF1), LAMP1, FAM108A1, AP-1 beta subunit, Rab-30, Protrudin, Yif1b, RNUT1, APG16L1, ABCC1, HECTD1, I-kB, ARL5B, DCTN2, Sirtuin, CALM3, CPT-1A, Alpha-actinin 4, RhoGAP1, YKT6, Galpha(q)-specific …
83	establishment of localization	5368	7.86271e-30	1.03541e-27	717	BAD, HDHD2, PEX26, G3BP2, TfR1, MYH9, RGPD4, Syntaxin 8, COX-2 (PTGS2), HDLBP, SERP1, Tubulin beta, GIPC, ELAVL1 (HuR), Rab-4, ALG10-A, SLC7A8, RAP-1A, SREBP1 precursor, LYST, GGA2, CXADR, VPS11, Annexin VI, MENTHO, SLC25A37, COG2, TAP1 (PSF1), LAMP1, TIP30, AP-1 beta subunit, Rab-30, Protrudin, GATA-3, Selenoprotein K, ARL6IP2, C22orf29, Yif1b, MTND4L, RNUT1, APG16L1, ABCC1, I-kB, CCDC100, ARL5B…
84	response to nitrogen compound	2240	8.03242e-30	1.04517e-27	367	BAD, KBTBD2, CYP51A1, BTEB4, JunB/JunD, AHR, COX-2 (PTGS2), KLF11 (TIEG2), MCR, BCKD-E1beta, PPP2R2A, PCNA, Tiam1, RAP-1A, SREBP1 precursor, TCF12, PGE2R4, IKBZ, ABCC1, I-kB, Sirtuin, Shc, COX-1 (PTGS1), CALM3, CPT-1A, JAK2, Galpha(q)-specific nucleotide-like GPCRs, Spinophilin, DRF, Rap1, TGF-beta 1, RNF5, Galpha(s)-specific prostanoid GPCRs, PKA-cat beta, JunD/c-Fos, PI3K reg class IA (p85), cP…
85	macromolecule biosynthetic process	4494	1.03243e-29	1.32758e-27	623	BAD, MRPL52, KBTBD2, TRMU, mt-tRNA serine, TRIP8, C3orf21, IKK-epsilon, RGPD4, JunB/JunD, NARS, AHR, KLF11 (TIEG2), MCR, Peroxiredoxin, SERP1, Tubulin beta, MRPS5, SIAHBP1, HIRA, FKBP5, STT3A, C1r, PCNA, ALG10-A, ZNF174, CREBL2, Cyclin H, SREBP1 precursor, SRFBP1, OSGEP, TCF12, Zipro1, EIF1AX, WDR33, 3-OST-3B, MRPL34, PP2135, GRHL3, UNG1, PGE2R4, GATA-3, Selenoprotein K, IKBZ, POLR1B, HIVEP1 (PRD…
86	negative regulation of cellular biosynthetic process	3214	1.76797e-29	2.24697e-27	480	Z587B, ALK-4, BTEB4, JunB/JunD, THAP11, AHR, KLF11 (TIEG2), ZFP36L2, Peroxiredoxin, HIRA, ELAVL1 (HuR), PCNA, APOBEC3D, ZNF174, ID2, SREBP1 precursor, KDM2, Ku80, SMAD5, PLK3 (CNK), PP2135, PGE2R4, GATA-3, GBP6, ZNF599, HIVEP1 (PRDII-BF1), OAS1, I-kB, Sirtuin, Shc, PATL1, B-TAF, APA1, Histone H4 family, SAMD4B, TGF-beta 1, APOBEC3G, Galpha(s)-specific prostanoid GPCRs, Mi-2, ZNF254, BAF57, Nucleo…
87	regulation of response to stress	2142	1.85198e-29	2.32668e-27	354	BAD, FLJ20309, IKK-epsilon, AHR, COX-2 (PTGS2), Peroxiredoxin, FIGNL1, FAM105B, PCNA, SREBP1 precursor, Ku80, TAP1 (PSF1), Ccd1, LAMP1, PGE2R4, GATA-3, GBP6, TRIM56, Selenoprotein K, TIGAR (C12orf5), IKBZ, OTUD4, ABCC1, SPATA2, OAS1, I-kB, Sirtuin, JAK2, Galpha(q)-specific nucleotide-like GPCRs, MKP-7, TGF-beta 1, c-IAP2, APOBEC3G, Galpha(s)-specific prostanoid GPCRs, INO80C, TNIP1, TRAFD1, MAPKA…
88	cellular response to organic substance	3251	3.88017e-29	4.81935e-27	483	BAD, TfR1, IKK-epsilon, BTEB4, JunB/JunD, Syntaxin 8, AHR, COX-2 (PTGS2), KLF11 (TIEG2), MCR, ZFP36L2, SERP1, GIPC, RAP-1A, ID2, SREBP1 precursor, Ku80, SMAD5, PGE2R4, GATA-3, GBP6, GDNF, IKBZ, ABCC1, OAS1, I-kB, Sirtuin, Shc, CALM3, CPT-1A, JAK2, Alpha-actinin 4, Galpha(q)-specific nucleotide-like GPCRs, Spinophilin, DRF, Rap1, TGF-beta 1, MxA, TRAP170, RNF5, c-IAP2, MFAP3, Galpha(s)-specific pr…
89	regulation of multicellular organismal process	4477	6.4762e-29	7.95336e-27	618	BAD, COMMD5, FLJ20309, CYP51A1, TfR1, ALK-4, IKK-epsilon, JunB/JunD, AHR, COX-2 (PTGS2), ZFP36L2, Peroxiredoxin, SERP1, MKP-3, ELAVL1 (HuR), KIAA0748, Tiam1, ID2, SREBP1 precursor, KDM2, LYST, CXADR, Lunatic fringe, Ku80, Annexin VI, CD229, Ccd1, LAMP1, SMAD5, PP2135, PGE2R4, TIP30, Protrudin, GATA-3, GBP6, TRIM56, Selenoprotein K, GDNF, IKBZ, OAS1, I-kB, PDF, Sirtuin, Sts-2, Shc, COX-1 (PTGS1), …
90	RNA metabolic process	2221	1.24567e-28	1.5128e-26	361	TRMU, TRIP8, ATXN2L, JunB/JunD, NARS, AHR, KLF11 (TIEG2), MCR, ZFP36L2, SIAHBP1, HIRA, APOBEC3D, ZNF174, CREBL2, Cyclin H, SREBP1 precursor, SRFBP1, OSGEP, Zipro1, WDR33, GRHL3, GATA-3, IKBZ, POLR1B, HIVEP1 (PRDII-BF1), APG16L1, I-kB, Sirtuin, MEF2D, PATL1, MRM1, JAK2, SAMD4B, CTNNBL1, Spinophilin, TRAP170, STATIP1, APOBEC3G, GPKOW, JunD/c-Fos, PI3K reg class IA (p85), RBM13, c-Maf, hRPB11, AP-1,…
91	negative regulation of response to stimulus	2507	1.35146e-28	1.62324e-26	395	C12orf43, AHR, COX-2 (PTGS2), Peroxiredoxin, MKP-3, FIGNL1, FAM105B, MAN1, Lunatic fringe, VPS11, TAP1 (PSF1), SMAD5, PIK3IP1, PP2135, PGE2R4, GATA-3, GDNF, OTUD4, OAS1, I-kB, PDF, Sirtuin, Sts-2, RGS19, Galpha(q)-specific nucleotide-like GPCRs, MKP-7, TGF-beta 1, Galpha(s)-specific prostanoid GPCRs, TNIP1, TRAFD1, Nucleolin, OX-2 receptor 1, PKA-cat beta, PI3K reg class IA (p85), cPKC (conventio…
92	regulation of molecular function	3959	1.50355e-28	1.78629e-26	560	BAD, G3BP2, TfR1, IKK-epsilon, RGPD4, JunB/JunD, AHR, COX-2 (PTGS2), MCR, Peroxiredoxin, LPAR2, TBC1D2, FAM105B, BETA-PIX, BLK, Rab-4, PCNA, RalGEF2, Cyclin H, Tiam1, RAP-1A, ID2, Lunatic fringe, Ku80, PIK3IP1, KLHL24, BORA, PP2135, GRHL3, GATA-3, TIGAR (C12orf5), GDNF, OAS1, I-kB, Sirtuin, Shc, B-TAF, CALM3, JAK2, Alpha-actinin 4, S1P1 receptor, RhoGAP1, Galpha(q)-specific nucleotide-like GPCRs,…
93	response to organonitrogen compound	2127	1.99774e-28	2.34788e-26	349	BAD, KBTBD2, CYP51A1, BTEB4, JunB/JunD, AHR, COX-2 (PTGS2), KLF11 (TIEG2), MCR, BCKD-E1beta, PPP2R2A, PCNA, Tiam1, RAP-1A, SREBP1 precursor, TCF12, PGE2R4, IKBZ, ABCC1, I-kB, Sirtuin, Shc, COX-1 (PTGS1), CALM3, CPT-1A, JAK2, Galpha(q)-specific nucleotide-like GPCRs, Spinophilin, DRF, Rap1, TGF-beta 1, RNF5, Galpha(s)-specific prostanoid GPCRs, PKA-cat beta, JunD/c-Fos, PI3K reg class IA (p85), cP…
94	response to organic cyclic compound	2072	2.53543e-28	2.94812e-26	342	BAD, BTEB4, JunB/JunD, AHR, COX-2 (PTGS2), MCR, ZFP36L2, MKP-3, BCKD-E1beta, PPP2R2A, PCNA, Tiam1, RAP-1A, SREBP1 precursor, SMAD5, PGE2R4, GDNF, IKBZ, I-kB, Sirtuin, Shc, COX-1 (PTGS1), CALM3, CPT-1A, JAK2, Galpha(q)-specific nucleotide-like GPCRs, Spinophilin, DRF, Rap1, TGF-beta 1, TRAP170, Galpha(s)-specific prostanoid GPCRs, PKA-cat beta, JunD/c-Fos, PI3K reg class IA (p85), cPKC (convention…
95	response to hormone	1764	2.57996e-28	2.95288e-26	304	BAD, KBTBD2, CYP51A1, JunB/JunD, AHR, COX-2 (PTGS2), MCR, ZFP36L2, BCKD-E1beta, PCNA, ID2, SREBP1 precursor, TCF12, PGE2R4, GATA-3, GDNF, Sirtuin, Shc, COX-1 (PTGS1), CALM3, JAK2, Galpha(q)-specific nucleotide-like GPCRs, Spinophilin, AK2, Rap1, TGF-beta 1, TRAP170, Galpha(s)-specific prostanoid GPCRs, JunD/c-Fos, PI3K reg class IA (p85), cPKC (conventional), Sestrin 3, p120GAP, VMAT2, AP-1, Sirt…
96	negative regulation of signal transduction	1909	2.59356e-28	2.95288e-26	322	C12orf43, COX-2 (PTGS2), Peroxiredoxin, MKP-3, FIGNL1, MAN1, Lunatic fringe, VPS11, SMAD5, PIK3IP1, GATA-3, GDNF, OTUD4, OAS1, I-kB, PDF, Sirtuin, Sts-2, RGS19, MKP-7, Galpha(s)-specific prostanoid GPCRs, TNIP1, Nucleolin, PKA-cat beta, PI3K reg class IA (p85), cPKC (conventional), GBP1, IRp60, Sestrin 3, SEC14L1, p120GAP, RGS5, ERK5 (MAPK7), Sirtuin1, PER1, PAK, AKT1, MARK3, PIH1D1, DUSP5, NOMO3…
97	intracellular transport	1862	3.00641e-28	3.38764e-26	316	BAD, PEX26, RGPD4, Syntaxin 8, Tubulin beta, GIPC, ELAVL1 (HuR), LYST, GGA2, VPS11, TAP1 (PSF1), LAMP1, TIP30, AP-1 beta subunit, ARL6IP2, C22orf29, Yif1b, RNUT1, I-kB, CCDC100, ARL5B, CPT-1A, Alpha-actinin 4, RhoGAP1, YKT6, MKP-7, DRF, 14-3-3 epsilon, TGF-beta 1, MxA, TRN-SR2, WHDC1, PEX12, SSR-alpha, SCAMP3, BBS7, PI3K reg class IA (p85), hIAN5, WDR19, ACTR10, RGPD3, VMAT2, Casein kinase I delt…
98	establishment of localization in cell	2544	6.97705e-28	7.78155e-26	397	BAD, PEX26, MYH9, RGPD4, Syntaxin 8, Tubulin beta, GIPC, ELAVL1 (HuR), RAP-1A, LYST, GGA2, VPS11, MENTHO, TAP1 (PSF1), LAMP1, TIP30, AP-1 beta subunit, Selenoprotein K, ARL6IP2, C22orf29, Yif1b, RNUT1, I-kB, CCDC100, ARL5B, DCTN2, CALM3, CPT-1A, Alpha-actinin 4, RhoGAP1, YKT6, Galpha(q)-specific nucleotide-like GPCRs, MKP-7, DRF, 14-3-3 epsilon, Rap1, TGF-beta 1, MxA, TRN-SR2, MIS12, Galpha(s)-sp…
99	positive regulation of response to stimulus	3336	7.33076e-28	8.09345e-26	488	BAD, CD69, Cullin 1, FLJ20309, TfR1, ALK-4, IKK-epsilon, MYH9, COX-2 (PTGS2), MCR, Peroxiredoxin, EDARADD, GIPC, LPAR2, FAM105B, P2Y10, BLK, C1r, PCNA, KIAA0748, Tiam1, RAP-1A, SREBP1 precursor, Lunatic fringe, Ku80, Ccd1, LAMP1, PP2135, PGE2R4, GATA-3, TRIM56, TIGAR (C12orf5), IKBZ, ABCC1, OAS1, I-kB, PDF, Sirtuin, Shc, CALM3, JAK2, Alpha-actinin 4, S1P1 receptor, TARP, Galpha(q)-specific nucleo…
100	gene expression	3882	1.21909e-27	1.33247e-25	548	BAD, MRPL52, KBTBD2, TRMU, mt-tRNA serine, TRIP8, IKK-epsilon, RGPD4, JunB/JunD, NARS, AHR, KLF11 (TIEG2), MCR, Peroxiredoxin, Tubulin beta, MRPS5, SIAHBP1, HIRA, FKBP5, C1r, ZNF174, CREBL2, Cyclin H, SREBP1 precursor, SRFBP1, OSGEP, TCF12, Zipro1, EIF1AX, WDR33, MRPL34, PP2135, GRHL3, UNG1, PGE2R4, GATA-3, IKBZ, POLR1B, HIVEP1 (PRDII-BF1), I-kB, MRPL49, Sirtuin, MEF2D, MRM1, JAK2, CTNNBL1, Spino…
101	establishment of protein localization	1780	1.24691e-27	1.34938e-25	304	HDHD2, PEX26, TfR1, MYH9, RGPD4, Syntaxin 8, SERP1, GIPC, ELAVL1 (HuR), Rab-4, SREBP1 precursor, LYST, GGA2, VPS11, COG2, TAP1 (PSF1), LAMP1, AP-1 beta subunit, Rab-30, Yif1b, RNUT1, APG16L1, I-kB, ARL5B, CALM3, Alpha-actinin 4, RhoGAP1, YKT6, MKP-7, ELYS, 14-3-3 epsilon, TGF-beta 1, TRN-SR2, CGI-141, PEX12, SSR-alpha, SCAMP3, BBS7, PI3K reg class IA (p85), cPKC (conventional), PPID, RGPD3, VMAT2…
102	response to abiotic stimulus	2157	1.38009e-27	1.47886e-25	350	BAD, TfR1, MYH9, JunB/JunD, MLCP (cat), COX-2 (PTGS2), FIGNL1, PCNA, PDK1, ID2, Ku80, PLK3 (CNK), PGE2R4, GATA-3, TIGAR (C12orf5), I-kB, Sirtuin, Shc, CPT-1A, Alpha-actinin 4, PIMT, Galpha(q)-specific nucleotide-like GPCRs, 14-3-3 epsilon, TGF-beta 1, Galpha(s)-specific prostanoid GPCRs, Mi-2, PARP-2, JunD/c-Fos, PI3K reg class IA (p85), cPKC (conventional), OGG1, PPID, OSR1, AP-1, Sirtuin1, PER1…
103	negative regulation of signaling	2080	2.30264e-27	2.44348e-25	340	C12orf43, COX-2 (PTGS2), Peroxiredoxin, MKP-3, FIGNL1, SREBP1 precursor, MAN1, Lunatic fringe, VPS11, SMAD5, PIK3IP1, GATA-3, GDNF, OTUD4, OAS1, I-kB, PDF, Sirtuin, Sts-2, RGS19, MKP-7, Galpha(s)-specific prostanoid GPCRs, TNIP1, Nucleolin, PKA-cat beta, PI3K reg class IA (p85), cPKC (conventional), GBP1, IRp60, Sestrin 3, SEC14L1, p120GAP, PLK2, RGS5, ERK5 (MAPK7), Sirtuin1, PER1, PAK, AKT1, MAR…
104	transport	5138	2.72208e-27	2.8608e-25	682	BAD, HDHD2, PEX26, G3BP2, TfR1, MYH9, RGPD4, Syntaxin 8, COX-2 (PTGS2), HDLBP, SERP1, Tubulin beta, GIPC, ELAVL1 (HuR), Rab-4, ALG10-A, SLC7A8, RAP-1A, SREBP1 precursor, LYST, GGA2, CXADR, VPS11, Annexin VI, MENTHO, SLC25A37, COG2, TAP1 (PSF1), LAMP1, TIP30, AP-1 beta subunit, Rab-30, Protrudin, GATA-3, Selenoprotein K, ARL6IP2, C22orf29, Yif1b, MTND4L, RNUT1, APG16L1, ABCC1, I-kB, CCDC100, ARL5B…
105	cell cycle	1805	6.38158e-27	6.64292e-25	305	PPP2R2D, Cullin 1, ALK-4, MYH9, MLCP (cat), AHR, KLF11 (TIEG2), Tubulin beta, KIAA0635, FIGNL1, NEK9, TMOD3, G2A, PCNA, CREBL2, Cyclin H, ID2, Kendrin, Zipro1, HAUS7, BORA, PLK3 (CNK), CCDC100, DCTN2, Sirtuin, CALM3, APITD1, ELYS, Ciao 1, MIS12, NUDT15, Mi-2, cPKC (conventional), M18BP1, p120GAP, UHRF2, PLK2, KIAA1340, Casein kinase I delta, TOP3A, MAP1S, ERK5 (MAPK7), AP-1, NASP, PAK, MCM7, C/EB…
106	negative regulation of cell communication	2092	6.66396e-27	6.87142e-25	340	C12orf43, COX-2 (PTGS2), Peroxiredoxin, MKP-3, FIGNL1, SREBP1 precursor, MAN1, Lunatic fringe, VPS11, SMAD5, PIK3IP1, GATA-3, GDNF, OTUD4, OAS1, I-kB, PDF, Sirtuin, Sts-2, RGS19, MKP-7, Galpha(s)-specific prostanoid GPCRs, TNIP1, Nucleolin, PKA-cat beta, PI3K reg class IA (p85), cPKC (conventional), GBP1, IRp60, Sestrin 3, SEC14L1, p120GAP, PLK2, RGS5, ERK5 (MAPK7), Sirtuin1, PER1, PAK, AKT1, MAR…
107	regulation of immune system process	2383	1.12813e-26	1.15238e-24	374	BAD, CD69, CCL28, TfR1, ALK-4, IKK-epsilon, JunB/JunD, AHR, ZFP36L2, Peroxiredoxin, FAM105B, BLK, C1r, KIAA0748, RAP-1A, ID2, SREBP1 precursor, LYST, Ku80, TAP1 (PSF1), LAMP1, PP2135, PGE2R4, GATA-3, TRIM56, Selenoprotein K, IKBZ, OTUD4, OAS1, I-kB, Sirtuin, Sts-2, Shc, Histone H4 family, JAK2, TARP, Galpha(q)-specific nucleotide-like GPCRs, Rap1, TGF-beta 1, c-IAP2, Galpha(s)-specific prostanoid…
108	positive regulation of programmed cell death	982	1.92904e-26	1.95226e-24	197	BAD, COX-2 (PTGS2), KLF11 (TIEG2), MKP-3, JAZ, BETA-PIX, TIP30, TIGAR (C12orf5), Sirtuin, JAK2, CTNNBL1, Galpha(q)-specific nucleotide-like GPCRs, TGF-beta 1, GBP1, PPID, AP-1, Sirtuin1, OMA1, TFPT, PAK, AKT1, PARP-1, Lck, C/EBP zeta, MCPIP, NOR1, ATF/CREB, SPOP, TMS-1, TAFs, Calmodulin, Galpha(s)-specific amine GPCRs, SIK, RYBP, TNFAIP8, PKC, NUR77, ICAD, eIF2AK3, RUNX3, Caspase-6, CDK4, GCR, PL…
109	cell activation	1297	5.34057e-26	5.35527e-24	238	MYH9, AHR, ZFP36L2, Peroxiredoxin, Tubulin beta, KIAA0748, ID2, CXADR, Lunatic fringe, HS1BP3, CD229, UNG1, PGE2R4, GATA-3, Selenoprotein K, IKBZ, HECTD1, Sts-2, JAK2, TARP, Galpha(q)-specific nucleotide-like GPCRs, TGF-beta 1, MFAP3, Galpha(s)-specific prostanoid GPCRs, PI3K reg class IA (p85), cPKC (conventional), hIAN5, IRp60, G-protein alpha-12 family, PIPKI gamma, FAZF, VMAT2, AP-1, METAP1, …
110	regulation of cellular component organization	3564	6.99148e-26	6.94699e-24	506	BAD, COMMD5, FLJ20309, G3BP2, ATXN2L, TfR1, ALK-4, IKK-epsilon, MYH9, AHR, Tubulin beta, KIAA0635, TBC1D2, BETA-PIX, TMOD3, Rab-4, Tiam1, RAP-1A, SREBP1 precursor, KDM2, MAN1, Ku80, VPS11, Ccd1, HAUS7, BORA, GRHL3, FAM108A1, PGE2R4, Protrudin, GATA-3, TIGAR (C12orf5), PDF, CCDC100, BAZ1B, Sirtuin, ARPC5L, CALM3, Alpha-actinin 4, S1P1 receptor, Galpha(q)-specific nucleotide-like GPCRs, Spinophilin…
111	regulation of biological process	17033	1.5965e-25	1.57205e-23	1798	FBXO45, BAD, ZNF627, GTF2IRD2B, CD69, Cullin 1, KBTBD2, COMMD5, FLJ20309, CCL28, CYP51A1, TRIP8, G3BP2, ATXN2L, C12orf43, TfR1, Z587B, ALK-4, IKK-epsilon, ZNF687, MYH9, BTEB4, RGPD4, JunB/JunD, THAP11, Syntaxin 8, MLCP (cat), AHR, COX-2 (PTGS2), KLF11 (TIEG2), PSCDBP, MCR, ZFP36L2, GDF11(BMP11), Peroxiredoxin, EDARADD, SERP1, MKP-3, Tubulin beta, KIAA0635, GIPC, SIAHBP1, HIRA, FIGNL1, LPAR2, TBC1…
112	protein-DNA complex organization	1110	1.73345e-25	1.69166e-23	212	FLJ20309, TRIP8, HIRA, CIA/ASF1, RSBN1, KDM2, SLFN11, GATA-3, BRD3, IKBZ, BAZ1B, Sirtuin, Histone H4 family, JAK2, MIS12, JHDM1D, INO80C, Mi-2, BAF57, PARP-2, cPKC (conventional), UHRF2, C15orf21, AP-1, NASP, Sirtuin1, PER1, TFPT, PAK, PIH1D1, MCM7, Rad52, MLL5, ATF/CREB, BAF53, BAF53A, HIST1H2AK, SETDB1, FLJ10707, TAFs, RYBP, PKC, Histone H3, HDAC2, DDX23, HMGN2, SCMH1, ZDBF2, TAF5, HIST2H2AC, M…
113	positive regulation of transcription by RNA polymerase II	1801	1.96747e-25	1.90304e-23	300	ALK-4, JunB/JunD, THAP11, AHR, MCR, SSBP4, ETR101, SREBP1 precursor, TCF12, Zipro1, SMAD5, GRHL3, TIP30, GATA-3, GDNF, IKBZ, HIVEP1 (PRDII-BF1), I-kB, Sirtuin, MEF2D, APA1, JAK2, Alpha-actinin 4, S1P1 receptor, Galpha(q)-specific nucleotide-like GPCRs, DRF, TGF-beta 1, TRAP170, TNIP1, Nucleolin, JunD/c-Fos, PI3K reg class IA (p85), TFE3, ZNF143, ZNF238, c-Maf, ERK5 (MAPK7), AP-1, Sirtuin1, PER1, …
114	regulation of protein modification process	2128	3.01035e-25	2.88624e-23	339	TfR1, COX-2 (PTGS2), MKP-3, CREBL2, Cyclin H, Tiam1, RAP-1A, SREBP1 precursor, Ku80, BORA, PGE2R4, GATA-3, GBP6, GDNF, OTUD4, Sirtuin, Shc, CALM3, APITD1, JAK2, Galpha(q)-specific nucleotide-like GPCRs, Spinophilin, MKP-7, 14-3-3 epsilon, Rap1, TGF-beta 1, FOP, c-IAP2, Galpha(s)-specific prostanoid GPCRs, TNIP1, Nucleolin, PI3K reg class IA (p85), cPKC (conventional), IRp60, G-protein alpha-12 fa…
115	chromatin organization	1033	3.14777e-25	2.99175e-23	201	FLJ20309, TRIP8, HIRA, CIA/ASF1, RSBN1, KDM2, SLFN11, GATA-3, BRD3, IKBZ, BAZ1B, Sirtuin, Histone H4 family, JAK2, JHDM1D, INO80C, Mi-2, BAF57, PARP-2, cPKC (conventional), UHRF2, C15orf21, AP-1, NASP, Sirtuin1, PER1, TFPT, PAK, PIH1D1, MLL5, ATF/CREB, BAF53, BAF53A, HIST1H2AK, SETDB1, FLJ10707, TAFs, RYBP, PKC, Histone H3, HDAC2, DDX23, HMGN2, SCMH1, ZDBF2, HIST2H2AC, MOZ, GCR, HDAC11, EMSY, BBA…
116	positive regulation of cell differentiation	1420	5.78455e-25	5.45044e-23	251	BAD, COMMD5, CYP51A1, ALK-4, JunB/JunD, COX-2 (PTGS2), KIAA0748, CREBL2, Tiam1, RAP-1A, ID2, Ku80, TCF12, Ccd1, SMAD5, PP2135, PGE2R4, Protrudin, GATA-3, GDNF, IKBZ, Sirtuin, JAK2, Rap1, TGF-beta 1, Galpha(s)-specific prostanoid GPCRs, PARP-2, JunD/c-Fos, PI3K reg class IA (p85), cPKC (conventional), TFE3, hIAN5, Casein kinase I delta, AP-1, Sirtuin1, PAK, AKT1, WDFY2, C1orf9, Rab-21, FAM38A, PAR…
117	post-translational protein modification	1453	6.78299e-25	6.33659e-23	255	FBXO45, Cullin 1, KBTBD2, TRIP8, UIP5, FAM105B, STT3A, FEM1C, KDM2, VPS11, KLHL24, TRIM56, OTUD4, APG16L1, SPATA2, HECTD1, BAZ1B, Sirtuin, RNF141, JAK2, RNF5, PEX12, Mi-2, A030009H04Rik, PARP-2, cPKC (conventional), HERC1, COPS7B, UHRF2, KIAA1340, Torsin A, AP-1, Sirtuin1, PER1, AKT1, NFYB, PARP-1, Pellino 1, MCPIP, PPP1R11, PARP-16, MLL5, RNF125, ATF/CREB, BAF53, Tankyrases, BAF53A, PEX2, SPOP, …
118	regulation of organelle organization	1685	7.12377e-25	6.59854e-23	284	BAD, FLJ20309, G3BP2, ATXN2L, TfR1, MYH9, Tubulin beta, KIAA0635, TBC1D2, BETA-PIX, TMOD3, SREBP1 precursor, Ku80, VPS11, Ccd1, HAUS7, BORA, GRHL3, PGE2R4, TIGAR (C12orf5), CCDC100, BAZ1B, Sirtuin, ARPC5L, S1P1 receptor, DRF, TGF-beta 1, RNF5, Galpha(s)-specific prostanoid GPCRs, INO80C, WHDC1, PI3K reg class IA (p85), p120GAP, PLK2, TCP1-delta, MAP1S, Sirtuin1, OMA1, TFPT, MARK2, PAK, AKT1, PARP…
119	response to peptide	1027	9.43536e-25	8.66626e-23	199	KBTBD2, CYP51A1, JunB/JunD, COX-2 (PTGS2), KLF11 (TIEG2), MCR, SREBP1 precursor, TCF12, ABCC1, I-kB, Sirtuin, Shc, JAK2, Galpha(q)-specific nucleotide-like GPCRs, Spinophilin, Rap1, TGF-beta 1, JunD/c-Fos, PI3K reg class IA (p85), cPKC (conventional), Sestrin 3, p120GAP, AP-1, Sirtuin1, Amphiregulin, Slc39a14 (Zip14), PAK, HADHA, AKT1, PARP-1, PI3K reg class IA (p85-alpha), BRIP1, LIPIN1, NOR1, A…
120	positive regulation of apoptotic process	947	1.06402e-24	9.69149e-23	188	BAD, COX-2 (PTGS2), KLF11 (TIEG2), MKP-3, JAZ, BETA-PIX, TIGAR (C12orf5), Sirtuin, JAK2, CTNNBL1, Galpha(q)-specific nucleotide-like GPCRs, TGF-beta 1, PPID, AP-1, Sirtuin1, OMA1, TFPT, PAK, AKT1, Lck, C/EBP zeta, MCPIP, NOR1, ATF/CREB, SPOP, TMS-1, TAFs, Calmodulin, Galpha(s)-specific amine GPCRs, SIK, RYBP, TNFAIP8, PKC, NUR77, ICAD, eIF2AK3, RUNX3, Caspase-6, CDK4, GCR, PLEKHF1, GC1QBP, RIPK2,…
121	mitotic cell cycle	1006	1.09615e-24	9.90157e-23	196	PPP2R2D, Cullin 1, ALK-4, KLF11 (TIEG2), Tubulin beta, NEK9, TMOD3, G2A, PCNA, ID2, Kendrin, HAUS7, BORA, PLK3 (CNK), DCTN2, Sirtuin, CALM3, APITD1, ELYS, MIS12, NUDT15, cPKC (conventional), M18BP1, p120GAP, PLK2, KIAA1340, MAP1S, AP-1, NASP, HZwint-1, Tubulin alpha, LIPIN1, Tubulin beta 6, CLTA, ATF/CREB, Tubulin beta 2C, HUS1B, Tankyrases, ARHGEF2, TAFs, Calmodulin, Tctex-1, IQGAP2, LIC-1, Cull…
122	positive regulation of protein metabolic process	2103	1.23516e-24	1.10658e-22	334	BAD, TfR1, MYH9, COX-2 (PTGS2), SERP1, ELAVL1 (HuR), CREBL2, Tiam1, RAP-1A, SREBP1 precursor, Ku80, VPS11, SLC25A37, BORA, PLK3 (CNK), PP2135, PGE2R4, GDNF, HECTD1, I-kB, SMILE, Sirtuin, CALM3, APITD1, JAK2, Galpha(q)-specific nucleotide-like GPCRs, Rap1, TGF-beta 1, c-IAP2, PERP, Galpha(s)-specific prostanoid GPCRs, TNIP1, BBS7, PI3K reg class IA (p85), cPKC (conventional), OAZ2, IRp60, G-protei…
123	DNA damage response	1053	1.48524e-24	1.31981e-22	202	FBXO45, BAD, FLJ20309, IKK-epsilon, PCNA, KDM2, Ku80, WDR33, SLFN11, PLK3 (CNK), UNG1, TIGAR (C12orf5), BAZ1B, Sirtuin, APITD1, INO80C, Mi-2, PARP-2, PI3K reg class IA (p85), OGG1, PLK2, TOP3A, AP-1, Sirtuin1, TFPT, PAK, AKT1, MCM7, PARP-1, PI3K reg class IA (p85-alpha), C/EBP zeta, BRIP1, Rad52, AUNIP, MCPIP, ATF/CREB, BAF53, HUS1B, BAF53A, TAFs, Cullin 4A, PKC, GRB2, PI3K reg class IA, Galpha(s…
124	response to oxygen-containing compound	3350	1.51182e-24	1.3326e-22	477	BAD, KBTBD2, CYP51A1, TfR1, BTEB4, JunB/JunD, AHR, COX-2 (PTGS2), KLF11 (TIEG2), MCR, Peroxiredoxin, BCKD-E1beta, PCNA, Tiam1, RAP-1A, ID2, SREBP1 precursor, Ku80, TCF12, PLK3 (CNK), PGE2R4, GATA-3, GBP6, GDNF, IKBZ, ABCC1, I-kB, Sirtuin, Shc, RGS19, COX-1 (PTGS1), CALM3, CPT-1A, JAK2, PIMT, Galpha(q)-specific nucleotide-like GPCRs, Spinophilin, Rap1, TGF-beta 1, NUDT15, Galpha(s)-specific prosta…
125	leukocyte activation	1085	1.90658e-24	1.66712e-22	206	MYH9, AHR, ZFP36L2, Peroxiredoxin, KIAA0748, ID2, CXADR, Lunatic fringe, HS1BP3, CD229, UNG1, PGE2R4, GATA-3, Selenoprotein K, IKBZ, HECTD1, JAK2, TARP, Galpha(q)-specific nucleotide-like GPCRs, TGF-beta 1, MFAP3, Galpha(s)-specific prostanoid GPCRs, PI3K reg class IA (p85), cPKC (conventional), hIAN5, IRp60, FAZF, VMAT2, AP-1, Metallothionein-IG, Gimap3, Lck, PI3K reg class IA (p85-alpha), Pelli…
126	response to cytokine	1511	1.95121e-24	1.6926e-22	261	BAD, TfR1, IKK-epsilon, JunB/JunD, Syntaxin 8, COX-2 (PTGS2), ZFP36L2, GIPC, Ku80, PGE2R4, GATA-3, GBP6, TRIM56, IKBZ, OAS1, I-kB, Sirtuin, CALM3, JAK2, Alpha-actinin 4, Galpha(q)-specific nucleotide-like GPCRs, MxA, c-IAP2, MFAP3, Galpha(s)-specific prostanoid GPCRs, TRAFD1, MAPKAPK3, Nucleolin, JunD/c-Fos, cPKC (conventional), GBP1, OSR1, CCL20, AP-1, MYNN, Sirtuin1, KIF16B (SNX23/C20orf23), NF…
127	protein transport	1641	2.32338e-24	1.99957e-22	277	HDHD2, PEX26, TfR1, MYH9, RGPD4, Syntaxin 8, SERP1, GIPC, ELAVL1 (HuR), Rab-4, SREBP1 precursor, LYST, GGA2, VPS11, COG2, TAP1 (PSF1), AP-1 beta subunit, Rab-30, Yif1b, RNUT1, APG16L1, I-kB, ARL5B, Alpha-actinin 4, RhoGAP1, YKT6, MKP-7, ELYS, 14-3-3 epsilon, TGF-beta 1, TRN-SR2, CGI-141, PEX12, SSR-alpha, SCAMP3, BBS7, PI3K reg class IA (p85), cPKC (conventional), PPID, RGPD3, VMAT2, AP-1, NASP, …
128	response to endogenous stimulus	2843	2.62989e-24	2.24568e-22	419	BAD, KBTBD2, CYP51A1, ALK-4, MYH9, BTEB4, JunB/JunD, AHR, COX-2 (PTGS2), KLF11 (TIEG2), MCR, ZFP36L2, MKP-3, BCKD-E1beta, PCNA, ETR101, RAP-1A, ID2, SREBP1 precursor, TCF12, SMAD5, PP2135, PGE2R4, Protrudin, GATA-3, GDNF, IKBZ, HIVEP1 (PRDII-BF1), ABCC1, PDF, Sirtuin, Shc, COX-1 (PTGS1), CALM3, JAK2, Galpha(q)-specific nucleotide-like GPCRs, Spinophilin, DRF, AK2, Rap1, TGF-beta 1, TRAP170, Galph…
129	heterocycle biosynthetic process	1590	3.87012e-24	3.2791e-22	270	TRIP8, JunB/JunD, AHR, KLF11 (TIEG2), MCR, HIRA, PCNA, ZNF174, CREBL2, Cyclin H, SREBP1 precursor, Zipro1, GRHL3, GATA-3, IKBZ, POLR1B, HIVEP1 (PRDII-BF1), APG16L1, OAS1, I-kB, Sirtuin, MEF2D, GART, JAK2, AK2, TGF-beta 1, SLC19A2, TRAP170, STATIP1, JunD/c-Fos, PI3K reg class IA (p85), c-Maf, hRPB11, AP-1, Sirtuin1, PANK4, ACLY, NFYB, PARP-1, C2orf48, PI3K reg class IA (p85-alpha), C/EBP zeta, NOR…
130	cellular component biogenesis	3776	4.75564e-24	3.9984e-22	522	FBXO45, BAD, FLJ10803, TMEM186, G3BP2, ATXN2L, MYH9, Tubulin beta, KIAA0635, SIAHBP1, HIRA, CIA/ASF1, ELAVL1 (HuR), BETA-PIX, TMOD3, KIAA0748, Tiam1, RAP-1A, SRFBP1, NDUFA8, Ku80, Kendrin, MGC3196, MAGI-1(BAIAP1), EIF1AX, HAUS7, AP-1 beta subunit, Protrudin, ARL6IP2, IKBZ, POLR1B, Yif1b, APG16L1, OAS1, Sirtuin, PATL1, MRM1, Histone H4 family, JAK2, Alpha-actinin 4, S1P1 receptor, Spinophilin, DRF…
131	biological regulation	17551	5.02804e-24	4.19515e-22	1835	FBXO45, BAD, ZNF627, GTF2IRD2B, CD69, Cullin 1, KBTBD2, COMMD5, FLJ20309, CCL28, CYP51A1, TRIP8, G3BP2, ATXN2L, C12orf43, TfR1, Z587B, ALK-4, IKK-epsilon, ZNF687, MYH9, BTEB4, RGPD4, JunB/JunD, THAP11, Syntaxin 8, MLCP (cat), AHR, COX-2 (PTGS2), KLF11 (TIEG2), PSCDBP, MCR, ZFP36L2, GDF11(BMP11), Peroxiredoxin, EDARADD, SERP1, MKP-3, Tubulin beta, KIAA0635, GIPC, SIAHBP1, HIRA, FIGNL1, LPAR2, TBC1…
132	chromatin remodeling	822	5.50277e-24	4.55646e-22	169	FLJ20309, TRIP8, HIRA, CIA/ASF1, RSBN1, KDM2, SLFN11, GATA-3, BRD3, IKBZ, BAZ1B, Sirtuin, Histone H4 family, JAK2, JHDM1D, INO80C, Mi-2, BAF57, PARP-2, cPKC (conventional), UHRF2, AP-1, NASP, Sirtuin1, PER1, TFPT, PAK, PIH1D1, ATF/CREB, BAF53, BAF53A, HIST1H2AK, SETDB1, FLJ10707, TAFs, RYBP, PKC, Histone H3, HDAC2, DDX23, SCMH1, ZDBF2, HIST2H2AC, MOZ, GCR, HDAC11, BBAP, WIP1, PKC-alpha, ADA2, FOX…
133	regulation of cellular response to stress	887	5.67322e-24	4.66228e-22	178	BAD, FLJ20309, COX-2 (PTGS2), Peroxiredoxin, FIGNL1, PCNA, Ccd1, TIGAR (C12orf5), Sirtuin, MKP-7, Galpha(s)-specific prostanoid GPCRs, INO80C, PI3K reg class IA (p85), cPKC (conventional), OGG1, Sirtuin1, PER1, TFPT, AKT1, PARP-1, PI3K reg class IA (p85-alpha), C/EBP zeta, Rad52, AUNIP, MCPIP, ENO, ATF/CREB, BAF53, BAF53A, ARHGEF2, SPOP, TMS-1, TAFs, Galpha(s)-specific amine GPCRs, Syntenin 1, Cu…
134	cellular nitrogen compound biosynthetic process	2311	7.20502e-24	5.87693e-22	356	MRPL52, mt-tRNA serine, TRIP8, JunB/JunD, NARS, AHR, KLF11 (TIEG2), MCR, MRPS5, HIRA, PCNA, ZNF174, CREBL2, Cyclin H, SREBP1 precursor, Zipro1, EIF1AX, MRPL34, GRHL3, GATA-3, IKBZ, POLR1B, HIVEP1 (PRDII-BF1), APG16L1, OAS1, I-kB, MRPL49, Sirtuin, MEF2D, GART, JAK2, AK2, TGF-beta 1, B4GT5, SLC19A2, TRAP170, STATIP1, TNIP1, JunD/c-Fos, PI3K reg class IA (p85), OAZ2, c-Maf, hRPB11, AP-1, Sirtuin1, P…
135	regulation of catabolic process	1471	9.20407e-24	7.45189e-22	254	BAD, CYP51A1, IKK-epsilon, MLCP (cat), ZFP36L2, GIPC, ELAVL1 (HuR), SREBP1 precursor, VPS11, PLK3 (CNK), PP2135, TIGAR (C12orf5), GDNF, APG16L1, HECTD1, SMILE, Sirtuin, PATL1, CPT-1A, SAMD4B, PSMD3, PSMD1, RNF5, NUDT15, BBS7, PI3K reg class IA (p85), cPKC (conventional), OAZ2, hIAN5, HERC1, G-protein alpha-12 family, Sestrin 3, PLK2, Casein kinase I delta, Sirtuin1, AKT1, EGLN2, DAP1, Gimap3, C/E…
136	positive regulation of multicellular organismal process	2575	1.11478e-23	8.95924e-22	386	BAD, TfR1, ALK-4, IKK-epsilon, JunB/JunD, COX-2 (PTGS2), Peroxiredoxin, SERP1, KIAA0748, Tiam1, ID2, KDM2, LYST, Ku80, CD229, Ccd1, LAMP1, PP2135, PGE2R4, Protrudin, GATA-3, TRIM56, Selenoprotein K, GDNF, IKBZ, OAS1, Sirtuin, Shc, COX-1 (PTGS1), JAK2, Galpha(q)-specific nucleotide-like GPCRs, TGF-beta 1, B4GT5, Galpha(s)-specific prostanoid GPCRs, Nucleolin, PARP-2, JunD/c-Fos, PI3K reg class IA …
137	regulation of cell differentiation	2429	1.19359e-23	9.5226e-22	369	BAD, COMMD5, CYP51A1, ALK-4, JunB/JunD, AHR, COX-2 (PTGS2), ZFP36L2, GDF11(BMP11), Peroxiredoxin, KIAA0748, CREBL2, Tiam1, RAP-1A, ID2, Ku80, TCF12, Ccd1, SMAD5, PP2135, PGE2R4, Protrudin, GATA-3, GDNF, IKBZ, I-kB, Sirtuin, Histone H4 family, JAK2, DRF, Rap1, TGF-beta 1, Galpha(s)-specific prostanoid GPCRs, PARP-2, JunD/c-Fos, PI3K reg class IA (p85), cPKC (conventional), TFE3, hIAN5, DMPK, Casei…
138	nucleobase-containing compound biosynthetic process	1478	1.83244e-23	1.45134e-21	254	TRIP8, JunB/JunD, AHR, KLF11 (TIEG2), MCR, HIRA, PCNA, ZNF174, CREBL2, Cyclin H, SREBP1 precursor, Zipro1, GRHL3, GATA-3, IKBZ, POLR1B, HIVEP1 (PRDII-BF1), APG16L1, OAS1, I-kB, Sirtuin, MEF2D, GART, JAK2, AK2, TGF-beta 1, TRAP170, STATIP1, JunD/c-Fos, PI3K reg class IA (p85), c-Maf, hRPB11, AP-1, Sirtuin1, PANK4, ACLY, NFYB, PARP-1, C2orf48, PI3K reg class IA (p85-alpha), C/EBP zeta, NOR1, PARP-1…
139	cellular response to hormone stimulus	1088	3.84462e-23	3.02314e-21	203	JunB/JunD, AHR, MCR, ZFP36L2, ID2, SREBP1 precursor, PGE2R4, GDNF, Sirtuin, Shc, JAK2, Galpha(q)-specific nucleotide-like GPCRs, Rap1, TGF-beta 1, TRAP170, Galpha(s)-specific prostanoid GPCRs, JunD/c-Fos, PI3K reg class IA (p85), AP-1, Sirtuin1, Slc39a14 (Zip14), PAK, AKT1, ATP1A1, EGLN2, PARP-1, PI3K reg class IA (p85-alpha), HMGCS1, BRIP1, NCOA4 (ARA70), LIPIN1, NOR1, ATF/CREB, ZNF764, TAFs, Ra…
140	response to oxidative stress	716	4.16757e-23	3.25368e-21	152	BAD, COX-2 (PTGS2), Peroxiredoxin, PCNA, UPKL2, PLK3 (CNK), Selenoprotein K, ABCC1, Sirtuin, Shc, COX-1 (PTGS1), JAK2, NUDT15, PEX12, JunD/c-Fos, cPKC (conventional), OGG1, PPID, Torsin A, OSR1, ERK5 (MAPK7), AP-1, Sirtuin1, Amphiregulin, AKT1, C19orf12, PARP-1, Lck, C/EBP zeta, Rad52, MCPIP, NOR1, ATF/CREB, MPV17, PEX2, PRDX5, Heme oxygenase 2, MTND3, PKC, NF-kB1 (p105), ADNP2, c-Fos, HDAC2, PXD…
141	nitrogen compound transport	2249	4.40153e-23	3.41196e-21	346	HDHD2, PEX26, G3BP2, TfR1, MYH9, RGPD4, Syntaxin 8, SERP1, GIPC, ELAVL1 (HuR), Rab-4, SLC7A8, SREBP1 precursor, LYST, GGA2, VPS11, COG2, TAP1 (PSF1), AP-1 beta subunit, Rab-30, Yif1b, RNUT1, APG16L1, ABCC1, I-kB, ARL5B, Alpha-actinin 4, RhoGAP1, YKT6, Galpha(q)-specific nucleotide-like GPCRs, MKP-7, ELYS, 14-3-3 epsilon, TGF-beta 1, SLC19A2, TRN-SR2, CGI-141, PEX12, SSR-alpha, SCAMP3, BBS7, PI3K …
142	catabolic process	2743	4.5225e-23	3.48105e-21	403	FBXO45, BAD, Cullin 1, ZFP36L2, Peroxiredoxin, BCKD-E1beta, APOBEC3D, FEM1C, CRAT, VPS11, KLHL24, UNG1, FAM108A1, Socius, TIGAR (C12orf5), APG16L1, ABCC1, HECTD1, FBXO8, Sirtuin, PATL1, RGS19, CALM3, CPT-1A, SAMD4B, PSMD3, PSMD1, TGF-beta 1, RNF5, NUDT15, ECH1, APOBEC3G, FAM108B1, PEX12, OGG1, HERC1, UHRF2, KIAA1340, Torsin A, MAP1S, Sirtuin1, OMA1, PANK4, eRF1, KIF16B (SNX23/C20orf23), MARK2, FB…
143	response to peptide hormone	882	5.12858e-23	3.91996e-21	175	KBTBD2, CYP51A1, JunB/JunD, COX-2 (PTGS2), MCR, SREBP1 precursor, TCF12, Sirtuin, Shc, JAK2, Galpha(q)-specific nucleotide-like GPCRs, Rap1, TGF-beta 1, JunD/c-Fos, PI3K reg class IA (p85), cPKC (conventional), Sestrin 3, p120GAP, AP-1, Sirtuin1, Amphiregulin, Slc39a14 (Zip14), PAK, HADHA, AKT1, PARP-1, PI3K reg class IA (p85-alpha), BRIP1, LIPIN1, NOR1, ATF/CREB, eIF6 (ITGB4BP), Rac1-related, Dy…
144	aromatic compound biosynthetic process	1595	6.04484e-23	4.5882e-21	267	TRIP8, JunB/JunD, AHR, KLF11 (TIEG2), MCR, HIRA, PCNA, ZNF174, CREBL2, Cyclin H, SREBP1 precursor, Zipro1, GRHL3, GATA-3, IKBZ, POLR1B, HIVEP1 (PRDII-BF1), APG16L1, OAS1, I-kB, Sirtuin, MEF2D, GART, JAK2, AK2, TGF-beta 1, SLC19A2, TRAP170, STATIP1, JunD/c-Fos, PI3K reg class IA (p85), c-Maf, hRPB11, AP-1, Sirtuin1, PANK4, ACLY, NFYB, PARP-1, C2orf48, PI3K reg class IA (p85-alpha), C/EBP zeta, NOR…
145	leukocyte differentiation	790	6.6155e-23	4.98672e-21	162	TfR1, MYH9, JunB/JunD, AHR, ZFP36L2, KIAA0748, ID2, Lunatic fringe, HS1BP3, CD229, PGE2R4, GATA-3, IKBZ, HECTD1, Sirtuin, TGF-beta 1, Galpha(s)-specific prostanoid GPCRs, JunD/c-Fos, PI3K reg class IA (p85), hIAN5, AP-1, Sirtuin1, Caspase-10, Metallothionein-IG, PARP-1, Gimap3, Lck, PI3K reg class IA (p85-alpha), SASH3, ATF/CREB, FUT7, PI3K reg class IA, c-Fos, Oct-2, IP3KB, ROR-alpha, JAK1, JunB…
146	negative regulation of nucleobase-containing compound metabolic process	2266	8.43755e-23	6.3166e-21	347	Z587B, IKK-epsilon, BTEB4, JunB/JunD, THAP11, AHR, KLF11 (TIEG2), Peroxiredoxin, HIRA, ELAVL1 (HuR), PCNA, APOBEC3D, ZNF174, ID2, SREBP1 precursor, KDM2, Ku80, SMAD5, SLFN11, PLK3 (CNK), GATA-3, GBP6, GDNF, ZNF599, HIVEP1 (PRDII-BF1), I-kB, Sirtuin, Shc, B-TAF, Histone H4 family, TGF-beta 1, APOBEC3G, Mi-2, ZNF254, BAF57, JunD/c-Fos, ZNF442, OGG1, PPID, ZNF238, FAZF, c-Maf, AP-1, Sirtuin1, PER1, …
147	organic cyclic compound biosynthetic process	1789	1.02449e-22	7.61748e-21	290	CYP51A1, TRIP8, JunB/JunD, AHR, KLF11 (TIEG2), MCR, HIRA, SC5D, PCNA, ZNF174, CREBL2, Cyclin H, SREBP1 precursor, Zipro1, GRHL3, GATA-3, IKBZ, POLR1B, HIVEP1 (PRDII-BF1), APG16L1, OAS1, I-kB, Sirtuin, MEF2D, GART, JAK2, AK2, TGF-beta 1, SLC19A2, TRAP170, STATIP1, JunD/c-Fos, PI3K reg class IA (p85), c-Maf, hRPB11, AP-1, Sirtuin1, PANK4, ACLY, NFYB, PARP-1, C2orf48, PI3K reg class IA (p85-alpha), …
148	apoptotic signaling pathway	526	1.31996e-22	9.7481e-21	123	BAD, Cullin 1, ALK-4, IKK-epsilon, Peroxiredoxin, PDK1, Annexin VI, DAP3, Selenoprotein K, C22orf29, IKBZ, Sirtuin, JAK2, Galpha(q)-specific nucleotide-like GPCRs, TGF-beta 1, PERP, PARP-2, PI3K reg class IA (p85), cPKC (conventional), AP-1, Sirtuin1, Caspase-10, TFPT, DAP1, PI3K reg class IA (p85-alpha), C/EBP zeta, GCTG, ATF/CREB, SPOP, PDCD6, Cullin 4A, PKC, Galectin-12, PI3K reg class IA, eIF…
149	regulation of developmental process	3700	1.91412e-22	1.40411e-20	507	BAD, COMMD5, FLJ20309, CYP51A1, TfR1, ALK-4, MYH9, JunB/JunD, AHR, COX-2 (PTGS2), ZFP36L2, GDF11(BMP11), Peroxiredoxin, SERP1, MKP-3, ELAVL1 (HuR), BETA-PIX, KIAA0748, CREBL2, Tiam1, RAP-1A, ID2, KDM2, CXADR, Lunatic fringe, Ku80, TCF12, Ccd1, SMAD5, PP2135, GRHL3, PGE2R4, TIP30, Protrudin, GATA-3, GDNF, IKBZ, I-kB, PDF, Sirtuin, Shc, Histone H4 family, JAK2, S1P1 receptor, Galpha(q)-specific nuc…
150	regulation of cellular localization	1609	2.18284e-22	1.59056e-20	267	BAD, CYP51A1, TfR1, MYH9, Syntaxin 8, COX-2 (PTGS2), SERP1, KIAA0635, BLK, Tiam1, RAP-1A, SREBP1 precursor, Kendrin, VPS11, LAMP1, BORA, PLK3 (CNK), FAM108A1, PGE2R4, GBP6, Selenoprotein K, HECTD1, CCDC100, Sirtuin, CPT-1A, JAK2, RhoGAP1, Galpha(q)-specific nucleotide-like GPCRs, Spinophilin, 14-3-3 epsilon, Rap1, TGF-beta 1, MxA, Galpha(s)-specific prostanoid GPCRs, FAM108B1, PI3K reg class IA (…
151	negative regulation of transcription by RNA polymerase II	1465	2.48451e-22	1.79839e-20	249	Z587B, BTEB4, JunB/JunD, THAP11, AHR, KLF11 (TIEG2), PCNA, ZNF174, ID2, SREBP1 precursor, KDM2, SMAD5, PLK3 (CNK), GATA-3, GBP6, ZNF599, HIVEP1 (PRDII-BF1), Sirtuin, Histone H4 family, TGF-beta 1, Mi-2, ZNF254, JunD/c-Fos, ZNF442, PPID, ZNF238, FAZF, c-Maf, AP-1, Sirtuin1, PER1, NF-kB2 (p100), PARP-1, C/EBP zeta, ZGPAT, LIPIN1, NOR1, ENO, ORC2L, ATF/CREB, PEX2, SPOP, Ephrin-A1, SETDB1, ZNF764, KL…
152	negative regulation of programmed cell death	1587	2.71294e-22	1.95082e-20	264	BAD, TfR1, COX-2 (PTGS2), Peroxiredoxin, FIGNL1, KDM2, TMBIM4, Ku80, Kendrin, SMAD5, PLK3 (CNK), UNG1, TIP30, GATA-3, TIGAR (C12orf5), GDNF, Sirtuin, Shc, JAK2, PIMT, Galpha(q)-specific nucleotide-like GPCRs, c-IAP2, Galpha(s)-specific prostanoid GPCRs, Nucleolin, PI3K reg class IA (p85), cPKC (conventional), hIAN5, OGG1, PPID, p120GAP, PLK2, ERK5 (MAPK7), AP-1, Sirtuin1, PAK, AKT1, PIH1D1, Gimap…
153	regulation of biological quality	4247	3.35508e-22	2.3968e-20	565	BAD, CCL28, TRIP8, IKK-epsilon, MYH9, AHR, COX-2 (PTGS2), MCR, ZFP36L2, Peroxiredoxin, SERP1, Tubulin beta, GIPC, LPAR2, ELAVL1 (HuR), BETA-PIX, BLK, TMOD3, CREBL2, Cyclin H, Tiam1, SLC7A8, RAP-1A, ID2, SREBP1 precursor, LYST, CXADR, VPS11, LAMP1, PLK3 (CNK), FAM108A1, PGE2R4, Protrudin, GATA-3, C22orf29, GDNF, ABCC1, DMXL1, Sirtuin, Sts-2, Shc, PATL1, COX-1 (PTGS1), ARPC5L, CALM3, CPT-1A, JAK2, …
154	regulation of localization	3295	4.47923e-22	3.17909e-20	461	FBXO45, BAD, CYP51A1, TfR1, IKK-epsilon, MYH9, Syntaxin 8, AHR, COX-2 (PTGS2), MCR, SERP1, KIAA0635, GIPC, BETA-PIX, BLK, Rab-4, CREBL2, Tiam1, RAP-1A, SREBP1 precursor, Kendrin, VPS11, Annexin VI, LAMP1, KLHL24, BORA, PLK3 (CNK), FAM108A1, PGE2R4, GBP6, Selenoprotein K, GDNF, HECTD1, I-kB, CCDC100, Sirtuin, COX-1 (PTGS1), CALM3, CPT-1A, JAK2, Alpha-actinin 4, RhoGAP1, Galpha(q)-specific nucleoti…
155	negative regulation of RNA metabolic process	2102	5.18614e-22	3.65707e-20	325	Z587B, IKK-epsilon, BTEB4, JunB/JunD, THAP11, AHR, KLF11 (TIEG2), Peroxiredoxin, HIRA, ELAVL1 (HuR), PCNA, APOBEC3D, ZNF174, ID2, SREBP1 precursor, KDM2, Ku80, SMAD5, PLK3 (CNK), GATA-3, GBP6, GDNF, ZNF599, HIVEP1 (PRDII-BF1), I-kB, Sirtuin, Shc, B-TAF, Histone H4 family, TGF-beta 1, APOBEC3G, Mi-2, ZNF254, BAF57, JunD/c-Fos, ZNF442, PPID, ZNF238, FAZF, c-Maf, AP-1, Sirtuin1, PER1, NF-kB2 (p100),…
156	regulation of protein localization	1466	5.85405e-22	4.10159e-20	248	BAD, CYP51A1, TfR1, MYH9, Syntaxin 8, COX-2 (PTGS2), SERP1, KIAA0635, BLK, Tiam1, RAP-1A, SREBP1 precursor, Kendrin, VPS11, BORA, PLK3 (CNK), FAM108A1, PGE2R4, GBP6, Selenoprotein K, HECTD1, CCDC100, Sirtuin, CPT-1A, JAK2, Galpha(q)-specific nucleotide-like GPCRs, Spinophilin, 14-3-3 epsilon, Rap1, TGF-beta 1, Galpha(s)-specific prostanoid GPCRs, FAM108B1, PI3K reg class IA (p85), cPKC (conventio…
157	regulation of phosphorylation	1746	7.47985e-22	5.20731e-20	282	BAD, TfR1, RGPD4, COX-2 (PTGS2), Peroxiredoxin, MKP-3, CREBL2, Cyclin H, Tiam1, RAP-1A, Ku80, PIK3IP1, BORA, PGE2R4, GBP6, TIGAR (C12orf5), GDNF, Sirtuin, Shc, CALM3, JAK2, Galpha(q)-specific nucleotide-like GPCRs, Spinophilin, MKP-7, Rap1, TGF-beta 1, FOP, c-IAP2, Galpha(s)-specific prostanoid GPCRs, Nucleolin, PI3K reg class IA (p85), cPKC (conventional), IRp60, RGPD3, p120GAP, Casein kinase I …
158	positive regulation of signal transduction	2353	1.1838e-21	8.18921e-20	353	BAD, Cullin 1, TfR1, ALK-4, IKK-epsilon, MYH9, COX-2 (PTGS2), MCR, Peroxiredoxin, EDARADD, GIPC, LPAR2, P2Y10, KIAA0748, Tiam1, RAP-1A, Lunatic fringe, Ccd1, PP2135, PGE2R4, GATA-3, TRIM56, PDF, Sirtuin, Shc, CALM3, JAK2, Alpha-actinin 4, Galpha(q)-specific nucleotide-like GPCRs, DRF, Rap1, TGF-beta 1, CGI-141, c-IAP2, MFAP3, Galpha(s)-specific prostanoid GPCRs, PI3K reg class IA (p85), cPKC (con…
159	lymphocyte activation	878	1.28411e-21	8.82724e-20	171	MYH9, AHR, ZFP36L2, Peroxiredoxin, KIAA0748, ID2, CXADR, Lunatic fringe, HS1BP3, CD229, UNG1, PGE2R4, GATA-3, Selenoprotein K, IKBZ, HECTD1, TARP, TGF-beta 1, MFAP3, Galpha(s)-specific prostanoid GPCRs, PI3K reg class IA (p85), cPKC (conventional), hIAN5, FAZF, AP-1, Lck, PI3K reg class IA (p85-alpha), Pellino 1, SASH3, ATF/CREB, alpha-Taxilin, Cullin 4A, PKC, FUT7, PI3K reg class IA, Oct-2, PREL…
160	hemopoiesis	1242	2.40431e-21	1.64245e-19	218	TfR1, MYH9, JunB/JunD, AHR, KLF11 (TIEG2), ZFP36L2, Peroxiredoxin, Tubulin beta, BETA-PIX, TMOD3, KIAA0748, ID2, Lunatic fringe, Ku80, HS1BP3, CD229, SNRK, SMAD5, PGE2R4, GATA-3, IKBZ, HECTD1, Sirtuin, JAK2, ELYS, TGF-beta 1, Galpha(s)-specific prostanoid GPCRs, JunD/c-Fos, PI3K reg class IA (p85), hIAN5, FAZF, c-Maf, AP-1, Sirtuin1, Caspase-10, Metallothionein-IG, PARP-1, Gimap3, Lck, PI3K reg c…
161	regulation of cytokine production	1251	2.69925e-21	1.83247e-19	219	IKK-epsilon, COX-2 (PTGS2), CD229, PP2135, PGE2R4, GATA-3, GBP6, TRIM56, Selenoprotein K, OAS1, Sirtuin, Sts-2, JAK2, Galpha(q)-specific nucleotide-like GPCRs, TGF-beta 1, Galpha(s)-specific prostanoid GPCRs, Nucleolin, OX-2 receptor 1, PI3K reg class IA (p85), GBP1, hIAN5, FAZF, CCL20, AP-1, Sirtuin1, PER1, PARP-1, Gimap3, PI3K reg class IA (p85-alpha), C/EBP zeta, Pellino 1, MCPIP, PPP1R11, NOR…
162	positive regulation of immune system process	1605	2.83578e-21	1.91328e-19	263	BAD, CD69, TfR1, IKK-epsilon, JunB/JunD, FAM105B, BLK, C1r, KIAA0748, RAP-1A, ID2, SREBP1 precursor, LYST, Ku80, LAMP1, PP2135, PGE2R4, GATA-3, TRIM56, Selenoprotein K, IKBZ, OAS1, I-kB, Sirtuin, Shc, JAK2, TARP, Galpha(q)-specific nucleotide-like GPCRs, Rap1, TGF-beta 1, Galpha(s)-specific prostanoid GPCRs, TNIP1, MAPKAPK3, JunD/c-Fos, PI3K reg class IA (p85), cPKC (conventional), GBP1, hIAN5, I…
163	response to steroid hormone	768	3.0425e-21	2.04016e-19	155	BAD, JunB/JunD, AHR, COX-2 (PTGS2), MCR, ZFP36L2, BCKD-E1beta, PCNA, SREBP1 precursor, PGE2R4, GDNF, Shc, COX-1 (PTGS1), CALM3, JAK2, Spinophilin, TGF-beta 1, TRAP170, Galpha(s)-specific prostanoid GPCRs, JunD/c-Fos, PI3K reg class IA (p85), cPKC (conventional), VMAT2, AP-1, Amphiregulin, ATP1A1, EGLN2, PARP-1, Lck, PI3K reg class IA (p85-alpha), NCOA4 (ARA70), NOR1, ZNF764, TAFs, Calmodulin, Gal…
164	phosphorus metabolic process	2431	4.06884e-21	2.71173e-19	360	BAD, HDHD2, ALK-4, IKK-epsilon, MLCP (cat), Peroxiredoxin, MKP-3, FIGNL1, NEK9, PPP2R2A, BLK, PDK1, LYST, SNRK, SMAD5, PLK3 (CNK), UNG1, TIP30, MLSTD2, TIGAR (C12orf5), OAS1, BAZ1B, GART, BPNT1, JAK2, MKP-7, AK2, TGF-beta 1, MLKL, SLC19A2, NUDT15, MAPKAPK3, PKA-cat beta, PI3K reg class IA (p85), cPKC (conventional), OGG1, DMPK, PIPKI gamma, PLK2, Casein kinase I delta, OSR1, ERK5 (MAPK7), AP-1, P…
165	phosphate-containing compound metabolic process	2393	6.0154e-21	3.98474e-19	355	BAD, HDHD2, ALK-4, IKK-epsilon, MLCP (cat), Peroxiredoxin, MKP-3, FIGNL1, NEK9, PPP2R2A, BLK, PDK1, LYST, SNRK, SMAD5, PLK3 (CNK), UNG1, TIP30, MLSTD2, TIGAR (C12orf5), OAS1, BAZ1B, GART, BPNT1, JAK2, MKP-7, AK2, TGF-beta 1, MLKL, SLC19A2, NUDT15, MAPKAPK3, PKA-cat beta, PI3K reg class IA (p85), cPKC (conventional), OGG1, DMPK, PIPKI gamma, PLK2, Casein kinase I delta, OSR1, ERK5 (MAPK7), AP-1, P…
166	negative regulation of RNA biosynthetic process	1948	6.54953e-21	4.31243e-19	303	Z587B, BTEB4, JunB/JunD, THAP11, AHR, KLF11 (TIEG2), Peroxiredoxin, HIRA, PCNA, APOBEC3D, ZNF174, ID2, SREBP1 precursor, KDM2, Ku80, SMAD5, PLK3 (CNK), GATA-3, GBP6, ZNF599, HIVEP1 (PRDII-BF1), I-kB, Sirtuin, Shc, B-TAF, Histone H4 family, TGF-beta 1, APOBEC3G, Mi-2, ZNF254, BAF57, JunD/c-Fos, ZNF442, PPID, ZNF238, FAZF, c-Maf, AP-1, Sirtuin1, PER1, NF-kB2 (p100), DUSP5, DAP1, PARP-1, C/EBP zeta,…
167	negative regulation of apoptotic process	1544	8.64264e-21	5.65653e-19	254	BAD, TfR1, COX-2 (PTGS2), Peroxiredoxin, FIGNL1, KDM2, TMBIM4, Ku80, Kendrin, SMAD5, PLK3 (CNK), UNG1, TIP30, GATA-3, GDNF, Sirtuin, Shc, JAK2, PIMT, Galpha(q)-specific nucleotide-like GPCRs, c-IAP2, Galpha(s)-specific prostanoid GPCRs, Nucleolin, PI3K reg class IA (p85), cPKC (conventional), hIAN5, OGG1, PPID, p120GAP, PLK2, ERK5 (MAPK7), AP-1, Sirtuin1, PAK, AKT1, PIH1D1, Gimap3, PI3K reg class…
168	cellular component assembly	3472	8.91158e-21	5.79783e-19	475	FBXO45, BAD, FLJ10803, TMEM186, G3BP2, ATXN2L, MYH9, Tubulin beta, KIAA0635, SIAHBP1, HIRA, CIA/ASF1, ELAVL1 (HuR), BETA-PIX, TMOD3, KIAA0748, Tiam1, RAP-1A, NDUFA8, Ku80, Kendrin, MGC3196, MAGI-1(BAIAP1), EIF1AX, HAUS7, AP-1 beta subunit, Protrudin, ARL6IP2, IKBZ, Yif1b, APG16L1, OAS1, Sirtuin, PATL1, Histone H4 family, JAK2, Alpha-actinin 4, S1P1 receptor, Spinophilin, DRF, ELYS, Rap1, TGF-beta…
169	regulation of catalytic activity	2897	1.15744e-20	7.48572e-19	411	BAD, RGPD4, AHR, COX-2 (PTGS2), Peroxiredoxin, LPAR2, TBC1D2, BETA-PIX, Rab-4, PCNA, RalGEF2, Cyclin H, Tiam1, RAP-1A, Ku80, PIK3IP1, BORA, PP2135, GRHL3, TIGAR (C12orf5), GDNF, OAS1, Sirtuin, Shc, CALM3, JAK2, S1P1 receptor, RhoGAP1, Galpha(q)-specific nucleotide-like GPCRs, Spinophilin, MKP-7, Rap1, TGF-beta 1, FOP, c-IAP2, PERP, PI3K reg class IA (p85), cPKC (conventional), ORAI, ORAI1, IRp60,…
170	negative regulation of intracellular signal transduction	859	1.18253e-20	7.60296e-19	166	COX-2 (PTGS2), MKP-3, FIGNL1, PIK3IP1, Sirtuin, MKP-7, Galpha(s)-specific prostanoid GPCRs, TNIP1, PKA-cat beta, PI3K reg class IA (p85), cPKC (conventional), GBP1, IRp60, Sestrin 3, p120GAP, ERK5 (MAPK7), Sirtuin1, PER1, AKT1, MARK3, DUSP5, C/EBP zeta, MCPIP, RABGEF1, ENO, ATF/CREB, ARHGEF2, Ephrin-A1, PDCD6, TAFs, Tctex-1, PKC, Homer 2, PI3K reg class IA, PDE4D, HDAC2, ROR-alpha, RRM2B, SERPINE…
171	positive regulation of signaling	2641	1.30147e-20	8.31876e-19	382	BAD, Cullin 1, TfR1, ALK-4, IKK-epsilon, MYH9, COX-2 (PTGS2), MCR, Peroxiredoxin, EDARADD, SERP1, GIPC, LPAR2, P2Y10, BETA-PIX, BLK, KIAA0748, Tiam1, RAP-1A, Lunatic fringe, Ccd1, PP2135, PGE2R4, GATA-3, TRIM56, PDF, Sirtuin, Shc, CALM3, JAK2, Alpha-actinin 4, Galpha(q)-specific nucleotide-like GPCRs, DRF, Rap1, TGF-beta 1, CGI-141, c-IAP2, MFAP3, Galpha(s)-specific prostanoid GPCRs, PI3K reg cla…
172	positive regulation of cell communication	2647	1.93912e-20	1.23224e-18	382	BAD, Cullin 1, TfR1, ALK-4, IKK-epsilon, MYH9, COX-2 (PTGS2), MCR, Peroxiredoxin, EDARADD, SERP1, GIPC, LPAR2, P2Y10, BETA-PIX, BLK, KIAA0748, Tiam1, RAP-1A, Lunatic fringe, Ccd1, PP2135, PGE2R4, GATA-3, TRIM56, PDF, Sirtuin, Shc, CALM3, JAK2, Alpha-actinin 4, Galpha(q)-specific nucleotide-like GPCRs, DRF, Rap1, TGF-beta 1, CGI-141, c-IAP2, MFAP3, Galpha(s)-specific prostanoid GPCRs, PI3K reg cla…
173	regulation of hemopoiesis	682	2.10549e-20	1.33023e-18	141	BAD, ALK-4, ZFP36L2, Peroxiredoxin, KIAA0748, ID2, PP2135, GATA-3, IKBZ, I-kB, Histone H4 family, TGF-beta 1, JunD/c-Fos, PI3K reg class IA (p85), cPKC (conventional), TFE3, hIAN5, CCL20, AP-1, Gimap3, Lck, PI3K reg class IA (p85-alpha), MCPIP, C1orf128, SASH3, MLL5, ATF/CREB, eIF6 (ITGB4BP), Cullin 4A, PKC, PI3K reg class IA, c-Fos, IP3KB, RUNX3, NDPK A, RIPK2, PRDX2, CoREST, IL-4R type I, PKC-a…
174	developmental process	8730	2.41062e-20	1.51426e-18	1010	FBXO45, BAD, Cullin 1, COMMD5, CYP51A1, TRIP8, C12orf43, TfR1, ALK-4, MYH9, JunB/JunD, NARS, AHR, COX-2 (PTGS2), KLF11 (TIEG2), ZFP36L2, GDF11(BMP11), Peroxiredoxin, EDARADD, SERP1, MKP-3, Tubulin beta, HIRA, FIGNL1, CIA/ASF1, FAM105B, BETA-PIX, BLK, TMOD3, MAMLD1, PCNA, KIAA0748, ALG10-A, CREBL2, SPATA7, ETR101, Tiam1, RAP-1A, ID2, SREBP1 precursor, KDM2, MAN1, CXADR, Lunatic fringe, Ku80, HS1BP…
175	organic substance catabolic process	2336	2.70491e-20	1.68941e-18	346	FBXO45, BAD, Cullin 1, ZFP36L2, Peroxiredoxin, BCKD-E1beta, APOBEC3D, FEM1C, CRAT, KLHL24, UNG1, FAM108A1, Socius, TIGAR (C12orf5), ABCC1, HECTD1, FBXO8, Sirtuin, PATL1, CPT-1A, SAMD4B, PSMD3, PSMD1, TGF-beta 1, RNF5, NUDT15, ECH1, APOBEC3G, FAM108B1, PEX12, OGG1, UHRF2, KIAA1340, Torsin A, Sirtuin1, OMA1, PANK4, eRF1, KIF16B (SNX23/C20orf23), FBXL6, HADHA, AKT1, IAH1, WDR81, CHDH, C/EBP zeta, Pe…
176	positive regulation of developmental process	2078	2.90191e-20	1.80215e-18	316	BAD, COMMD5, CYP51A1, TfR1, ALK-4, JunB/JunD, COX-2 (PTGS2), SERP1, BETA-PIX, KIAA0748, CREBL2, Tiam1, RAP-1A, ID2, KDM2, Ku80, TCF12, Ccd1, SMAD5, PP2135, PGE2R4, Protrudin, GATA-3, GDNF, IKBZ, PDF, Sirtuin, JAK2, Rap1, TGF-beta 1, B4GT5, Galpha(s)-specific prostanoid GPCRs, PARP-2, JunD/c-Fos, PI3K reg class IA (p85), cPKC (conventional), TFE3, hIAN5, Casein kinase I delta, AP-1, Sirtuin1, PAK,…
177	regulation of multicellular organismal development	2233	2.92495e-20	1.8062e-18	334	BAD, COMMD5, FLJ20309, ALK-4, AHR, ZFP36L2, Peroxiredoxin, MKP-3, KIAA0748, Tiam1, ID2, CXADR, Ku80, Ccd1, PP2135, PGE2R4, TIP30, Protrudin, GATA-3, GDNF, IKBZ, I-kB, Sirtuin, Shc, Histone H4 family, S1P1 receptor, DRF, TGF-beta 1, B4GT5, Galpha(s)-specific prostanoid GPCRs, INO80C, PARP-2, JunD/c-Fos, PI3K reg class IA (p85), cPKC (conventional), TFE3, hIAN5, PLK2, c-Maf, CCL20, ERK5 (MAPK7), AP…
178	regulation of protein phosphorylation	1583	3.05179e-20	1.87394e-18	257	TfR1, COX-2 (PTGS2), MKP-3, CREBL2, Cyclin H, Tiam1, RAP-1A, Ku80, BORA, PGE2R4, GBP6, GDNF, Sirtuin, Shc, CALM3, JAK2, Galpha(q)-specific nucleotide-like GPCRs, Spinophilin, MKP-7, Rap1, TGF-beta 1, FOP, Galpha(s)-specific prostanoid GPCRs, Nucleolin, PI3K reg class IA (p85), cPKC (conventional), IRp60, p120GAP, Casein kinase I delta, ERK5 (MAPK7), AP-1, Sirtuin1, Amphiregulin, MARK2, WARS, PAK,…
179	negative regulation of DNA-templated transcription	1928	3.73757e-20	2.28221e-18	298	Z587B, BTEB4, JunB/JunD, THAP11, AHR, KLF11 (TIEG2), Peroxiredoxin, HIRA, PCNA, ZNF174, ID2, SREBP1 precursor, KDM2, Ku80, SMAD5, PLK3 (CNK), GATA-3, GBP6, ZNF599, HIVEP1 (PRDII-BF1), I-kB, Sirtuin, Shc, B-TAF, Histone H4 family, TGF-beta 1, Mi-2, ZNF254, BAF57, JunD/c-Fos, ZNF442, PPID, ZNF238, FAZF, c-Maf, AP-1, Sirtuin1, PER1, NF-kB2 (p100), DUSP5, DAP1, PARP-1, C/EBP zeta, ZGPAT, LIPIN1, NOR1…
180	organic substance transport	3036	4.6337e-20	2.81368e-18	424	HDHD2, PEX26, G3BP2, TfR1, MYH9, RGPD4, Syntaxin 8, COX-2 (PTGS2), HDLBP, SERP1, GIPC, ELAVL1 (HuR), Rab-4, SLC7A8, SREBP1 precursor, LYST, GGA2, VPS11, Annexin VI, MENTHO, COG2, TAP1 (PSF1), AP-1 beta subunit, Rab-30, Selenoprotein K, Yif1b, RNUT1, APG16L1, ABCC1, I-kB, ARL5B, CPT-1A, Alpha-actinin 4, RhoGAP1, YKT6, Galpha(q)-specific nucleotide-like GPCRs, MKP-7, ELYS, 14-3-3 epsilon, TGF-beta …
181	cellular response to oxygen-containing compound	2297	6.8355e-20	4.12078e-18	340	BAD, BTEB4, JunB/JunD, AHR, COX-2 (PTGS2), KLF11 (TIEG2), MCR, Peroxiredoxin, PCNA, RAP-1A, ID2, SREBP1 precursor, Ku80, PGE2R4, GBP6, GDNF, IKBZ, ABCC1, I-kB, Sirtuin, Shc, CPT-1A, JAK2, Galpha(q)-specific nucleotide-like GPCRs, Spinophilin, Rap1, TGF-beta 1, Galpha(s)-specific prostanoid GPCRs, TNIP1, PEX12, Nucleolin, JunD/c-Fos, PI3K reg class IA (p85), cPKC (conventional), GBP1, ORAI, ORAI1,…
182	regulation of phosphate metabolic process	2004	6.86168e-20	4.12078e-18	306	BAD, TfR1, MYH9, RGPD4, AHR, COX-2 (PTGS2), Peroxiredoxin, MKP-3, PDK1, CREBL2, Cyclin H, Tiam1, RAP-1A, Ku80, PIK3IP1, BORA, PGE2R4, GBP6, TIGAR (C12orf5), GDNF, Sirtuin, Shc, CALM3, JAK2, Galpha(q)-specific nucleotide-like GPCRs, Spinophilin, MKP-7, 14-3-3 epsilon, Rap1, TGF-beta 1, FOP, c-IAP2, Galpha(s)-specific prostanoid GPCRs, Nucleolin, PI3K reg class IA (p85), cPKC (conventional), IRp60,…
183	regulation of phosphorus metabolic process	2005	7.39769e-20	4.4184e-18	306	BAD, TfR1, MYH9, RGPD4, AHR, COX-2 (PTGS2), Peroxiredoxin, MKP-3, PDK1, CREBL2, Cyclin H, Tiam1, RAP-1A, Ku80, PIK3IP1, BORA, PGE2R4, GBP6, TIGAR (C12orf5), GDNF, Sirtuin, Shc, CALM3, JAK2, Galpha(q)-specific nucleotide-like GPCRs, Spinophilin, MKP-7, 14-3-3 epsilon, Rap1, TGF-beta 1, FOP, c-IAP2, Galpha(s)-specific prostanoid GPCRs, Nucleolin, PI3K reg class IA (p85), cPKC (conventional), IRp60,…
184	T cell activation	593	8.07544e-20	4.79699e-18	127	MYH9, ZFP36L2, Peroxiredoxin, KIAA0748, CXADR, Lunatic fringe, HS1BP3, CD229, PGE2R4, GATA-3, Selenoprotein K, IKBZ, TARP, TGF-beta 1, MFAP3, Galpha(s)-specific prostanoid GPCRs, hIAN5, FAZF, AP-1, Lck, Pellino 1, SASH3, ATF/CREB, Cullin 4A, PKC, FUT7, PREL1, IP3KB, ROR-alpha, JAK1, CD43, RIPK2, PRDX2, WDR40A, IL-4R type I, HSH2, PDE, FOXP3, TXK, ERM proteins, Integrin, C/EBPbeta, CORO1A(CLABP, T…
185	response to external stimulus	4013	8.7491e-20	5.16818e-18	529	BAD, CD69, CCL28, G3BP2, TfR1, IKK-epsilon, MYH9, JunB/JunD, Syntaxin 8, MLCP (cat), AHR, COX-2 (PTGS2), Peroxiredoxin, Tubulin beta, BCKD-E1beta, FKBP5, FAM105B, BLK, C1r, APOBEC3D, ID2, SREBP1 precursor, LYST, CXADR, Ku80, CD229, SLFN11, PGE2R4, GATA-3, GBP6, TRIM56, TVA27, GDNF, IKBZ, OTUD4, APG16L1, ABCC1, OAS1, I-kB, PDF, Sirtuin, Shc, CALM3, CPT-1A, JAK2, S1P1 receptor, Galpha(q)-specific n…
186	cell development	3604	8.79489e-20	5.16818e-18	485	FBXO45, TRIP8, TfR1, ALK-4, MYH9, JunB/JunD, AHR, KLF11 (TIEG2), ZFP36L2, GDF11(BMP11), Peroxiredoxin, Tubulin beta, BETA-PIX, TMOD3, KIAA0748, ALG10-A, Tiam1, RAP-1A, ID2, CXADR, Lunatic fringe, Ku80, HS1BP3, Annexin VI, CD229, Zipro1, SNRK, SMAD5, PGE2R4, Protrudin, GATA-3, TIGAR (C12orf5), GDNF, IKBZ, Yif1b, HECTD1, SMILE, Sirtuin, Shc, JAK2, Alpha-actinin 4, SAMD4B, Galpha(q)-specific nucleot…
187	regulation of cell development	1409	1.03723e-19	6.06252e-18	234	BAD, CYP51A1, ALK-4, ZFP36L2, Peroxiredoxin, KIAA0748, Tiam1, ID2, Ku80, Ccd1, PP2135, Protrudin, GATA-3, IKBZ, I-kB, Sirtuin, Histone H4 family, DRF, TGF-beta 1, JunD/c-Fos, PI3K reg class IA (p85), cPKC (conventional), TFE3, hIAN5, CCL20, AP-1, PAK, AKT1, Rab-21, Gimap3, Lck, PI3K reg class IA (p85-alpha), MCPIP, C1orf128, SASH3, MLL5, ATF/CREB, ARHGEF2, eIF6 (ITGB4BP), Tctex-1, Rac1-related, C…
188	positive regulation of catabolic process	781	1.08052e-19	6.28198e-18	153	BAD, ZFP36L2, VPS11, PLK3 (CNK), PP2135, APG16L1, HECTD1, SMILE, Sirtuin, PATL1, CPT-1A, SAMD4B, BBS7, OAZ2, Sestrin 3, PLK2, Casein kinase I delta, Sirtuin1, AKT1, EGLN2, C/EBP zeta, MCPIP, ATF/CREB, Rab-7, TAFs, Galpha(s)-specific amine GPCRs, RNF144, Cullin 4A, PKC, FBXO11, TRIM5, eIF2AK3, DEXH helicase, ZC3HAV1, ATG2A, CD81, TTC5 (Strap), IRS-2, PLEKHF1, RIPK2, FKHR, BBAP, PI3K class II, Sest…
189	regulation of immune response	1492	1.18915e-19	6.87692e-18	244	CD69, TfR1, IKK-epsilon, AHR, FAM105B, BLK, C1r, KIAA0748, RAP-1A, SREBP1 precursor, Ku80, TAP1 (PSF1), LAMP1, PP2135, GATA-3, TRIM56, IKBZ, OTUD4, OAS1, I-kB, Sirtuin, Sts-2, Shc, TARP, Galpha(q)-specific nucleotide-like GPCRs, Rap1, TGF-beta 1, c-IAP2, TNIP1, TRAFD1, MAPKAPK3, OX-2 receptor 1, PI3K reg class IA (p85), cPKC (conventional), GBP1, hIAN5, IRp60, SEC14L1, PLK2, CCL20, AP-1, Sirtuin1…
190	RNA biosynthetic process	1032	1.42482e-19	8.19644e-18	186	TRIP8, JunB/JunD, AHR, KLF11 (TIEG2), MCR, HIRA, ZNF174, CREBL2, Cyclin H, SREBP1 precursor, Zipro1, GRHL3, GATA-3, IKBZ, POLR1B, HIVEP1 (PRDII-BF1), APG16L1, I-kB, Sirtuin, MEF2D, JAK2, TRAP170, STATIP1, JunD/c-Fos, PI3K reg class IA (p85), c-Maf, hRPB11, AP-1, NFYB, PARP-1, PI3K reg class IA (p85-alpha), C/EBP zeta, NOR1, ATF/CREB, TAFs, Galpha(s)-specific amine GPCRs, NF-kB1 (p105), NUR77, PI3…
191	regulation of cell population proliferation	3447	1.44535e-19	8.27101e-18	467	BAD, TfR1, JunB/JunD, AHR, COX-2 (PTGS2), KLF11 (TIEG2), MCR, GDF11(BMP11), Peroxiredoxin, Tubulin beta, KIAA0635, TBC1D2, BETA-PIX, Tiam1, RAP-1A, ID2, KDM2, CXADR, Ku80, Ccd1, PP2135, PGE2R4, Protrudin, GATA-3, Selenoprotein K, GDNF, I-kB, CCDC100, Sirtuin, MEF2D, Shc, COX-1 (PTGS1), JAK2, S1P1 receptor, Galpha(q)-specific nucleotide-like GPCRs, Spinophilin, DRF, Rap1, TGF-beta 1, FOP, Ciao 1, …
192	response to lipid	1932	1.86415e-19	1.06121e-17	296	BAD, TfR1, JunB/JunD, AHR, COX-2 (PTGS2), MCR, ZFP36L2, Peroxiredoxin, BCKD-E1beta, PCNA, SREBP1 precursor, Ku80, PGE2R4, GBP6, GDNF, IKBZ, I-kB, Shc, COX-1 (PTGS1), CALM3, CPT-1A, JAK2, Galpha(q)-specific nucleotide-like GPCRs, Spinophilin, TGF-beta 1, TRAP170, Galpha(s)-specific prostanoid GPCRs, TNIP1, MAPKAPK3, SCAMP3, Nucleolin, JunD/c-Fos, PI3K reg class IA (p85), cPKC (conventional), GBP1,…
193	cellular response to endogenous stimulus	2277	1.9231e-19	1.08909e-17	336	ALK-4, MYH9, BTEB4, JunB/JunD, AHR, COX-2 (PTGS2), KLF11 (TIEG2), MCR, ZFP36L2, RAP-1A, ID2, SREBP1 precursor, SMAD5, PP2135, PGE2R4, Protrudin, GATA-3, GDNF, IKBZ, HIVEP1 (PRDII-BF1), ABCC1, PDF, Sirtuin, Shc, JAK2, Galpha(q)-specific nucleotide-like GPCRs, Spinophilin, DRF, Rap1, TGF-beta 1, TRAP170, Galpha(s)-specific prostanoid GPCRs, Nucleolin, JunD/c-Fos, PI3K reg class IA (p85), cPKC (conv…
194	protein-containing complex assembly	1857	2.07635e-19	1.16982e-17	287	BAD, FLJ10803, TMEM186, G3BP2, MYH9, Tubulin beta, SIAHBP1, HIRA, CIA/ASF1, ELAVL1 (HuR), KIAA0748, Tiam1, NDUFA8, Ku80, MGC3196, MAGI-1(BAIAP1), AP-1 beta subunit, ARL6IP2, IKBZ, OAS1, Sirtuin, Histone H4 family, JAK2, DRF, ELYS, MLKL, MIS12, c-IAP2, STATIP1, BIN2, PKA-cat beta, GBP1, PPID, WDR19, COPS7B, ERAL1, KCTD7, Casein kinase I delta, NASP, OMA1, MTND4, PIH1D1, MCM7, SAMM50, ISY1, DARS, C…
195	cell differentiation	5518	2.71643e-19	1.5226e-17	684	FBXO45, TRIP8, TfR1, ALK-4, MYH9, JunB/JunD, AHR, COX-2 (PTGS2), KLF11 (TIEG2), ZFP36L2, GDF11(BMP11), Peroxiredoxin, EDARADD, MKP-3, Tubulin beta, HIRA, FIGNL1, CIA/ASF1, BETA-PIX, BLK, TMOD3, PCNA, KIAA0748, ALG10-A, CREBL2, ETR101, Tiam1, RAP-1A, ID2, SREBP1 precursor, KDM2, MAN1, CXADR, Lunatic fringe, Ku80, HS1BP3, Kendrin, TCF12, Annexin VI, CD229, Zipro1, SNRK, SMAD5, PP2135, PGE2R4, TIP30…
196	cellular developmental process	5519	2.84263e-19	1.5852e-17	684	FBXO45, TRIP8, TfR1, ALK-4, MYH9, JunB/JunD, AHR, COX-2 (PTGS2), KLF11 (TIEG2), ZFP36L2, GDF11(BMP11), Peroxiredoxin, EDARADD, MKP-3, Tubulin beta, HIRA, FIGNL1, CIA/ASF1, BETA-PIX, BLK, TMOD3, PCNA, KIAA0748, ALG10-A, CREBL2, ETR101, Tiam1, RAP-1A, ID2, SREBP1 precursor, KDM2, MAN1, CXADR, Lunatic fringe, Ku80, HS1BP3, Kendrin, TCF12, Annexin VI, CD229, Zipro1, SNRK, SMAD5, PP2135, PGE2R4, TIP30…
197	negative regulation of protein metabolic process	1547	3.92375e-19	2.17698e-17	249	CYP51A1, COX-2 (PTGS2), ZFP36L2, MKP-3, GIPC, GBP6, Sirtuin, PATL1, CALM3, SAMD4B, Galpha(q)-specific nucleotide-like GPCRs, Spinophilin, MKP-7, 14-3-3 epsilon, TGF-beta 1, FOP, Nucleolin, PI3K reg class IA (p85), cPKC (conventional), IRp60, ERK5 (MAPK7), AP-1, Sirtuin1, WARS, PAK, AKT1, PIH1D1, PI3K reg class IA (p85-alpha), ZGPAT, MCPIP, PPP1R11, PARP-16, RABGEF1, ATF/CREB, SRP9, GNT-V, Ephrin-…
198	DNA-templated transcription	1004	4.4115e-19	2.43524e-17	181	TRIP8, JunB/JunD, AHR, KLF11 (TIEG2), MCR, HIRA, ZNF174, CREBL2, Cyclin H, SREBP1 precursor, Zipro1, GRHL3, GATA-3, IKBZ, POLR1B, HIVEP1 (PRDII-BF1), I-kB, Sirtuin, MEF2D, JAK2, TRAP170, STATIP1, JunD/c-Fos, PI3K reg class IA (p85), c-Maf, hRPB11, AP-1, NFYB, PARP-1, PI3K reg class IA (p85-alpha), C/EBP zeta, NOR1, ATF/CREB, TAFs, Galpha(s)-specific amine GPCRs, NF-kB1 (p105), NUR77, PI3K reg cla…
199	membrane organization	1061	5.88418e-19	3.23186e-17	188	BAD, MYH9, Syntaxin 8, SERP1, MAN1, VPS11, Annexin VI, ARL6IP2, C22orf29, GDNF, ABCC1, Sirtuin, CALM3, YKT6, MxA, WHDC1, BIN2, cPKC (conventional), hIAN5, DMPK, PIPKI gamma, Casein kinase I delta, Torsin A, AP-1, OMA1, AKT1, ATP1B1, SAMM50, NOMO3, Gimap3, SLC25A46, DNAJC11, LIPIN1, ATF/CREB, Rab-7, Atlastin, PDCD6, PMP22, SEC61 alpha, Calmodulin, Tctex-1, Rac1-related, SEC31L1, PKC, NOC4, VAMP8, …
200	mitotic cell cycle process	766	6.53262e-19	3.57007e-17	149	PPP2R2D, Cullin 1, ALK-4, KLF11 (TIEG2), TMOD3, G2A, PCNA, ID2, Kendrin, PLK3 (CNK), DCTN2, Sirtuin, CALM3, MIS12, cPKC (conventional), p120GAP, PLK2, MAP1S, AP-1, NASP, HZwint-1, LIPIN1, ATF/CREB, HUS1B, Tankyrases, ARHGEF2, TAFs, Calmodulin, Tctex-1, IQGAP2, LIC-1, Cullin 4A, PKC, JTB, ANAPC1, PDIP38, CDK4, DYNC1LI, Cyclin A2, CAP-G, BACH1, WIP1, PKC-alpha, CHMP1B, Septin 6, CKS2, Pim-2, TK1, H…
201	positive regulation of intracellular signal transduction	1588	7.5659e-19	4.11419e-17	253	BAD, Cullin 1, TfR1, IKK-epsilon, MYH9, COX-2 (PTGS2), MCR, Peroxiredoxin, EDARADD, LPAR2, P2Y10, Tiam1, RAP-1A, Ccd1, PGE2R4, GATA-3, TRIM56, PDF, Sirtuin, Shc, JAK2, Alpha-actinin 4, Galpha(q)-specific nucleotide-like GPCRs, Rap1, TGF-beta 1, CGI-141, c-IAP2, MFAP3, Galpha(s)-specific prostanoid GPCRs, cPKC (conventional), PLK2, CCL20, AP-1, Sirtuin1, Caspase-10, PAK, AKT1, PIH1D1, PARP-1, Lck,…
202	response to radiation	851	9.543e-19	5.16361e-17	160	JunB/JunD, MLCP (cat), COX-2 (PTGS2), FIGNL1, PCNA, ID2, Ku80, PLK3 (CNK), GATA-3, TIGAR (C12orf5), Sirtuin, TGF-beta 1, JunD/c-Fos, PI3K reg class IA (p85), OGG1, PPID, AP-1, Sirtuin1, PER1, AKT1, PARP-1, PI3K reg class IA (p85-alpha), HMGCS1, Tubulin alpha, ATF/CREB, TAFs, Galpha(s)-specific amine GPCRs, SIK, MTND3, PKC, GRB2, PI3K reg class IA, c-Fos, Galpha(s)-specific peptide GPCRs, JunD, DE…
203	regulation of apoptotic signaling pathway	625	1.06241e-18	5.72027e-17	129	BAD, COX-2 (PTGS2), Peroxiredoxin, FIGNL1, GDNF, Sirtuin, JAK2, Galpha(q)-specific nucleotide-like GPCRs, Galpha(s)-specific prostanoid GPCRs, ERK5 (MAPK7), Sirtuin1, PAK, AKT1, PIH1D1, PARP-1, Lck, C/EBP zeta, ENO, ATF/CREB, ARHGEF2, SPOP, TMS-1, PMP22, TAFs, PIKE(CENTG1), PKC, SIAH2, HDAC2, eIF2AK3, RUNX3, RRM2B, PLEKHF1, SOD2, PRDX2, HIF1A, UTX, MADD, TRAF1, BCL2L12, USP15, S100, FBXW7, XBP1, …
204	macromolecule catabolic process	1383	1.63382e-18	8.75377e-17	227	FBXO45, Cullin 1, ZFP36L2, FEM1C, KLHL24, FAM108A1, Socius, HECTD1, FBXO8, Sirtuin, PATL1, SAMD4B, PSMD3, PSMD1, TGF-beta 1, RNF5, FAM108B1, PEX12, UHRF2, KIAA1340, Torsin A, Sirtuin1, OMA1, eRF1, KIF16B (SNX23/C20orf23), FBXL6, AKT1, WDR81, C/EBP zeta, Pellino 1, MCPIP, PPP1R11, RNF125, Rab-7, KCTD5, SPOP, PGP-I, PMP22, PCYOX1, TAFs, Galpha(s)-specific amine GPCRs, RNF144, Cullin 4A, FBXO11, SIA…
205	response to insulin	476	1.75604e-18	9.36268e-17	107	KBTBD2, CYP51A1, SREBP1 precursor, Sirtuin, Shc, JunD/c-Fos, PI3K reg class IA (p85), Sestrin 3, p120GAP, AP-1, Sirtuin1, Slc39a14 (Zip14), PAK, HADHA, AKT1, PARP-1, PI3K reg class IA (p85-alpha), LIPIN1, eIF6 (ITGB4BP), Dynein, axonemal, intermediate chains, Galpha(s)-specific amine GPCRs, AATC, PKC, GRB2, PI3K reg class IA, c-Fos, Galpha(s)-specific peptide GPCRs, CDK4, GCR, IRS-2, FKHR, PI3K c…
206	regulation of DNA metabolic process	723	1.86546e-18	9.89783e-17	142	FLJ20309, TfR1, AHR, FIGNL1, PCNA, Ku80, SLFN11, GATA-3, TIGAR (C12orf5), OTUD4, Sirtuin, TGF-beta 1, INO80C, cPKC (conventional), OGG1, TCP1-delta, AP-1, Sirtuin1, TFPT, PAK, AKT1, PARP-1, Rad52, AUNIP, LIPIN1, ATF/CREB, BAF53, MPV17, Tankyrases, BAF53A, Rac1-related, Cullin 4A, PKC, TCP1-zeta-1, ICAD, SMOC2, DEXH helicase, Cyclin A2, USP9X, WDR79, Karyopherin alpha 2, FOXP3, ING3, S100, HYPB, N…
207	transcription by RNA polymerase II	585	4.03729e-18	2.13177e-16	122	JunB/JunD, AHR, KLF11 (TIEG2), Cyclin H, SREBP1 precursor, GRHL3, GATA-3, IKBZ, JAK2, TRAP170, STATIP1, JunD/c-Fos, PI3K reg class IA (p85), c-Maf, hRPB11, AP-1, NFYB, PARP-1, PI3K reg class IA (p85-alpha), ATF/CREB, TAFs, Galpha(s)-specific amine GPCRs, NF-kB1 (p105), NUR77, PI3K reg class IA, c-Fos, PRDM4, JunD, JunB, TAF5, WDR71, POLR2J3, FOXP3, USP15, S100, TRIPs, C/EBPbeta, HYPB, CAP-G/G2, X…
208	mononuclear cell differentiation	642	4.06988e-18	2.13865e-16	130	MYH9, AHR, ZFP36L2, KIAA0748, ID2, Lunatic fringe, HS1BP3, CD229, PGE2R4, GATA-3, IKBZ, HECTD1, TGF-beta 1, Galpha(s)-specific prostanoid GPCRs, JunD/c-Fos, PI3K reg class IA (p85), hIAN5, AP-1, Metallothionein-IG, Gimap3, Lck, PI3K reg class IA (p85-alpha), SASH3, ATF/CREB, FUT7, PI3K reg class IA, c-Fos, Oct-2, IP3KB, ROR-alpha, JAK1, CD43, RIPK2, IL-4R type I, PDE, FOXP3, TXK, Metallothionein-…
209	myeloid cell differentiation	551	4.70884e-18	2.46256e-16	117	TfR1, MYH9, JunB/JunD, Peroxiredoxin, Tubulin beta, TMOD3, ID2, SNRK, SMAD5, GATA-3, Sirtuin, JAK2, TGF-beta 1, JunD/c-Fos, PI3K reg class IA (p85), hIAN5, c-Maf, AP-1, Sirtuin1, Caspase-10, Metallothionein-IG, PARP-1, Gimap3, PI3K reg class IA (p85-alpha), MLL5, ATF/CREB, PI3K reg class IA, c-Fos, Deoxyribonuclease II, JunB, CD81, MOZ, GCR, CoREST, CITED2, PDE, NCKP1 subunit, GCR/MCR, Metallothi…
210	cell cycle process	1330	4.77469e-18	2.48511e-16	219	PPP2R2D, Cullin 1, ALK-4, MYH9, KLF11 (TIEG2), Tubulin beta, KIAA0635, FIGNL1, TMOD3, G2A, PCNA, ID2, Kendrin, Zipro1, HAUS7, PLK3 (CNK), CCDC100, DCTN2, Sirtuin, CALM3, APITD1, ELYS, Ciao 1, MIS12, Mi-2, cPKC (conventional), p120GAP, PLK2, Casein kinase I delta, TOP3A, MAP1S, AP-1, NASP, MCM7, HZwint-1, BRIP1, Tubulin alpha, AUNIP, LIPIN1, ATF/CREB, HUS1B, Tankyrases, ARHGEF2, TAFs, Calmodulin, …
211	small molecule metabolic process	2256	5.37996e-18	2.78687e-16	328	BAD, KBTBD2, CYP51A1, NARS, COX-2 (PTGS2), HDLBP, Peroxiredoxin, SERP1, BCKD-E1beta, FIGNL1, SC5D, PDK1, APOBEC3D, ALG10-A, SREBP1 precursor, CRAT, UNG1, MLSTD2, TIGAR (C12orf5), ABCC1, OAS1, Sirtuin, GART, COX-1 (PTGS1), BPNT1, CPT-1A, PIMT, AK2, TGF-beta 1, SLC19A2, NUDT15, ECH1, APOBEC3G, TGDS, Galpha(s)-specific prostanoid GPCRs, PI3K reg class IA (p85), cPKC (conventional), FVT1, OGG1, OMA1,…
212	DNA metabolic process	1083	5.43285e-18	2.79915e-16	188	FLJ20309, PCNA, APOBEC3D, KDM2, Ku80, WDR33, SLFN11, UNG1, IKBZ, BAZ1B, Sirtuin, APITD1, NUDT15, APOBEC3G, INO80C, Mi-2, PARP-2, JunD/c-Fos, OGG1, TOP3A, MAP1S, AP-1, NASP, Sirtuin1, TFPT, MCM7, PARP-1, C2orf48, BRIP1, Rad52, AUNIP, LIPIN1, MLL5, ORC2L, ATF/CREB, BAF53, HUS1B, Tankyrases, BAF53A, Cullin 4A, c-Fos, Galpha(s)-specific peptide GPCRs, C20orf29, ICAD, Deoxyribonuclease II, RRM2B, PDIP…
213	regulation of leukocyte differentiation	559	5.45488e-18	2.79915e-16	118	BAD, ZFP36L2, Peroxiredoxin, KIAA0748, ID2, PP2135, GATA-3, IKBZ, TGF-beta 1, JunD/c-Fos, PI3K reg class IA (p85), cPKC (conventional), TFE3, hIAN5, CCL20, AP-1, Gimap3, Lck, PI3K reg class IA (p85-alpha), MCPIP, SASH3, MLL5, ATF/CREB, Cullin 4A, PKC, PI3K reg class IA, c-Fos, IP3KB, RUNX3, NDPK A, RIPK2, PRDX2, IL-4R type I, PKC-alpha, FOXP3, NCKP1 subunit, Integrin, UFO, FBXW7, C/EBPbeta, SMAD7…
214	regulation of growth	1047	7.56041e-18	3.86146e-16	183	COMMD5, TfR1, ALK-4, AHR, SERP1, MKP-3, KDM2, CXADR, PGE2R4, Protrudin, PDF, Sirtuin, Spinophilin, TGF-beta 1, FOP, Galpha(s)-specific prostanoid GPCRs, PARP-2, cPKC (conventional), AP-1, Sirtuin1, PAK, AKT1, EGLN2, Metallothionein-IG, Rab-21, PARP-1, SASH3, ENO, ATF/CREB, Tankyrases, TAFs, Metallothionein-1E, CALDAG-GEFI, Galpha(s)-specific amine GPCRs, Trichoplein, Syntenin 1, PKC, Metallothion…
215	anatomical structure development	8154	8.63135e-18	4.38794e-16	939	FBXO45, BAD, Cullin 1, COMMD5, TRIP8, C12orf43, TfR1, ALK-4, MYH9, JunB/JunD, NARS, AHR, COX-2 (PTGS2), KLF11 (TIEG2), ZFP36L2, GDF11(BMP11), Peroxiredoxin, EDARADD, SERP1, Tubulin beta, HIRA, CIA/ASF1, FAM105B, BETA-PIX, TMOD3, MAMLD1, PCNA, KIAA0748, ALG10-A, ETR101, Tiam1, RAP-1A, ID2, SREBP1 precursor, KDM2, MAN1, CXADR, Lunatic fringe, Ku80, HS1BP3, Kendrin, TCF12, Annexin VI, CD229, Zipro1,…
216	response to hypoxia	663	9.65979e-18	4.88803e-16	132	BAD, TfR1, JunB/JunD, COX-2 (PTGS2), PDK1, PLK3 (CNK), TIGAR (C12orf5), Sirtuin, Shc, CPT-1A, Alpha-actinin 4, PIMT, TGF-beta 1, JunD/c-Fos, cPKC (conventional), AP-1, Sirtuin1, MTND4, PAK, AKT1, EGLN2, ATP1B1, BRIP1, ENO, ATF/CREB, Heme oxygenase 2, Galpha(s)-specific amine GPCRs, PKC, COX II, c-Fos, Galpha(s)-specific peptide GPCRs, JunD, ROR-alpha, MTND1, Cyclin A2, SOD2, NPEPPS, BACH1, CITED2…
217	positive regulation of molecular function	2362	9.80553e-18	4.93891e-16	339	BAD, TfR1, IKK-epsilon, RGPD4, Peroxiredoxin, LPAR2, TBC1D2, BETA-PIX, BLK, PCNA, RalGEF2, Tiam1, RAP-1A, Lunatic fringe, Ku80, BORA, PP2135, GRHL3, GATA-3, TIGAR (C12orf5), GDNF, Sirtuin, CALM3, JAK2, Alpha-actinin 4, S1P1 receptor, RhoGAP1, Galpha(q)-specific nucleotide-like GPCRs, Rap1, TGF-beta 1, PERP, cPKC (conventional), ORAI, ORAI1, IRp60, G-protein alpha-12 family, RGPD3, KCTD7, p120GAP,…
218	negative regulation of gene expression	1565	1.32953e-17	6.66595e-16	246	ALK-4, ZFP36L2, HIRA, ELAVL1 (HuR), ID2, KDM2, SMAD5, PP2135, PGE2R4, GATA-3, GBP6, OAS1, Sirtuin, PATL1, APA1, SAMD4B, TGF-beta 1, Galpha(s)-specific prostanoid GPCRs, Mi-2, Nucleolin, OX-2 receptor 1, cPKC (conventional), GBP1, hIAN5, UHRF2, Sirtuin1, eRF1, AKT1, PARP-1, Gimap3, C/EBP zeta, BRIP1, MCPIP, PPP1R11, PARP-16, RABGEF1, RNF125, ATF/CREB, SRP9, SETDB1, PMP22, eIF6 (ITGB4BP), TAFs, Rac…
219	cellular response to peptide	667	1.61702e-17	8.07035e-16	132	KLF11 (TIEG2), MCR, SREBP1 precursor, ABCC1, Sirtuin, Shc, JAK2, Spinophilin, Rap1, TGF-beta 1, JunD/c-Fos, PI3K reg class IA (p85), AP-1, Sirtuin1, Slc39a14 (Zip14), PAK, AKT1, PARP-1, PI3K reg class IA (p85-alpha), BRIP1, LIPIN1, NOR1, ATF/CREB, ARHGEF2, KLF3, Rac1-related, Dynein, axonemal, intermediate chains, Galpha(s)-specific amine GPCRs, AATC, PKC, GRB2, NF-kB1 (p105), NUR77, PI3K reg cla…
220	response to alcohol	713	2.08567e-17	1.0362e-15	138	BAD, JunB/JunD, AHR, MCR, SREBP1 precursor, PGE2R4, GATA-3, I-kB, Sirtuin, RGS19, COX-1 (PTGS1), CALM3, CPT-1A, PIMT, Galpha(q)-specific nucleotide-like GPCRs, Spinophilin, TGF-beta 1, Galpha(s)-specific prostanoid GPCRs, JunD/c-Fos, PI3K reg class IA (p85), cPKC (conventional), OGG1, VMAT2, AP-1, Sirtuin1, MTND4, AKT1, PARP-1, Lck, PI3K reg class IA (p85-alpha), HMGCS1, ATF/CREB, SETDB1, Calmodu…
221	protein localization to organelle	1020	2.57286e-17	1.27246e-15	178	PEX26, RGPD4, ELAVL1 (HuR), SPATA7, Ku80, LAMP1, RNUT1, I-kB, ARL5B, DCTN2, Sirtuin, CALM3, Spinophilin, DRF, 14-3-3 epsilon, TRN-SR2, PEX12, PI3K reg class IA (p85), GBP1, WDR19, RGPD3, Casein kinase I delta, Torsin A, AP-1, RGPD6, PAK, AKT1, PIH1D1, SAMM50, NOMO3, PARP-1, PI3K reg class IA (p85-alpha), C/EBP zeta, RGPD8, NCOA4 (ARA70), ATF/CREB, SRP9, Rab-7, Tankyrases, PEX2, 2410018C17Rik, SPC…
222	positive regulation of protein localization	814	3.27631e-17	1.61307e-15	151	BAD, TfR1, MYH9, COX-2 (PTGS2), SERP1, KIAA0635, BLK, Kendrin, VPS11, PLK3 (CNK), FAM108A1, PGE2R4, CCDC100, Sirtuin, JAK2, Galpha(q)-specific nucleotide-like GPCRs, Spinophilin, 14-3-3 epsilon, TGF-beta 1, Galpha(s)-specific prostanoid GPCRs, FAM108B1, PI3K reg class IA (p85), cPKC (conventional), ORAI, OAZ2, ORAI1, PPID, TCP1-delta, Sirtuin1, PAK, AKT1, PARP-1, PI3K reg class IA (p85-alpha), MC…
223	T cell differentiation	331	4.63363e-17	2.2711e-15	82	ZFP36L2, KIAA0748, Lunatic fringe, HS1BP3, CD229, PGE2R4, GATA-3, IKBZ, TGF-beta 1, Galpha(s)-specific prostanoid GPCRs, hIAN5, AP-1, Lck, SASH3, ATF/CREB, FUT7, IP3KB, ROR-alpha, JAK1, CD43, RIPK2, IL-4R type I, FOXP3, TXK, CORO1A(CLABP, TACO), RUNX, T-bet, APC protein, PNPH, NF-kB p52/RelB, ZBTB1, SOCS3, Bcl-2, CTIP2, FOXP1, SP3, JunB/Fra-2, KDELR, IL-2R gamma chain, RhoA-related, Beta-catenin,…
224	regulation of transferase activity	1292	5.16785e-17	2.52163e-15	211	BAD, RGPD4, Peroxiredoxin, PCNA, Cyclin H, Tiam1, RAP-1A, Ku80, PIK3IP1, BORA, TIGAR (C12orf5), Sirtuin, Shc, CALM3, JAK2, Galpha(q)-specific nucleotide-like GPCRs, MKP-7, Rap1, TGF-beta 1, FOP, PI3K reg class IA (p85), cPKC (conventional), IRp60, RGPD3, TCP1-delta, ERK5 (MAPK7), Sirtuin1, Amphiregulin, MARK2, RGPD6, WARS, PAK, AKT1, PIH1D1, WDR81, PI3K reg class IA (p85-alpha), RGPD8, ZGPAT, PAR…
225	response to decreased oxygen levels	684	5.47173e-17	2.65804e-15	133	BAD, TfR1, JunB/JunD, COX-2 (PTGS2), PDK1, PLK3 (CNK), TIGAR (C12orf5), Sirtuin, Shc, CPT-1A, Alpha-actinin 4, PIMT, TGF-beta 1, PARP-2, JunD/c-Fos, cPKC (conventional), AP-1, Sirtuin1, MTND4, PAK, AKT1, EGLN2, ATP1B1, BRIP1, ENO, ATF/CREB, Heme oxygenase 2, Galpha(s)-specific amine GPCRs, PKC, COX II, c-Fos, Galpha(s)-specific peptide GPCRs, JunD, ROR-alpha, MTND1, Cyclin A2, SOD2, NPEPPS, BACH1…
226	multicellular organism development	6504	5.90601e-17	2.85631e-15	771	FBXO45, BAD, COMMD5, TRIP8, C12orf43, ALK-4, MYH9, JunB/JunD, NARS, AHR, COX-2 (PTGS2), ZFP36L2, GDF11(BMP11), Peroxiredoxin, EDARADD, SERP1, Tubulin beta, HIRA, CIA/ASF1, FAM105B, BETA-PIX, MAMLD1, PCNA, ALG10-A, ETR101, Tiam1, RAP-1A, ID2, SREBP1 precursor, KDM2, MAN1, CXADR, Lunatic fringe, Ku80, Kendrin, TCF12, Annexin VI, Zipro1, Ccd1, MGC3196, SMAD5, 3-OST-3B, GRHL3, UNG1, PGE2R4, TIP30, AP…
227	regulation of transport	2824	6.77502e-17	3.26216e-15	387	FBXO45, BAD, CYP51A1, MYH9, AHR, COX-2 (PTGS2), MCR, SERP1, GIPC, BETA-PIX, BLK, Rab-4, CREBL2, Tiam1, RAP-1A, SREBP1 precursor, Kendrin, VPS11, LAMP1, KLHL24, PLK3 (CNK), PGE2R4, GBP6, Selenoprotein K, GDNF, I-kB, Sirtuin, COX-1 (PTGS1), CALM3, CPT-1A, JAK2, Alpha-actinin 4, RhoGAP1, Galpha(q)-specific nucleotide-like GPCRs, DRF, 14-3-3 epsilon, Rap1, TGF-beta 1, MxA, Galpha(s)-specific prostano…
228	negative regulation of protein modification process	738	7.08002e-17	3.39406e-15	140	MKP-3, GBP6, Sirtuin, CALM3, Galpha(q)-specific nucleotide-like GPCRs, Spinophilin, MKP-7, 14-3-3 epsilon, TGF-beta 1, FOP, cPKC (conventional), IRp60, ERK5 (MAPK7), AP-1, Sirtuin1, WARS, PAK, AKT1, PIH1D1, ZGPAT, MCPIP, PPP1R11, RABGEF1, GNT-V, TAFs, Calmodulin, Galpha(s)-specific amine GPCRs, PKC, CORO1C, PDE4D, HDAC2, BBAP, PKC-alpha, PDE, FOXP3, PRMT3, NCKP1 subunit, Protor-2, SMAD7, C9orf72,…
229	cellular response to nitrogen compound	1362	7.49523e-17	3.57742e-15	219	BTEB4, AHR, COX-2 (PTGS2), KLF11 (TIEG2), MCR, RAP-1A, SREBP1 precursor, ABCC1, Sirtuin, Shc, JAK2, Galpha(q)-specific nucleotide-like GPCRs, Spinophilin, DRF, Rap1, TGF-beta 1, JunD/c-Fos, PI3K reg class IA (p85), cPKC (conventional), ORAI, ORAI1, G-protein alpha-12 family, Sestrin 3, VMAT2, AP-1, Sirtuin1, G-protein alpha-15, Slc39a14 (Zip14), PAK, AKT1, PARP-1, PI3K reg class IA (p85-alpha), B…
230	myeloid leukocyte differentiation	315	8.17222e-17	3.88358e-15	79	TfR1, MYH9, JunB/JunD, GATA-3, Sirtuin, TGF-beta 1, JunD/c-Fos, PI3K reg class IA (p85), hIAN5, AP-1, Sirtuin1, Caspase-10, Metallothionein-IG, PARP-1, Gimap3, PI3K reg class IA (p85-alpha), ATF/CREB, PI3K reg class IA, c-Fos, JunB, CD81, GCR, CITED2, PDE, GCR/MCR, Metallothionein-I, Integrin, RUNX, TGF-beta receptor type II, c-Jun/c-Jun, DHRS7B, NF-kB p52/RelB, c-Jun, FOXP1, SP3, JunB/Fra-2, c-J…
231	intracellular protein transport	977	8.45838e-17	4.00217e-15	171	PEX26, RGPD4, Syntaxin 8, GIPC, ELAVL1 (HuR), GGA2, VPS11, AP-1 beta subunit, Yif1b, RNUT1, I-kB, ARL5B, MKP-7, 14-3-3 epsilon, TGF-beta 1, TRN-SR2, PEX12, SSR-alpha, SCAMP3, PI3K reg class IA (p85), RGPD3, AP-1, RGPD6, AKT1, ATP1B1, SAMM50, Rab-21, PI3K reg class IA (p85-alpha), RGPD8, NCOA4 (ARA70), Tubulin alpha, RABGEF1, CLTA, ATF/CREB, SRP9, Rab-7, ARHGEF2, Tamalin, PEX2, 2410018C17Rik, SPC2…
232	cellular response to cytokine stimulus	1282	8.94032e-17	4.21197e-15	209	BAD, TfR1, IKK-epsilon, Syntaxin 8, ZFP36L2, GIPC, Ku80, PGE2R4, GATA-3, GBP6, IKBZ, OAS1, I-kB, Sirtuin, CALM3, JAK2, Alpha-actinin 4, Galpha(q)-specific nucleotide-like GPCRs, MxA, c-IAP2, MFAP3, Galpha(s)-specific prostanoid GPCRs, Nucleolin, JunD/c-Fos, GBP1, OSR1, CCL20, AP-1, MYNN, Sirtuin1, KIF16B (SNX23/C20orf23), AKT1, NFYB, ARH, Tubulin alpha, MCPIP, PARP-16, RABGEF1, ENO, RNF125, ATF/C…
233	alpha-beta T cell differentiation	148	9.86211e-17	4.6263e-15	50	CD229, PGE2R4, GATA-3, IKBZ, TGF-beta 1, Galpha(s)-specific prostanoid GPCRs, AP-1, SASH3, ATF/CREB, FUT7, ROR-alpha, JAK1, CD43, IL-4R type I, FOXP3, TXK, T-bet, PNPH, NF-kB p52/RelB, SOCS3, Bcl-2, CTIP2, FOXP1, JunB/Fra-2, IL-2R gamma chain, RhoA-related, GIMAP1, GATA Group, Rho GTPase, TGF-beta, CD83, RSAD2, GPR18, NF-kB, RelB (NF-kB subunit), IL-21 receptor, STAT6, Bcl-3, IL4RA, c-Jun/Fra-2, …
234	response to reactive oxygen species	415	1.27679e-16	5.96379e-15	94	BAD, Peroxiredoxin, PCNA, PLK3 (CNK), Sirtuin, Shc, NUDT15, PEX12, JunD/c-Fos, cPKC (conventional), ERK5 (MAPK7), AP-1, Sirtuin1, Amphiregulin, AKT1, PARP-1, Lck, C/EBP zeta, NOR1, MPV17, PEX2, PRDX5, PKC, c-Fos, HDAC2, Caspase-6, FKHR, SOD2, PRDX2, PKC-alpha, HIF1A, MST4, S100, UFO, LDH, PLC-gamma 1, HSP27, Histone deacetylase class I, c-Jun/c-Jun, XIAP, Glutaredoxin, PLC-gamma, Fer, Bcl-2, KLF6…
235	cellular response to organic cyclic compound	1094	1.53906e-16	7.131e-15	185	BTEB4, AHR, COX-2 (PTGS2), MCR, ZFP36L2, RAP-1A, SMAD5, GDNF, I-kB, Sirtuin, JAK2, Galpha(q)-specific nucleotide-like GPCRs, Spinophilin, DRF, Rap1, TGF-beta 1, TRAP170, G-protein alpha-12 family, Sirtuin1, G-protein alpha-15, PAK, AKT1, ATP1A1, EGLN2, HMGCS1, NCOA4 (ARA70), MCPIP, NOR1, ATF/CREB, ZNF764, TAFs, Galpha(s)-specific amine GPCRs, MTND3, NF-kB1 (p105), PDE4D, HDAC2, ROR-alpha, PTCH1, …
236	positive regulation of leukocyte differentiation	331	1.54625e-16	7.131e-15	81	BAD, KIAA0748, ID2, PP2135, GATA-3, IKBZ, TGF-beta 1, JunD/c-Fos, cPKC (conventional), hIAN5, AP-1, Gimap3, Lck, SASH3, MLL5, ATF/CREB, PKC, c-Fos, IP3KB, RUNX3, RIPK2, IL-4R type I, PKC-alpha, FOXP3, NCKP1 subunit, Integrin, UFO, MALT1, XBP1, RUNX, TGF-beta receptor type II, c-Jun/c-Jun, Ninjurin 1, PNPH, ZBTB1, FOXO3A, c-Jun, RARalpha, c-Jun/FosB, SOCS1, JunB/c-Fos, IL-2R gamma chain, CD27(TNFR…
237	positive regulation of hemopoiesis	331	1.54625e-16	7.131e-15	81	BAD, KIAA0748, ID2, PP2135, GATA-3, IKBZ, TGF-beta 1, JunD/c-Fos, cPKC (conventional), hIAN5, AP-1, Gimap3, Lck, SASH3, MLL5, ATF/CREB, PKC, c-Fos, IP3KB, RUNX3, RIPK2, IL-4R type I, PKC-alpha, FOXP3, NCKP1 subunit, Integrin, UFO, MALT1, XBP1, RUNX, TGF-beta receptor type II, c-Jun/c-Jun, Ninjurin 1, PNPH, ZBTB1, FOXO3A, c-Jun, RARalpha, c-Jun/FosB, SOCS1, JunB/c-Fos, IL-2R gamma chain, CD27(TNFR…
238	negative regulation of phosphorylation	562	1.62619e-16	7.46819e-15	115	Peroxiredoxin, MKP-3, PIK3IP1, GBP6, TIGAR (C12orf5), Sirtuin, CALM3, Galpha(q)-specific nucleotide-like GPCRs, MKP-7, TGF-beta 1, FOP, c-IAP2, cPKC (conventional), IRp60, ERK5 (MAPK7), AP-1, Sirtuin1, WARS, PAK, AKT1, ZGPAT, MCPIP, RABGEF1, TAFs, Calmodulin, Galpha(s)-specific amine GPCRs, PKC, CORO1C, PDE4D, IRS-2, PKC-alpha, PDE, Midn, Protor-2, SMAD7, C9orf72, Thy-1, HMDH, PKIA, Insulin recep…
239	organonitrogen compound catabolic process	1531	1.79125e-16	8.1918e-15	238	FBXO45, Cullin 1, BCKD-E1beta, APOBEC3D, FEM1C, KLHL24, UNG1, FAM108A1, Socius, ABCC1, HECTD1, FBXO8, Sirtuin, PSMD3, PSMD1, TGF-beta 1, RNF5, NUDT15, APOBEC3G, FAM108B1, PEX12, OGG1, UHRF2, KIAA1340, Torsin A, Sirtuin1, OMA1, PANK4, FBXL6, AKT1, WDR81, CHDH, C/EBP zeta, Pellino 1, PPP1R11, RNF125, FLRE, Rab-7, 3HIDH, KCTD5, SPOP, ACAD8, PGP-I, PMP22, Heme oxygenase 2, PDE4A, PCYOX1, TAFs, RNF144…
240	cellular response to external stimulus	679	1.80938e-16	8.24022e-15	131	BAD, TfR1, MYH9, COX-2 (PTGS2), SREBP1 precursor, PGE2R4, Sirtuin, Galpha(q)-specific nucleotide-like GPCRs, Spinophilin, TGF-beta 1, NUDT15, Galpha(s)-specific prostanoid GPCRs, JunD/c-Fos, Sestrin 3, AP-1, Sirtuin1, AKT1, ATP1A1, DAP1, FAM38A, BRIP1, MCPIP, ATF/CREB, Tankyrases, Rac1-related, MAP3K2 (MEKK2), AATC, PKC, NF-kB1 (p105), c-Fos, PRDM4, eIF2AK3, GATE-16, TTC5 (Strap), FKHR, PI3K clas…
241	lymphocyte differentiation	536	2.26555e-16	1.02749e-14	111	AHR, ZFP36L2, KIAA0748, ID2, Lunatic fringe, HS1BP3, CD229, PGE2R4, GATA-3, IKBZ, HECTD1, TGF-beta 1, Galpha(s)-specific prostanoid GPCRs, PI3K reg class IA (p85), hIAN5, AP-1, Lck, PI3K reg class IA (p85-alpha), SASH3, ATF/CREB, FUT7, PI3K reg class IA, Oct-2, IP3KB, ROR-alpha, JAK1, CD43, RIPK2, IL-4R type I, FOXP3, TXK, UFO, CORO1A(CLABP, TACO), VprBP, MALT1, RUNX, T-bet, GPS2, APC protein, PN…
242	regulation of response to biotic stimulus	833	2.66332e-16	1.2029e-14	151	IKK-epsilon, AHR, Peroxiredoxin, FAM105B, SREBP1 precursor, Ku80, TAP1 (PSF1), LAMP1, GBP6, TRIM56, Selenoprotein K, TIGAR (C12orf5), IKBZ, OTUD4, OAS1, I-kB, Sirtuin, TGF-beta 1, c-IAP2, APOBEC3G, TNIP1, TRAFD1, MAPKAPK3, PI3K reg class IA (p85), cPKC (conventional), GBP1, hIAN5, IRp60, SEC14L1, AP-1, PAK, AKT1, PARP-1, Gimap3, PI3K reg class IA (p85-alpha), Pellino 1, MCPIP, RNF125, ATF/CREB, C…
243	cellular response to peptide hormone stimulus	552	2.90322e-16	1.30585e-14	113	MCR, SREBP1 precursor, Sirtuin, Shc, JAK2, Rap1, TGF-beta 1, JunD/c-Fos, PI3K reg class IA (p85), AP-1, Slc39a14 (Zip14), PAK, AKT1, PARP-1, PI3K reg class IA (p85-alpha), BRIP1, LIPIN1, NOR1, ATF/CREB, Rac1-related, Dynein, axonemal, intermediate chains, Galpha(s)-specific amine GPCRs, AATC, PKC, GRB2, NF-kB1 (p105), NUR77, PI3K reg class IA, c-Fos, JAK1, CDK4, Cyclin A2, IRS-2, FKHR, PI3K class…
244	regulation of kinase activity	1093	2.94862e-16	1.32084e-14	184	BAD, RGPD4, Peroxiredoxin, Cyclin H, Tiam1, RAP-1A, Ku80, PIK3IP1, BORA, TIGAR (C12orf5), Sirtuin, Shc, CALM3, JAK2, Galpha(q)-specific nucleotide-like GPCRs, MKP-7, Rap1, TGF-beta 1, FOP, PI3K reg class IA (p85), cPKC (conventional), IRp60, RGPD3, ERK5 (MAPK7), Sirtuin1, Amphiregulin, MARK2, RGPD6, WARS, PAK, AKT1, PIH1D1, WDR81, PI3K reg class IA (p85-alpha), RGPD8, ZGPAT, PARP-16, Ephrin-A1, P…
245	cellular response to chemical stress	518	3.53872e-16	1.5787e-14	108	COX-2 (PTGS2), Peroxiredoxin, PCNA, Ku80, ABCC1, Sirtuin, PEX12, Mi-2, JunD/c-Fos, OSR1, ERK5 (MAPK7), AP-1, Sirtuin1, AKT1, PARP-1, C/EBP zeta, Rad52, MCPIP, ATF/CREB, MPV17, ARHGEF2, PEX2, PRDX5, PKC, ADNP2, c-Fos, HDAC2, eIF2AK3, FKHR, SOD2, PRDX2, STAU2, Sestrin 2, HIF1A, ERMP1, SLC25A24, Protor-2, UFO, XBP1, HSP27, Histone deacetylase class I, c-Jun/c-Jun, XIAP, CPEB2, NF-kB p52/RelB, Glutar…
246	positive regulation of cellular component organization	1753	3.65077e-16	1.62207e-14	263	BAD, FLJ20309, G3BP2, TfR1, MYH9, AHR, Tubulin beta, KIAA0635, BETA-PIX, Tiam1, RAP-1A, Ku80, Ccd1, Protrudin, PDF, CCDC100, Sirtuin, Alpha-actinin 4, Galpha(q)-specific nucleotide-like GPCRs, DRF, Rap1, TGF-beta 1, INO80C, WHDC1, PI3K reg class IA (p85), cPKC (conventional), PLK2, TCP1-delta, Torsin A, Sirtuin1, TFPT, MARK2, WARS, PAK, PIH1D1, ARH, Rab-21, FAM38A, PI3K reg class IA (p85-alpha), …
247	response to oxygen levels	806	3.93802e-16	1.74261e-14	147	BAD, TfR1, JunB/JunD, COX-2 (PTGS2), PDK1, PLK3 (CNK), TIGAR (C12orf5), Sirtuin, Shc, CPT-1A, Alpha-actinin 4, PIMT, TGF-beta 1, PARP-2, JunD/c-Fos, cPKC (conventional), AP-1, Sirtuin1, MTND4, PAK, AKT1, EGLN2, ATP1B1, BRIP1, ENO, ATF/CREB, Heme oxygenase 2, Galpha(s)-specific amine GPCRs, PKC, COX II, c-Fos, Galpha(s)-specific peptide GPCRs, HDAC2, JunD, ROR-alpha, MTND1, CDK4, Cyclin A2, FKHR, …
248	negative regulation of phosphate metabolic process	686	4.209e-16	1.85502e-14	131	AHR, Peroxiredoxin, MKP-3, PIK3IP1, GBP6, TIGAR (C12orf5), Sirtuin, CALM3, Galpha(q)-specific nucleotide-like GPCRs, Spinophilin, MKP-7, 14-3-3 epsilon, TGF-beta 1, FOP, c-IAP2, cPKC (conventional), IRp60, ERK5 (MAPK7), AP-1, Sirtuin1, WARS, PAK, AKT1, PARP-1, ZGPAT, MCPIP, LIPIN1, PPP1R11, RABGEF1, GNT-V, TAFs, Calmodulin, Galpha(s)-specific amine GPCRs, PKC, CORO1C, PDE4D, IRS-2, PKC-alpha, PDE…
249	positive regulation of protein modification process	1401	4.70111e-16	2.06358e-14	221	TfR1, COX-2 (PTGS2), CREBL2, Tiam1, RAP-1A, SREBP1 precursor, Ku80, BORA, PGE2R4, GDNF, Sirtuin, CALM3, APITD1, JAK2, Galpha(q)-specific nucleotide-like GPCRs, Rap1, TGF-beta 1, c-IAP2, Galpha(s)-specific prostanoid GPCRs, TNIP1, PI3K reg class IA (p85), cPKC (conventional), IRp60, G-protein alpha-12 family, p120GAP, Casein kinase I delta, AP-1, Sirtuin1, Amphiregulin, MARK2, PAK, AKT1, PIH1D1, W…
250	negative regulation of phosphorus metabolic process	687	4.74191e-16	2.07316e-14	131	AHR, Peroxiredoxin, MKP-3, PIK3IP1, GBP6, TIGAR (C12orf5), Sirtuin, CALM3, Galpha(q)-specific nucleotide-like GPCRs, Spinophilin, MKP-7, 14-3-3 epsilon, TGF-beta 1, FOP, c-IAP2, cPKC (conventional), IRp60, ERK5 (MAPK7), AP-1, Sirtuin1, WARS, PAK, AKT1, PARP-1, ZGPAT, MCPIP, LIPIN1, PPP1R11, RABGEF1, GNT-V, TAFs, Calmodulin, Galpha(s)-specific amine GPCRs, PKC, CORO1C, PDE4D, IRS-2, PKC-alpha, PDE…
251	positive regulation of DNA metabolic process	444	5.06059e-16	2.20368e-14	97	FLJ20309, TfR1, PCNA, Ku80, TIGAR (C12orf5), OTUD4, Sirtuin, TGF-beta 1, INO80C, cPKC (conventional), TCP1-delta, AP-1, Sirtuin1, TFPT, PAK, AKT1, PARP-1, LIPIN1, ATF/CREB, BAF53, Tankyrases, BAF53A, Rac1-related, PKC, TCP1-zeta-1, SMOC2, DEXH helicase, Cyclin A2, USP9X, WDR79, ING3, NEK7, SUV420H2, T-bet, c-Jun/c-Jun, ATF-1, PNPH, c-Jun, Phosphatase regulator (inhibitor), DERPC, CIZ1, c-Jun/FosB…
252	organelle localization	789	7.49926e-16	3.25266e-14	144	MYH9, Syntaxin 8, VPS11, MENTHO, CCDC100, DCTN2, Sirtuin, CALM3, Alpha-actinin 4, YKT6, Galpha(q)-specific nucleotide-like GPCRs, DRF, MxA, MIS12, Galpha(s)-specific prostanoid GPCRs, BBS7, RAB9P40, IRp60, ACTR10, VMAT2, Casein kinase I delta, Torsin A, MAP1S, Sirtuin1, MARK2, Tubulin alpha, NOR1, RABGEF1, Rab-7, ARHGEF2, PDCD6, eIF6 (ITGB4BP), Calmodulin, CRM1, Tctex-1, PKC, ARHGAP21, VAMP8, OIP…
253	intrinsic apoptotic signaling pathway	277	8.80719e-16	3.80484e-14	71	BAD, Cullin 1, IKK-epsilon, PDK1, Selenoprotein K, Sirtuin, JAK2, PERP, PI3K reg class IA (p85), cPKC (conventional), AP-1, Sirtuin1, PI3K reg class IA (p85-alpha), C/EBP zeta, ATF/CREB, SPOP, Cullin 4A, PKC, Galectin-12, PI3K reg class IA, eIF2AK3, Caspase-6, SOD2, PKC-alpha, C/EBPbeta, XBP1, TMEM109, REDD1, PNPH, Bcl-2, Sno-N, Phosphatase regulator (inhibitor), DDX3X, MAP1, DAXX, 14-3-3, JMY, I…
254	regulation of canonical NF-kappaB signal transduction	381	1.04849e-15	4.51182e-14	87	Cullin 1, TfR1, IKK-epsilon, I-kB, Sirtuin, CGI-141, c-IAP2, TNIP1, cPKC (conventional), PLK2, Sirtuin1, PER1, Caspase-10, PARP-1, Pellino 1, MCPIP, PKC, Pellino 2, TRIM5, ROR-alpha, DEXH helicase, ZC3HAV1, c-Rel (NF-kB subunit), RIPK2, TRAF1, S100, Trim52, Pim-2, c-IAP1, MALT1, HSP27, Histone deacetylase class I, NF-kB p50/c-Rel, XIAP, TIFA, PLC-gamma, GLVR1, Galpha(i)-specific EDG GPCRs, LITAF,…
255	regulation of post-translational protein modification	533	1.05896e-15	4.539e-14	109	SREBP1 precursor, GATA-3, GBP6, OTUD4, Sirtuin, APITD1, TGF-beta 1, c-IAP2, TNIP1, cPKC (conventional), Sirtuin1, AKT1, PIH1D1, NFYB, Pellino 1, MCPIP, LIPIN1, ATF/CREB, PDCD6, TAFs, PKC, SIAH2, RIPK2, BBAP, ADA2, FOXP3, PRMT3, HIF1A, SMURF1, c-IAP1, FBXW7, SMAD7, MALT1, XBP1, GABARAP, DCUN1D5, Histone deacetylase class I, ARRDC3, GPS2, IGF-2, PIAS4, XIAP, Ubiquilin-1, UBCH7, DDX3X, HSPA1B, Lamin…
256	regulation of mitotic cell cycle	724	1.07839e-15	4.60422e-14	135	ZFP36L2, NEK9, TMOD3, G2A, Cyclin H, ID2, BORA, SLFN11, PLK3 (CNK), Sirtuin, GPR175, Spinophilin, 14-3-3 epsilon, TGF-beta 1, cPKC (conventional), PLK2, AP-1, Sirtuin1, AKT1, C2orf48, HZwint-1, MLL5, ATF/CREB, HUS1B, SIK, LIC-1, Syntenin 1, Cullin 4A, PKC, SMOC2, PTCH1, RRM2B, PDIP38, CDK4, DYNC1LI, BTG3, PKC-alpha, RRM2, ERM proteins, CKS2, Antigen KI-67, Pim-2, NEK7, PKIA, Insulin receptor, His…
257	mitochondrion organization	675	1.61261e-15	6.85832e-14	128	BAD, FLJ10803, TMEM186, Peroxiredoxin, NDUFA8, CXADR, MGC3196, DAP3, TIGAR (C12orf5), C22orf29, Sirtuin, CALM3, MxA, hIAN5, TOP3A, AP-1, Sirtuin1, OMA1, MARK2, MTND4, AKT1, WDR81, SAMM50, PARP-1, Gimap3, SLC25A46, DNAJC11, LIPIN1, GCTG, ATF/CREB, MPV17, Mimitin, Calmodulin, Tctex-1, PITRM1, JTB, OIP106, ATG2A, MTND1, RRM2B, PDIP38, CNP1, GATE-16, PLEKHF1, SOD2, Sestrin 2, Pim-2, Sirtuin5, GABARAP…
258	response to xenobiotic stimulus	1088	1.68332e-15	7.13126e-14	181	BAD, CD69, TfR1, JunB/JunD, AHR, COX-2 (PTGS2), MKP-3, PCNA, RAP-1A, SREBP1 precursor, LYST, Ku80, PGE2R4, GATA-3, TIGAR (C12orf5), IKBZ, ABCC1, CPT-1A, Galpha(q)-specific nucleotide-like GPCRs, Spinophilin, Rap1, TGF-beta 1, NUDT15, Galpha(s)-specific prostanoid GPCRs, JunD/c-Fos, PI3K reg class IA (p85), cPKC (conventional), OGG1, G-protein alpha-12 family, p120GAP, VMAT2, OSR1, AP-1, HADHA, AT…
259	response to mechanical stimulus	530	1.85456e-15	7.82639e-14	108	BAD, MYH9, JunB/JunD, COX-2 (PTGS2), PGE2R4, I-kB, Galpha(q)-specific nucleotide-like GPCRs, TGF-beta 1, Galpha(s)-specific prostanoid GPCRs, JunD/c-Fos, cPKC (conventional), AP-1, AKT1, ATP1A1, FAM38A, Lck, Tubulin alpha, NKCC1, Rac1-related, MAP3K2 (MEKK2), Galpha(s)-specific amine GPCRs, AATC, PKC, NF-kB1 (p105), c-Fos, JunD, PTCH1, Tubulin alpha 1A, JunB, SERPINE2, CITED2, PKC-alpha, PDE, FOX…
260	regulation of cell adhesion	1253	1.98755e-15	8.35534e-14	201	BAD, CCL28, TfR1, MYH9, MLCP (cat), PSCDBP, Peroxiredoxin, BETA-PIX, KIAA0748, MAGI-1(BAIAP1), PP2135, PGE2R4, GATA-3, Selenoprotein K, IKBZ, JAK2, Alpha-actinin 4, S1P1 receptor, Galpha(q)-specific nucleotide-like GPCRs, TGF-beta 1, Galpha(s)-specific prostanoid GPCRs, PI3K reg class IA (p85), cPKC (conventional), GBP1, TFE3, hIAN5, IRp60, p120GAP, ERK5 (MAPK7), AKT1, FAM38A, Gimap3, Lck, PI3K r…
261	cellular response to lipid	1163	2.01325e-15	8.43096e-14	190	BAD, AHR, MCR, ZFP36L2, SREBP1 precursor, Ku80, PGE2R4, GBP6, GDNF, IKBZ, I-kB, CPT-1A, JAK2, Galpha(q)-specific nucleotide-like GPCRs, Spinophilin, TGF-beta 1, TRAP170, Galpha(s)-specific prostanoid GPCRs, TNIP1, Nucleolin, JunD/c-Fos, PI3K reg class IA (p85), GBP1, CCL20, AP-1, AKT1, ATP1A1, EGLN2, PI3K reg class IA (p85-alpha), HMGCS1, NCOA4 (ARA70), MCPIP, NOR1, MLL5, ATF/CREB, ZNF764, TAFs, …
262	negative regulation of cell population proliferation	1439	2.48759e-15	1.03776e-13	223	AHR, COX-2 (PTGS2), KLF11 (TIEG2), GDF11(BMP11), Peroxiredoxin, KDM2, CXADR, PP2135, GATA-3, Sirtuin, JAK2, Galpha(q)-specific nucleotide-like GPCRs, TGF-beta 1, Galpha(s)-specific prostanoid GPCRs, PI3K reg class IA (p85), cPKC (conventional), IRp60, G-protein alpha-12 family, RGS5, AP-1, WARS, PAK, AKT1, PI3K reg class IA (p85-alpha), BRIP1, Pellino 1, ATF/CREB, PEX2, HIST1H2AK, Ephrin-A1, PMP2…
263	cellular response to organonitrogen compound	1298	2.6858e-15	1.11204e-13	206	BTEB4, AHR, COX-2 (PTGS2), KLF11 (TIEG2), MCR, RAP-1A, SREBP1 precursor, ABCC1, Sirtuin, Shc, JAK2, Galpha(q)-specific nucleotide-like GPCRs, Spinophilin, DRF, Rap1, TGF-beta 1, JunD/c-Fos, PI3K reg class IA (p85), cPKC (conventional), ORAI, ORAI1, G-protein alpha-12 family, Sestrin 3, AP-1, Sirtuin1, G-protein alpha-15, Slc39a14 (Zip14), PAK, AKT1, PARP-1, PI3K reg class IA (p85-alpha), BRIP1, L…
264	regulation of leukocyte activation	973	2.68598e-15	1.11204e-13	166	BAD, TfR1, JunB/JunD, AHR, ZFP36L2, Peroxiredoxin, KIAA0748, ID2, LYST, LAMP1, PP2135, GATA-3, Selenoprotein K, IKBZ, JAK2, Galpha(q)-specific nucleotide-like GPCRs, TGF-beta 1, JunD/c-Fos, hIAN5, IRp60, CCL20, AP-1, AKT1, Gimap3, Lck, Pellino 1, MCPIP, NOR1, SASH3, RABGEF1, Rac1-related, PKC, VAMP8, IP3KB, JunD, ROR-alpha, RUNX3, CD43, CD81, IRS-2, RIPK2, PRDX2, IL-4R type I, PDE, FOXP3, NCKP1 s…
265	negative regulation of molecular function	1612	3.20055e-15	1.32007e-13	243	G3BP2, AHR, COX-2 (PTGS2), Peroxiredoxin, FAM105B, ID2, PIK3IP1, TIGAR (C12orf5), I-kB, Sirtuin, B-TAF, CALM3, JAK2, Galpha(q)-specific nucleotide-like GPCRs, Spinophilin, MKP-7, 14-3-3 epsilon, FOP, cPKC (conventional), IRp60, PLK2, OSR1, ERK5 (MAPK7), AP-1, Sirtuin1, WARS, GMIP, Slc39a14 (Zip14), PAK, AKT1, PIH1D1, DAP1, C/EBP zeta, Pellino 1, ZGPAT, MCPIP, LIPIN1, PPP1R11, ATF/CREB, Tankyrases…
266	system development	5478	3.84924e-15	1.57921e-13	657	FBXO45, BAD, COMMD5, TRIP8, ALK-4, MYH9, JunB/JunD, NARS, AHR, COX-2 (PTGS2), GDF11(BMP11), Peroxiredoxin, EDARADD, SERP1, Tubulin beta, FAM105B, BETA-PIX, MAMLD1, PCNA, ALG10-A, ETR101, Tiam1, RAP-1A, ID2, SREBP1 precursor, KDM2, MAN1, CXADR, Lunatic fringe, Ku80, Kendrin, TCF12, Annexin VI, Ccd1, MGC3196, SMAD5, 3-OST-3B, GRHL3, UNG1, PGE2R4, TIP30, AP-1 beta subunit, Protrudin, GATA-3, TIGAR (…
267	regulation of establishment of protein localization	953	3.85772e-15	1.57921e-13	163	BAD, CYP51A1, MYH9, COX-2 (PTGS2), SERP1, KIAA0635, BLK, Tiam1, SREBP1 precursor, Kendrin, VPS11, PLK3 (CNK), PGE2R4, GBP6, Selenoprotein K, CCDC100, Sirtuin, CPT-1A, JAK2, Galpha(q)-specific nucleotide-like GPCRs, 14-3-3 epsilon, TGF-beta 1, Galpha(s)-specific prostanoid GPCRs, PI3K reg class IA (p85), cPKC (conventional), ORAI, OAZ2, ORAI1, PPID, TCP1-delta, Sirtuin1, PAK, PI3K reg class IA (p8…
268	response to hydrogen peroxide	279	4.54556e-15	1.85384e-13	70	BAD, Peroxiredoxin, PCNA, Sirtuin, Shc, ERK5 (MAPK7), AP-1, Sirtuin1, Amphiregulin, Lck, C/EBP zeta, NOR1, PKC, HDAC2, Caspase-6, FKHR, SOD2, HIF1A, MST4, UFO, LDH, PLC-gamma 1, HSP27, Histone deacetylase class I, c-Jun/c-Jun, XIAP, Glutaredoxin, PLC-gamma, Bcl-2, KLF6, c-Jun, MKP-1, c-Jun/FosB, DAXX, C20orf111, Importin (karyopherin)-alpha, RhoA-related, Factor H, DT3UO, GATA Group, NOL3, c-Jun/…
269	regulation of defense response	1256	5.01671e-15	2.03839e-13	200	IKK-epsilon, AHR, COX-2 (PTGS2), FAM105B, SREBP1 precursor, Ku80, TAP1 (PSF1), LAMP1, PGE2R4, GATA-3, GBP6, TRIM56, Selenoprotein K, IKBZ, OTUD4, ABCC1, SPATA2, OAS1, I-kB, Sirtuin, JAK2, Galpha(q)-specific nucleotide-like GPCRs, TGF-beta 1, c-IAP2, APOBEC3G, Galpha(s)-specific prostanoid GPCRs, TNIP1, TRAFD1, MAPKAPK3, OX-2 receptor 1, PI3K reg class IA (p85), cPKC (conventional), GBP1, hIAN5, I…
270	regulation of muscle system process	446	5.41675e-15	2.19278e-13	95	COX-2 (PTGS2), Annexin VI, PGE2R4, Sirtuin, Shc, COX-1 (PTGS1), CALM3, Galpha(q)-specific nucleotide-like GPCRs, Galpha(s)-specific prostanoid GPCRs, PARP-2, cPKC (conventional), DMPK, Sirtuin1, PAK, ATP1A1, ATP1B1, PARP-1, Lck, MCPIP, NOR1, ENO, Calmodulin, Galpha(s)-specific amine GPCRs, PKC, NUR77, PDE4D, GCR, FKHR, PKC-alpha, PDE, PKA-cat alpha, Thioredoxin-like 2, GCR/MCR, GTF2IRD2, TRIPs, S…
271	response to chemical	6685	5.79273e-15	2.33633e-13	777	BAD, CD69, KBTBD2, CCL28, CYP51A1, TfR1, IKK-epsilon, BTEB4, JunB/JunD, Syntaxin 8, AHR, COX-2 (PTGS2), KLF11 (TIEG2), MCR, ZFP36L2, Peroxiredoxin, SERP1, MKP-3, BCKD-E1beta, GIPC, PPP2R2A, PCNA, PDK1, Tiam1, RAP-1A, ID2, SREBP1 precursor, LYST, CXADR, Ku80, TCF12, SMAD5, PLK3 (CNK), PGE2R4, GATA-3, GBP6, TRIM56, TIGAR (C12orf5), GDNF, IKBZ, ABCC1, OAS1, I-kB, Sirtuin, GART, Shc, RGS19, COX-1 (PT…
272	response to progesterone	135	5.86216e-15	2.35564e-13	45	BAD, JunB/JunD, SREBP1 precursor, PGE2R4, TGF-beta 1, Galpha(s)-specific prostanoid GPCRs, JunD/c-Fos, PI3K reg class IA (p85), AP-1, PI3K reg class IA (p85-alpha), Galpha(s)-specific amine GPCRs, PI3K reg class IA, c-Fos, JunB, TYSY, Cyclin E, CBR1, SOCS3, JunD/FosB, JunB/Fra-2, c-Jun/FosB, SOCS1, JunB/c-Fos, RhoA-related, c-Jun/c-Fos, Rho GTPase, LXR-alpha, TGF-beta, Galpha(q)-specific peptide …
273	biological process involved in interspecies interaction between organisms	2750	6.17036e-15	2.47041e-13	370	BAD, CD69, CCL28, G3BP2, TfR1, IKK-epsilon, JunB/JunD, Syntaxin 8, AHR, COX-2 (PTGS2), Peroxiredoxin, Tubulin beta, FKBP5, FAM105B, BLK, C1r, APOBEC3D, LYST, CXADR, Ku80, CD229, LAMP1, SLFN11, PGE2R4, GATA-3, GBP6, TRIM56, TVA27, IKBZ, OTUD4, APG16L1, OAS1, I-kB, Sirtuin, Shc, CALM3, JAK2, Galpha(q)-specific nucleotide-like GPCRs, TGF-beta 1, MxA, MLKL, RNF5, APOBEC3G, Galpha(s)-specific prostano…
274	regulation of cellular component biogenesis	1435	6.61328e-15	2.63807e-13	221	G3BP2, ATXN2L, TfR1, IKK-epsilon, MYH9, AHR, Tubulin beta, KIAA0635, TBC1D2, BETA-PIX, TMOD3, RAP-1A, Ku80, VPS11, HAUS7, PGE2R4, CCDC100, Sirtuin, ARPC5L, S1P1 receptor, DRF, Rap1, TGF-beta 1, RNF5, Galpha(s)-specific prostanoid GPCRs, Mi-2, PI3K reg class IA (p85), cPKC (conventional), p120GAP, PLK2, WARS, PAK, AKT1, PIH1D1, FAM38A, PI3K reg class IA (p85-alpha), ATF/CREB, Rab-7, ARHGEF2, SETDB…
275	positive regulation of cytokine production	802	6.78843e-15	2.69809e-13	143	IKK-epsilon, COX-2 (PTGS2), CD229, PGE2R4, GATA-3, TRIM56, Selenoprotein K, OAS1, Sirtuin, JAK2, Galpha(q)-specific nucleotide-like GPCRs, TGF-beta 1, Galpha(s)-specific prostanoid GPCRs, Nucleolin, PI3K reg class IA (p85), hIAN5, CCL20, AP-1, Sirtuin1, Gimap3, PI3K reg class IA (p85-alpha), C/EBP zeta, Pellino 1, NOR1, SASH3, ATF/CREB, ARHGEF2, PKC, PI3K reg class IA, Oct-2, PDE4D, HDAC2, eIF2AK…
276	vesicle-mediated transport	1806	7.78462e-15	3.08282e-13	264	TfR1, MYH9, Syntaxin 8, Rab-4, RAP-1A, LYST, GGA2, VPS11, MENTHO, COG2, LAMP1, AP-1 beta subunit, Rab-30, Protrudin, ARL6IP2, Yif1b, ARL5B, RhoGAP1, YKT6, Galpha(q)-specific nucleotide-like GPCRs, DRF, Rap1, MxA, CGI-141, Galpha(s)-specific prostanoid GPCRs, WHDC1, MAPKAPK3, SCAMP3, BIN2, Nucleolin, ORAI, ORAI1, RAB9P40, IRp60, PIPKI gamma, VMAT2, Casein kinase I delta, YIF1A, OCIAD1, KIF16B (SNX…
277	response to glucocorticoid	456	8.40078e-15	3.31482e-13	96	BAD, JunB/JunD, AHR, COX-2 (PTGS2), ZFP36L2, BCKD-E1beta, PCNA, GDNF, Shc, COX-1 (PTGS1), CALM3, JAK2, TGF-beta 1, JunD/c-Fos, PI3K reg class IA (p85), cPKC (conventional), VMAT2, AP-1, Amphiregulin, PI3K reg class IA (p85-alpha), ZNF764, Calmodulin, Galpha(s)-specific amine GPCRs, AATC, MTND3, PKC, ACSBG1, PI3K reg class IA, c-Fos, JunB, GCR, FKHR, MDR3, PKC-alpha, HIF1A, GCR/MCR, S100, TYSY, TK…
278	cell population proliferation	2821	8.88935e-15	3.49499e-13	377	FBXO45, BAD, Cullin 1, MYH9, JunB/JunD, GDF11(BMP11), Peroxiredoxin, Tubulin beta, FIGNL1, BETA-PIX, PDK1, Tiam1, RAP-1A, ID2, CXADR, Ku80, Kendrin, Ccd1, Protrudin, GATA-3, Selenoprotein K, GDNF, IKBZ, Yif1b, CCDC100, Shc, JAK2, S1P1 receptor, Galpha(q)-specific nucleotide-like GPCRs, Spinophilin, DRF, Rap1, TGF-beta 1, FOP, B4GT5, WHDC1, BBS7, JunD/c-Fos, cPKC (conventional), RSHL1, HERC1, WDR1…
279	negative regulation of multicellular organismal process	1800	9.32071e-15	3.65145e-13	263	CYP51A1, AHR, COX-2 (PTGS2), Peroxiredoxin, ID2, CXADR, PP2135, PGE2R4, GATA-3, GBP6, OAS1, PDF, Sirtuin, Shc, JAK2, Galpha(q)-specific nucleotide-like GPCRs, DRF, TGF-beta 1, Galpha(s)-specific prostanoid GPCRs, OX-2 receptor 1, PI3K reg class IA (p85), cPKC (conventional), GBP1, TFE3, hIAN5, IRp60, PLK2, AP-1, Sirtuin1, PAK, ATP1A1, DUSP5, PARP-1, Gimap3, PI3K reg class IA (p85-alpha), C/EBP ze…
280	proteolysis involved in protein catabolic process	860	9.69383e-15	3.78406e-13	150	FBXO45, Cullin 1, FEM1C, KLHL24, Socius, HECTD1, FBXO8, Sirtuin, PSMD3, PSMD1, RNF5, PEX12, UHRF2, KIAA1340, Torsin A, Sirtuin1, OMA1, FBXL6, AKT1, WDR81, C/EBP zeta, Pellino 1, PPP1R11, RNF125, KCTD5, SPOP, PMP22, PCYOX1, TAFs, RNF144, Cullin 4A, FBXO11, SIAH2, SDF2L1, ANAPC1, eIF2AK3, USP31, RNF24, BBAP, USP9X, WDR40A, STAM1, RNF103, PSMD8, CHMP1B, ERM proteins, SMURF1, USP15, BTBD11, USP25, TR…
281	response to ketone	646	1.02561e-14	3.9893e-13	122	BAD, JunB/JunD, AHR, MCR, PCNA, SREBP1 precursor, PGE2R4, GDNF, Sirtuin, COX-1 (PTGS1), CALM3, JAK2, Galpha(q)-specific nucleotide-like GPCRs, Spinophilin, TGF-beta 1, Galpha(s)-specific prostanoid GPCRs, JunD/c-Fos, PI3K reg class IA (p85), cPKC (conventional), VMAT2, AP-1, NASP, Sirtuin1, AKT1, PARP-1, Lck, PI3K reg class IA (p85-alpha), NCOA4 (ARA70), ATF/CREB, Calmodulin, Galpha(s)-specific a…
282	positive regulation of leukocyte activation	654	1.08936e-14	4.22224e-13	123	BAD, TfR1, JunB/JunD, KIAA0748, LYST, LAMP1, PP2135, GATA-3, Selenoprotein K, IKBZ, JAK2, Galpha(q)-specific nucleotide-like GPCRs, TGF-beta 1, JunD/c-Fos, hIAN5, AP-1, AKT1, Gimap3, Lck, Pellino 1, NOR1, SASH3, PKC, VAMP8, IP3KB, JunD, RUNX3, CD43, CD81, IRS-2, RIPK2, IL-4R type I, FOXP3, NCKP1 subunit, KARS, Integrin, UFO, CORO1A(CLABP, TACO), MALT1, XBP1, RUNX, SUV420H2, Thy-1, TGF-beta recept…
283	negative regulation of immune system process	830	1.09966e-14	4.24708e-13	146	CCL28, AHR, Peroxiredoxin, ID2, TAP1 (PSF1), PP2135, PGE2R4, OTUD4, OAS1, Sirtuin, Sts-2, Galpha(q)-specific nucleotide-like GPCRs, TGF-beta 1, Galpha(s)-specific prostanoid GPCRs, TRAFD1, OX-2 receptor 1, PI3K reg class IA (p85), GBP1, hIAN5, IRp60, SEC14L1, PLK2, AKT1, PARP-1, Gimap3, PI3K reg class IA (p85-alpha), Pellino 1, MCPIP, RABGEF1, RNF125, Cullin 4A, PI3K reg class IA, RUNX3, CD43, ND…
284	positive regulation of proteolysis	581	1.25261e-14	4.82077e-13	113	BAD, MYH9, PLK3 (CNK), PP2135, HECTD1, SMILE, Sirtuin, JAK2, PERP, TNIP1, BBS7, PLK2, Casein kinase I delta, Sirtuin1, Caspase-10, AKT1, DAP1, Lck, MCPIP, ENO, Ephrin-A1, PDCD6, TAFs, CYFIP2, RNF144, HDAC2, eIF2AK3, Caspase-6, RIPK2, DIP, SMURF1, S100, FBXW7, SMAD7, MALT1, XBP1, GABARAP, Histone deacetylase class I, CYFP subunit, ASTL, Ubiquilin-1, DDX3X, HSPA1B, C19orf6, USP5, MAP1, Caspase-2, J…
285	regulation of cell activation	1072	1.46771e-14	5.62881e-13	176	BAD, TfR1, JunB/JunD, AHR, ZFP36L2, Peroxiredoxin, KIAA0748, ID2, LYST, LAMP1, PP2135, GATA-3, Selenoprotein K, IKBZ, JAK2, Galpha(q)-specific nucleotide-like GPCRs, TGF-beta 1, JunD/c-Fos, cPKC (conventional), hIAN5, IRp60, CCL20, AP-1, AKT1, Gimap3, Lck, Pellino 1, MCPIP, NOR1, SASH3, RABGEF1, Rac1-related, Galpha(s)-specific amine GPCRs, PKC, VAMP8, IP3KB, JunD, ROR-alpha, RUNX3, CD43, CD81, S…
286	protein modification by small protein conjugation or removal	1105	1.52559e-14	5.83031e-13	180	FBXO45, Cullin 1, KBTBD2, UIP5, FAM105B, FEM1C, KDM2, VPS11, KLHL24, TRIM56, OTUD4, SPATA2, HECTD1, Sirtuin, RNF141, RNF5, PEX12, A030009H04Rik, HERC1, COPS7B, UHRF2, KIAA1340, Torsin A, Sirtuin1, AKT1, Pellino 1, MCPIP, PPP1R11, RNF125, Tankyrases, PEX2, SPOP, PDCD6, TAFs, SF3B3, HAN11, RNF144, RYBP, Cullin 4A, FBXO11, Pellino 2, SIAH2, TRIM5, ANAPC1, USP31, TAF5, MARCH3, MDA-5, BBAP, NPEPPS, US…
287	negative regulation of protein phosphorylation	510	1.53713e-14	5.85394e-13	103	MKP-3, GBP6, Sirtuin, CALM3, Galpha(q)-specific nucleotide-like GPCRs, MKP-7, TGF-beta 1, FOP, cPKC (conventional), IRp60, ERK5 (MAPK7), AP-1, Sirtuin1, WARS, PAK, AKT1, ZGPAT, MCPIP, RABGEF1, TAFs, Calmodulin, Galpha(s)-specific amine GPCRs, PKC, CORO1C, PDE4D, PKC-alpha, PDE, Protor-2, SMAD7, C9orf72, Thy-1, HMDH, PKIA, Insulin receptor, HSP27, DBNDD1, c-Jun/c-Jun, HEG1, MKP-X, APC protein, RED…
288	negative regulation of organelle organization	504	1.79621e-14	6.81688e-13	102	TfR1, MYH9, Tubulin beta, BETA-PIX, TMOD3, TIGAR (C12orf5), BAZ1B, S1P1 receptor, DRF, PI3K reg class IA (p85), OMA1, PAK, AKT1, PARP-1, PI3K reg class IA (p85-alpha), HZwint-1, Rab-7, Tankyrases, ARHGEF2, Trichoplein, PKC, Histone H3, PI3K reg class IA, FLII, FKBP4, ERM proteins, CORO1A(CLABP, TACO), CLIP3, ACAA2, Beta-fodrin, APC protein, FRMD7, Spectrin, Stathmin, Phosphatase regulator (inhibi…
289	positive regulation of establishment of protein localization	579	2.41782e-14	9.1442e-13	112	BAD, MYH9, COX-2 (PTGS2), SERP1, KIAA0635, BLK, Kendrin, VPS11, PLK3 (CNK), PGE2R4, CCDC100, Sirtuin, JAK2, Galpha(q)-specific nucleotide-like GPCRs, 14-3-3 epsilon, TGF-beta 1, Galpha(s)-specific prostanoid GPCRs, PI3K reg class IA (p85), cPKC (conventional), ORAI, OAZ2, ORAI1, PPID, TCP1-delta, Sirtuin1, PAK, PI3K reg class IA (p85-alpha), MCPIP, Rac1-related, Galpha(s)-specific amine GPCRs, PK…
290	peptidyl-amino acid modification	1013	2.43718e-14	9.18565e-13	168	ALK-4, IKK-epsilon, RGPD4, Peroxiredoxin, FKBP5, BLK, PDK1, Sirtuin, JAK2, MAPKAPK3, PKA-cat beta, cPKC (conventional), DMPK, PPID, RGPD3, UHRF2, PLK2, Casein kinase I delta, FKBP2, OSR1, ERK5 (MAPK7), AP-1, Sirtuin1, PER1, METAP1, MARK2, RGPD6, PAK, AKT1, MARK3, EGLN2, ATPBD4, NFYB, Lck, RGPD8, MLL5, ATF/CREB, BAF53, Tankyrases, BAF53A, DEFM, SPOCK2, SETDB1, CLK1, TAFs, NAT12, PKC, Casein kinase…
291	regulation of cytoskeleton organization	754	2.85779e-14	1.07339e-12	135	MYH9, Tubulin beta, BETA-PIX, TMOD3, Ccd1, HAUS7, BORA, GRHL3, PGE2R4, CCDC100, ARPC5L, S1P1 receptor, DRF, TGF-beta 1, Galpha(s)-specific prostanoid GPCRs, WHDC1, PI3K reg class IA (p85), p120GAP, MAP1S, MARK2, PAK, PI3K reg class IA (p85-alpha), ARHGEF2, CYFIP2, Tctex-1, Rac1-related, IQGAP2, PKC, GRB2, EGFL5, PI3K reg class IA, HDAC2, FLII, GPR65, Cofilin, muscle, PLK4 (STK18), PLEKHG2, NCKP1 …
292	regulation of cell cycle process	1064	3.0043e-14	1.12455e-12	174	ZFP36L2, GIPC, TMOD3, G2A, Cyclin H, ID2, BORA, SLFN11, PLK3 (CNK), CCDC100, BAZ1B, Sirtuin, CALM3, GPR175, Spinophilin, ELYS, TGF-beta 1, PLK2, AP-1, Sirtuin1, AKT1, C2orf48, HZwint-1, BRIP1, MLL5, ATF/CREB, HUS1B, Tankyrases, TAFs, Calmodulin, CRM1, LIC-1, Cullin 4A, PKC, FIAT, ANAPC1, RRM2B, PDIP38, CDK4, DYNC1LI, CAP-G, PLK4 (STK18), BBAP, PDE, PKA-cat alpha, CHMP1B, RRM2, ERM proteins, Antig…
293	cellular response to oxidative stress	417	3.47795e-14	1.29741e-12	89	Peroxiredoxin, PCNA, ABCC1, Sirtuin, PEX12, JunD/c-Fos, ERK5 (MAPK7), AP-1, Sirtuin1, AKT1, PARP-1, Rad52, MCPIP, ATF/CREB, MPV17, PEX2, PRDX5, PKC, ADNP2, c-Fos, HDAC2, FKHR, SOD2, PRDX2, STAU2, Sestrin 2, HIF1A, ERMP1, SLC25A24, Protor-2, UFO, XBP1, HSP27, Histone deacetylase class I, c-Jun/c-Jun, XIAP, CPEB2, Glutaredoxin, Fer, Bcl-2, KLF6, FOXO3A, c-Jun, HSPA1B, c-Jun/FosB, JunB/c-Fos, DAXX, …
294	protein catabolic process	1075	3.83931e-14	1.42734e-12	175	FBXO45, Cullin 1, FEM1C, KLHL24, FAM108A1, Socius, HECTD1, FBXO8, Sirtuin, PSMD3, PSMD1, RNF5, FAM108B1, PEX12, UHRF2, KIAA1340, Torsin A, Sirtuin1, OMA1, FBXL6, AKT1, WDR81, C/EBP zeta, Pellino 1, PPP1R11, RNF125, Rab-7, KCTD5, SPOP, PGP-I, PMP22, PCYOX1, TAFs, RNF144, Cullin 4A, FBXO11, SIAH2, SDF2L1, ANAPC1, eIF2AK3, USP31, LYPLA2, RNF24, SERPINE2, BBAP, USP9X, WDR40A, STAM1, RNF103, PSMD8, CH…
295	cellular catabolic process	1510	3.85288e-14	1.42752e-12	227	ZFP36L2, Peroxiredoxin, BCKD-E1beta, APOBEC3D, CRAT, VPS11, UNG1, TIGAR (C12orf5), APG16L1, ABCC1, Sirtuin, PATL1, RGS19, CALM3, CPT-1A, SAMD4B, TGF-beta 1, NUDT15, ECH1, APOBEC3G, OGG1, HERC1, MAP1S, PANK4, eRF1, KIF16B (SNX23/C20orf23), MARK2, HADHA, C19orf12, WDR81, DAP1, SLC25A46, MCPIP, LIPIN1, FLRE, PDDC1, Rab-7, 3HIDH, PEX2, PRDX5, ACAD8, PMP22, Heme oxygenase 2, PDE4A, Calmodulin, IFFO2, …
296	cellular response to reactive oxygen species	278	4.23437e-14	1.56357e-12	68	Peroxiredoxin, PCNA, Sirtuin, PEX12, JunD/c-Fos, ERK5 (MAPK7), AP-1, Sirtuin1, AKT1, PARP-1, MPV17, PEX2, PRDX5, PKC, c-Fos, HDAC2, FKHR, SOD2, PRDX2, HIF1A, UFO, HSP27, Histone deacetylase class I, c-Jun/c-Jun, XIAP, Glutaredoxin, Fer, Bcl-2, KLF6, c-Jun, c-Jun/FosB, JunB/c-Fos, DAXX, C20orf111, RhoA-related, Factor H, GATA Group, NOL3, c-Jun/c-Fos, Rho GTPase, EZH2, Optineurin, KLF2, Galpha(q)-…
297	positive regulation of cell activation	689	4.36619e-14	1.60682e-12	126	BAD, TfR1, JunB/JunD, KIAA0748, LYST, LAMP1, PP2135, GATA-3, Selenoprotein K, IKBZ, JAK2, Galpha(q)-specific nucleotide-like GPCRs, TGF-beta 1, JunD/c-Fos, hIAN5, AP-1, AKT1, Gimap3, Lck, Pellino 1, NOR1, SASH3, PKC, VAMP8, IP3KB, JunD, RUNX3, CD43, CD81, IRS-2, RIPK2, IL-4R type I, FOXP3, NCKP1 subunit, KARS, Integrin, UFO, CORO1A(CLABP, TACO), MALT1, XBP1, RUNX, SUV420H2, Thy-1, TGF-beta recept…
298	regulation of lymphocyte activation	823	5.67711e-14	2.08224e-12	143	BAD, TfR1, AHR, ZFP36L2, Peroxiredoxin, KIAA0748, ID2, LYST, LAMP1, PP2135, GATA-3, Selenoprotein K, IKBZ, JAK2, Galpha(q)-specific nucleotide-like GPCRs, TGF-beta 1, hIAN5, IRp60, CCL20, AKT1, Gimap3, Lck, Pellino 1, MCPIP, SASH3, Rac1-related, PKC, IP3KB, RUNX3, CD43, CD81, IRS-2, RIPK2, PRDX2, IL-4R type I, PDE, FOXP3, NCKP1 subunit, Integrin, UFO, C/EBPbeta, SMAD7, CORO1A(CLABP, TACO), MALT1,…
299	homeostatic process	2373	6.10878e-14	2.23308e-12	324	PGE2R4, GATA-3, Selenoprotein K, IKBZ, OAS1, PDF, DMXL1, Sirtuin, COX-1 (PTGS1), JAK2, Galpha(q)-specific nucleotide-like GPCRs, 14-3-3 epsilon, Rap1, TGF-beta 1, Galpha(s)-specific prostanoid GPCRs, Cytochrome B561, PKA-cat beta, PI3K reg class IA (p85), cPKC (conventional), hIAN5, DMPK, WDR37, ZNF238, Sestrin 3, KCTD7, VMAT2, OSR1, AP-1, Sirtuin1, OMA1, OCIAD1, Slc39a14 (Zip14), AKT1, C19orf12,…
300	positive regulation of cell development	816	6.1689e-14	2.24754e-12	142	BAD, CYP51A1, KIAA0748, Tiam1, ID2, Ku80, Ccd1, PP2135, Protrudin, GATA-3, IKBZ, Sirtuin, TGF-beta 1, JunD/c-Fos, cPKC (conventional), hIAN5, AP-1, PAK, Rab-21, Gimap3, Lck, SASH3, MLL5, ATF/CREB, PKC, c-Fos, IP3KB, HDAC2, OIP106, RUNX3, DEXH helicase, SERPINE2, RIPK2, IL-4R type I, PKC-alpha, PDE, PKC-lambda/iota, FOXP3, NCKP1 subunit, STAU2, HIF1A, CASK, SMURF1, Integrin, UFO, SMAD7, Protein C,…
301	regulation of cell motility	1457	6.24915e-14	2.26921e-12	220	CCL28, ALK-4, MYH9, COX-2 (PTGS2), BETA-PIX, Tiam1, PP2135, PGE2R4, GATA-3, Selenoprotein K, ABCC1, Sirtuin, JAK2, Alpha-actinin 4, S1P1 receptor, Galpha(q)-specific nucleotide-like GPCRs, DRF, TGF-beta 1, FOP, Galpha(s)-specific prostanoid GPCRs, OX-2 receptor 1, PI3K reg class IA (p85), cPKC (conventional), IRp60, G-protein alpha-12 family, EWI2, PLK2, OSR1, CCL20, AP-1, Sirtuin1, PAK, AKT1, PI…
302	regulation of alpha-beta T cell differentiation	144	8.37672e-14	3.03171e-12	45	GATA-3, IKBZ, TGF-beta 1, hIAN5, CCL20, Gimap3, MCPIP, SASH3, PKC, IP3KB, RUNX3, RIPK2, IL-4R type I, FOXP3, NCKP1 subunit, SMAD7, MALT1, RUNX, TGF-beta receptor type II, T-bet, PNPH, RARalpha, SOCS1, IL-2R gamma chain, RhoA-related, Galpha(i)-specific peptide GPCRs, NckAP1L, GATA Group, Rho GTPase, TGF-beta, CD83, ZNF145, Galpha(q)-specific peptide GPCRs, IL-21 receptor, IL4RA, IRF1, Bcl-6, AP3B…
303	response to extracellular stimulus	1192	8.73362e-14	3.15044e-12	188	CCL28, TfR1, COX-2 (PTGS2), BCKD-E1beta, SREBP1 precursor, IKBZ, PDF, Sirtuin, CPT-1A, Galpha(q)-specific nucleotide-like GPCRs, Spinophilin, TGF-beta 1, NUDT15, PARP-2, JunD/c-Fos, PI3K reg class IA (p85), cPKC (conventional), OGG1, Sestrin 3, VMAT2, AP-1, Sirtuin1, OMA1, AKT1, DAP1, PI3K reg class IA (p85-alpha), C/EBP zeta, HMGCS1, BRIP1, MCPIP, ATF/CREB, Tankyrases, PEX2, SETDB1, Galpha(s)-sp…
304	modification-dependent macromolecule catabolic process	789	9.45865e-14	3.40076e-12	138	FBXO45, Cullin 1, FEM1C, KLHL24, Socius, HECTD1, FBXO8, Sirtuin, PSMD3, PSMD1, RNF5, PEX12, UHRF2, KIAA1340, Sirtuin1, FBXL6, AKT1, WDR81, C/EBP zeta, Pellino 1, PPP1R11, RNF125, KCTD5, SPOP, PMP22, PCYOX1, TAFs, RNF144, Cullin 4A, FBXO11, SIAH2, ANAPC1, eIF2AK3, USP31, RNF24, BBAP, USP9X, WDR40A, STAM1, RNF103, PSMD8, CHMP1B, ERM proteins, SMURF1, USP15, BTBD11, USP25, TRIPs, c-IAP1, FBXW7, XBP1…
305	ubiquitin-dependent protein catabolic process	766	9.83817e-14	3.52561e-12	135	FBXO45, Cullin 1, FEM1C, KLHL24, Socius, HECTD1, FBXO8, Sirtuin, PSMD3, PSMD1, RNF5, PEX12, UHRF2, KIAA1340, Sirtuin1, FBXL6, AKT1, WDR81, C/EBP zeta, Pellino 1, PPP1R11, RNF125, KCTD5, SPOP, PMP22, TAFs, RNF144, Cullin 4A, FBXO11, SIAH2, ANAPC1, eIF2AK3, USP31, RNF24, BBAP, USP9X, WDR40A, STAM1, RNF103, PSMD8, CHMP1B, ERM proteins, SMURF1, USP15, BTBD11, USP25, TRIPs, c-IAP1, FBXW7, XBP1, PSMB10…
306	regulation of locomotion	1532	9.89729e-14	3.53521e-12	228	CCL28, ALK-4, MYH9, COX-2 (PTGS2), Tubulin beta, BETA-PIX, Tiam1, PP2135, PGE2R4, GATA-3, Selenoprotein K, ABCC1, Sirtuin, JAK2, Alpha-actinin 4, S1P1 receptor, Galpha(q)-specific nucleotide-like GPCRs, DRF, TGF-beta 1, FOP, Galpha(s)-specific prostanoid GPCRs, OX-2 receptor 1, PI3K reg class IA (p85), cPKC (conventional), IRp60, G-protein alpha-12 family, EWI2, PLK2, OSR1, CCL20, AP-1, Sirtuin1,…
307	positive regulation of gene expression	1890	1.03328e-13	3.67875e-12	269	TfR1, ALK-4, IKK-epsilon, MYH9, COX-2 (PTGS2), SERP1, ELAVL1 (HuR), ID2, KDM2, TCF12, CD229, PP2135, GRHL3, PGE2R4, GATA-3, TRIM56, Selenoprotein K, GDNF, OAS1, BAZ1B, Sirtuin, JAK2, Galpha(q)-specific nucleotide-like GPCRs, TGF-beta 1, Galpha(s)-specific prostanoid GPCRs, Nucleolin, PI3K reg class IA (p85), hIAN5, c-Maf, CCL20, AP-1, Sirtuin1, WARS, AKT1, Gimap3, Lck, PI3K reg class IA (p85-alph…
308	modification-dependent protein catabolic process	775	1.1116e-13	3.94475e-12	136	FBXO45, Cullin 1, FEM1C, KLHL24, Socius, HECTD1, FBXO8, Sirtuin, PSMD3, PSMD1, RNF5, PEX12, UHRF2, KIAA1340, Sirtuin1, FBXL6, AKT1, WDR81, C/EBP zeta, Pellino 1, PPP1R11, RNF125, KCTD5, SPOP, PMP22, PCYOX1, TAFs, RNF144, Cullin 4A, FBXO11, SIAH2, ANAPC1, eIF2AK3, USP31, RNF24, BBAP, USP9X, WDR40A, STAM1, RNF103, PSMD8, CHMP1B, ERM proteins, SMURF1, USP15, BTBD11, USP25, TRIPs, c-IAP1, FBXW7, XBP1…
309	regulation of response to external stimulus	1707	1.11908e-13	3.95843e-12	248	IKK-epsilon, AHR, COX-2 (PTGS2), Peroxiredoxin, Tubulin beta, FAM105B, Tiam1, SREBP1 precursor, Ku80, TAP1 (PSF1), LAMP1, PGE2R4, GATA-3, GBP6, TRIM56, Selenoprotein K, IKBZ, OTUD4, ABCC1, SPATA2, OAS1, I-kB, Sirtuin, JAK2, S1P1 receptor, Galpha(q)-specific nucleotide-like GPCRs, TGF-beta 1, c-IAP2, APOBEC3G, Galpha(s)-specific prostanoid GPCRs, TNIP1, TRAFD1, MAPKAPK3, OX-2 receptor 1, PI3K reg …
310	establishment of organelle localization	592	1.14408e-13	4.0338e-12	112	MYH9, MENTHO, CCDC100, DCTN2, Alpha-actinin 4, YKT6, Galpha(q)-specific nucleotide-like GPCRs, DRF, MxA, MIS12, Galpha(s)-specific prostanoid GPCRs, BBS7, IRp60, ACTR10, VMAT2, Casein kinase I delta, Torsin A, MAP1S, Tubulin alpha, NOR1, RABGEF1, Rab-7, ARHGEF2, PDCD6, eIF6 (ITGB4BP), CRM1, Tctex-1, PKC, ARHGAP21, OIP106, Tubulin alpha 1A, PGD2R, Septin 1, HIF1A, NUP88, CHMP1B, MADD, ERM proteins…
311	cell surface receptor signaling pathway	3070	1.40591e-13	4.94101e-12	398	BAD, C12orf43, ALK-4, IKK-epsilon, MYH9, GDF11(BMP11), Peroxiredoxin, Tubulin beta, FAM105B, BETA-PIX, BLK, PDK1, Tiam1, RAP-1A, SREBP1 precursor, HS1BP3, Ccd1, MAGI-1(BAIAP1), SMAD5, PP2135, GRHL3, Protrudin, GATA-3, GDNF, IKBZ, HIVEP1 (PRDII-BF1), OAS1, I-kB, PDF, Sirtuin, Sts-2, Shc, JAK2, Alpha-actinin 4, TARP, Galpha(q)-specific nucleotide-like GPCRs, DRF, Rap1, TGF-beta 1, MxA, MLKL, c-IAP2…
312	regulation of cell-cell adhesion	802	1.57523e-13	5.51837e-12	139	BAD, CCL28, TfR1, Peroxiredoxin, KIAA0748, MAGI-1(BAIAP1), PP2135, GATA-3, Selenoprotein K, IKBZ, JAK2, Galpha(q)-specific nucleotide-like GPCRs, TGF-beta 1, PI3K reg class IA (p85), cPKC (conventional), hIAN5, IRp60, ERK5 (MAPK7), AKT1, FAM38A, Gimap3, Lck, PI3K reg class IA (p85-alpha), Pellino 1, MCPIP, NOR1, SASH3, Galpha(s)-specific amine GPCRs, PKC, FUT7, PI3K reg class IA, PDE4D, IP3KB, RU…
313	nervous system development	3451	1.77796e-13	6.20866e-12	438	FBXO45, BAD, ALK-4, NARS, GDF11(BMP11), Tubulin beta, BETA-PIX, ALG10-A, ETR101, Tiam1, RAP-1A, ID2, KDM2, Ku80, Kendrin, TCF12, Ccd1, MGC3196, GRHL3, Protrudin, GATA-3, GDNF, APG16L1, ABCC1, HECTD1, CCDC100, Sirtuin, MEF2D, GART, Shc, BPNT1, CALM3, JAK2, S1P1 receptor, SAMD4B, Galpha(q)-specific nucleotide-like GPCRs, Spinophilin, DRF, AK2, 14-3-3 epsilon, Rap1, TGF-beta 1, B4GT5, JHDM1D, BBS7, …
314	animal organ development	4770	1.78552e-13	6.21519e-12	575	FBXO45, BAD, Cullin 1, COMMD5, TRIP8, ALK-4, MYH9, JunB/JunD, NARS, AHR, COX-2 (PTGS2), GDF11(BMP11), Peroxiredoxin, EDARADD, SERP1, Tubulin beta, MAMLD1, PCNA, ALG10-A, RAP-1A, ID2, SREBP1 precursor, KDM2, MAN1, CXADR, Lunatic fringe, Ku80, Kendrin, TCF12, Annexin VI, Ccd1, SMAD5, 3-OST-3B, GRHL3, PGE2R4, AP-1 beta subunit, GATA-3, GDNF, IKBZ, POLR1B, APG16L1, SPATA2, HECTD1, I-kB, SMILE, CCDC10…
315	rhythmic process	581	1.80836e-13	6.27471e-12	110	MYH9, JunB/JunD, MLCP (cat), AHR, PCNA, ID2, SREBP1 precursor, KDM2, Sirtuin, JunD/c-Fos, cPKC (conventional), Casein kinase I delta, AP-1, Sirtuin1, PER1, NF-kB2 (p100), C/EBP zeta, ATF/CREB, CREM (activators), Galpha(s)-specific amine GPCRs, SIK, CREM (repressors), Cullin 4A, PKC, KIAA1737, Galpha(s)-specific peptide GPCRs, PDE4D, SIAH2, HDAC2, JunD, ROR-alpha, CDK4, GCR, USP9X, PDE, PKA-cat al…
316	regulation of protein kinase activity	939	1.85141e-13	6.40376e-12	156	Cyclin H, Tiam1, RAP-1A, Ku80, BORA, Sirtuin, Shc, CALM3, JAK2, Galpha(q)-specific nucleotide-like GPCRs, MKP-7, Rap1, TGF-beta 1, FOP, cPKC (conventional), IRp60, ERK5 (MAPK7), Sirtuin1, Amphiregulin, MARK2, WARS, PAK, AKT1, PIH1D1, ZGPAT, PARP-16, Ephrin-A1, PMP22, TAFs, Calmodulin, Galpha(s)-specific amine GPCRs, PIKE(CENTG1), PKC, JTB, CORO1C, Cyclin A2, PKC-alpha, DAZAP, PDE, NCKP1 subunit, …
317	regulation of cell migration	1379	1.93147e-13	6.65962e-12	209	CCL28, ALK-4, MYH9, COX-2 (PTGS2), BETA-PIX, Tiam1, PP2135, PGE2R4, GATA-3, Selenoprotein K, ABCC1, Sirtuin, JAK2, Alpha-actinin 4, S1P1 receptor, Galpha(q)-specific nucleotide-like GPCRs, DRF, TGF-beta 1, FOP, Galpha(s)-specific prostanoid GPCRs, OX-2 receptor 1, PI3K reg class IA (p85), cPKC (conventional), IRp60, G-protein alpha-12 family, PLK2, OSR1, CCL20, AP-1, Sirtuin1, PAK, AKT1, PI3K reg…
318	regulation of cellular catabolic process	956	1.99981e-13	6.87356e-12	158	BAD, IKK-epsilon, ZFP36L2, ELAVL1 (HuR), SREBP1 precursor, PLK3 (CNK), TIGAR (C12orf5), GDNF, APG16L1, Sirtuin, PATL1, CPT-1A, SAMD4B, RNF5, PI3K reg class IA (p85), cPKC (conventional), HERC1, Sestrin 3, PLK2, Sirtuin1, AKT1, DAP1, C/EBP zeta, MCPIP, ATF/CREB, TAFs, Galpha(s)-specific amine GPCRs, PKC, CISD1, PI3K reg class IA, ICAD, TRIM5, DEXH helicase, ZC3HAV1, ATG2A, PDIP38, TTC5 (Strap), IR…
319	positive regulation of phosphorylation	1153	2.06583e-13	7.07823e-12	182	BAD, TfR1, RGPD4, COX-2 (PTGS2), CREBL2, Tiam1, RAP-1A, Ku80, BORA, PGE2R4, TIGAR (C12orf5), GDNF, Sirtuin, CALM3, JAK2, Galpha(q)-specific nucleotide-like GPCRs, Rap1, TGF-beta 1, Galpha(s)-specific prostanoid GPCRs, PI3K reg class IA (p85), cPKC (conventional), RGPD3, p120GAP, Casein kinase I delta, AP-1, Sirtuin1, Amphiregulin, MARK2, RGPD6, PAK, AKT1, PIH1D1, WDFY2, Lck, PI3K reg class IA (p8…
320	regulation of intrinsic apoptotic signaling pathway	287	2.18162e-13	7.45159e-12	68	BAD, COX-2 (PTGS2), FIGNL1, Sirtuin, Galpha(s)-specific prostanoid GPCRs, ERK5 (MAPK7), Sirtuin1, AKT1, PARP-1, Lck, C/EBP zeta, ENO, ATF/CREB, ARHGEF2, SPOP, TMS-1, TAFs, HDAC2, eIF2AK3, RRM2B, PLEKHF1, SOD2, HIF1A, UTX, BCL2L12, USP15, S100, FBXW7, XBP1, HSP27, Histone deacetylase class I, URI, CREB3, PIAS4, Ubiquilin-1, Bcl-2, Sno-N, DDX3X, HSPA1B, PTPMT1, Beta-catenin, DT3UO, NOXA, PLAUR (uPA…
321	regulation of binding	636	2.36759e-13	8.06162e-12	117	BETA-PIX, BLK, Tiam1, ID2, Lunatic fringe, GATA-3, I-kB, Sirtuin, B-TAF, CALM3, JAK2, Galpha(q)-specific nucleotide-like GPCRs, TGF-beta 1, PLK2, AP-1, Sirtuin1, MARK2, AKT1, MARK3, ARH, PARP-1, C/EBP zeta, ENO, Tankyrases, TAFs, Calmodulin, Galpha(s)-specific amine GPCRs, PKC, ZNF593, HDAC2, eIF2AK3, PDIP38, NDPK A, RIPK2, BBAP, DAZAP, PKA-cat alpha, S100, Pim-2, FBXW7, C9orf72, MED25, eIF2B1, P…
322	positive regulation of protein catabolic process	314	2.4648e-13	8.36654e-12	72	VPS11, PLK3 (CNK), HECTD1, SMILE, Sirtuin, BBS7, OAZ2, PLK2, Casein kinase I delta, AKT1, EGLN2, Rab-7, TAFs, RNF144, Cullin 4A, FBXO11, eIF2AK3, CD81, FKHR, ERM proteins, Syntaxin 5, FBXW7, SMAD7, VprBP, LDLR, XBP1, GABARAP, APC protein, Ubiquilin-1, HSPA1B, C19orf6, USP5, GGA, Axin2, C/EBP, CDH1, ORP-family, DORFIN, HSP90 alpha, MJD (ataxin-3), Casein kinase I, PP2A regulatory, DDB1, Skp2/TrCP/…
323	regulation of protein catabolic process	532	2.53832e-13	8.58942e-12	103	CYP51A1, GIPC, VPS11, PLK3 (CNK), HECTD1, SMILE, Sirtuin, PSMD3, PSMD1, NUDT15, BBS7, cPKC (conventional), OAZ2, G-protein alpha-12 family, PLK2, Casein kinase I delta, AKT1, EGLN2, C1orf128, Rab-7, TAFs, CRM1, SF3B3, RNF144, RYBP, PIKE(CENTG1), Syntenin 1, Cullin 4A, PKC, FBXO11, eIF2AK3, CD81, SERPINE2, DCOR, GATE-16, FKHR, PKA-cat alpha, CIP150, ERM proteins, Syntaxin 5, USP25, FBXW7, SMAD7, V…
324	regulation of T cell activation	630	2.81982e-13	9.51252e-12	116	BAD, TfR1, Peroxiredoxin, KIAA0748, PP2135, GATA-3, Selenoprotein K, IKBZ, JAK2, Galpha(q)-specific nucleotide-like GPCRs, TGF-beta 1, hIAN5, IRp60, CCL20, AKT1, Gimap3, Lck, Pellino 1, MCPIP, SASH3, Rac1-related, PKC, IP3KB, RUNX3, CD43, CD81, RIPK2, PRDX2, IL-4R type I, PDE, FOXP3, NCKP1 subunit, Integrin, C/EBPbeta, SMAD7, CORO1A(CLABP, TACO), MALT1, XBP1, RUNX, Thy-1, TGF-beta receptor type I…
325	positive regulation of immune response	1099	2.83639e-13	9.53898e-12	175	CD69, TfR1, IKK-epsilon, FAM105B, BLK, C1r, KIAA0748, RAP-1A, SREBP1 precursor, Ku80, LAMP1, GATA-3, TRIM56, IKBZ, OAS1, I-kB, Sirtuin, Shc, TARP, Galpha(q)-specific nucleotide-like GPCRs, Rap1, TGF-beta 1, TNIP1, MAPKAPK3, cPKC (conventional), GBP1, hIAN5, AP-1, Sirtuin1, PAK, Gimap3, Lck, Pellino 1, MCPIP, NOR1, SASH3, PKC, GRB2, NF-kB1 (p105), VAMP8, PDE4D, TRIM5, ZC3HAV1, Caspase-6, CD43, CD8…
326	regulation of protein transport	912	2.94476e-13	9.87307e-12	152	BAD, CYP51A1, MYH9, COX-2 (PTGS2), SERP1, BLK, Tiam1, SREBP1 precursor, Kendrin, VPS11, PLK3 (CNK), PGE2R4, GBP6, Selenoprotein K, Sirtuin, CPT-1A, JAK2, Galpha(q)-specific nucleotide-like GPCRs, 14-3-3 epsilon, TGF-beta 1, Galpha(s)-specific prostanoid GPCRs, PI3K reg class IA (p85), cPKC (conventional), ORAI, OAZ2, ORAI1, PPID, Sirtuin1, PAK, PI3K reg class IA (p85-alpha), MCPIP, Tamalin, Mimit…
327	nucleobase-containing small molecule metabolic process	754	3.09018e-13	1.03289e-11	132	BAD, Peroxiredoxin, FIGNL1, APOBEC3D, UNG1, MLSTD2, OAS1, GART, BPNT1, PIMT, AK2, TGF-beta 1, NUDT15, APOBEC3G, TGDS, Galpha(s)-specific prostanoid GPCRs, OGG1, PANK4, ACLY, ATP1B1, PARP-1, C2orf48, HMGCS1, PARP-16, PRDX5, PDE4A, TAFs, ACSBG1, PDE4D, PRPS1, ROR-alpha, RRM2B, CNP1, NDPK A, PGD2R, PDE, DHFRL1, CASK, RRM2, PGM2, SLC35A3, KARS, TYSY, UAP1, AMDHD2, TK1, MGAT1, Na/K ATPase, FLJ10769, L…
328	regulation of smooth muscle cell proliferation	329	3.23017e-13	1.0764e-11	74	COX-2 (PTGS2), ID2, Ku80, MEF2D, Shc, JAK2, S1P1 receptor, Galpha(q)-specific nucleotide-like GPCRs, TGF-beta 1, Galpha(s)-specific prostanoid GPCRs, PI3K reg class IA (p85), cPKC (conventional), G-protein alpha-12 family, ZNF143, RGS5, AP-1, PAK, AKT1, ARH, PI3K reg class IA (p85-alpha), NOR1, Prostacyclin receptor, PKC, PI3K reg class IA, PDE4D, SOD2, PKC-alpha, PDE, HIF1A, XBP1, TGF-beta recep…
329	regulation of innate immune response	678	3.58603e-13	1.19135e-11	122	IKK-epsilon, FAM105B, SREBP1 precursor, Ku80, TAP1 (PSF1), LAMP1, TRIM56, IKBZ, OTUD4, OAS1, I-kB, Sirtuin, TGF-beta 1, c-IAP2, TNIP1, TRAFD1, MAPKAPK3, PI3K reg class IA (p85), GBP1, hIAN5, IRp60, SEC14L1, AP-1, PAK, AKT1, PARP-1, Gimap3, PI3K reg class IA (p85-alpha), Pellino 1, RNF125, PKC, PI3K reg class IA, TRIM5, ZC3HAV1, Caspase-6, PQBP-1, GC1QBP, RIPK2, MDA-5, DIP, TXK, USP15, S100, c-IAP…
330	regulation of myeloid cell differentiation	399	4.00467e-13	1.3264e-11	84	ALK-4, ID2, I-kB, Histone H4 family, TGF-beta 1, JunD/c-Fos, PI3K reg class IA (p85), cPKC (conventional), TFE3, AP-1, PI3K reg class IA (p85-alpha), C1orf128, MLL5, ATF/CREB, eIF6 (ITGB4BP), Cullin 4A, PKC, PI3K reg class IA, c-Fos, IP3KB, NDPK A, CoREST, PKC-alpha, NCKP1 subunit, HIF1A, Integrin, FBXW7, C/EBPbeta, RUNX, ZFP36(Tristetraprolin), c-Jun/c-Jun, APC protein, KLF13, Ninjurin 1, FOXO3A…
331	CD4-positive, alpha-beta T cell differentiation	102	4.18821e-13	1.38299e-11	36	CD229, PGE2R4, GATA-3, IKBZ, TGF-beta 1, Galpha(s)-specific prostanoid GPCRs, SASH3, ATF/CREB, FUT7, ROR-alpha, JAK1, CD43, IL-4R type I, FOXP3, T-bet, NF-kB p52/RelB, SOCS3, FOXP1, IL-2R gamma chain, GIMAP1, GATA Group, TGF-beta, CD83, RSAD2, NF-kB, RelB (NF-kB subunit), IL-21 receptor, STAT6, Bcl-3, IL4RA, PLA2, NF-kB p50/RelB, EBI2, Bcl-6, HMG1,2, FOXP1/2/4 proteins
332	positive regulation of phosphate metabolic process	1288	4.23023e-13	1.38848e-11	197	BAD, TfR1, MYH9, RGPD4, COX-2 (PTGS2), CREBL2, Tiam1, RAP-1A, Ku80, BORA, PGE2R4, TIGAR (C12orf5), GDNF, Sirtuin, CALM3, JAK2, Galpha(q)-specific nucleotide-like GPCRs, Rap1, TGF-beta 1, Galpha(s)-specific prostanoid GPCRs, PI3K reg class IA (p85), cPKC (conventional), IRp60, G-protein alpha-12 family, RGPD3, p120GAP, Casein kinase I delta, AP-1, Sirtuin1, Amphiregulin, MARK2, RGPD6, PAK, AKT1, P…
333	positive regulation of phosphorus metabolic process	1288	4.23023e-13	1.38848e-11	197	BAD, TfR1, MYH9, RGPD4, COX-2 (PTGS2), CREBL2, Tiam1, RAP-1A, Ku80, BORA, PGE2R4, TIGAR (C12orf5), GDNF, Sirtuin, CALM3, JAK2, Galpha(q)-specific nucleotide-like GPCRs, Rap1, TGF-beta 1, Galpha(s)-specific prostanoid GPCRs, PI3K reg class IA (p85), cPKC (conventional), IRp60, G-protein alpha-12 family, RGPD3, p120GAP, Casein kinase I delta, AP-1, Sirtuin1, Amphiregulin, MARK2, RGPD6, PAK, AKT1, P…
334	positive regulation of cell migration	860	4.26224e-13	1.3948e-11	145	ALK-4, COX-2 (PTGS2), BETA-PIX, Tiam1, PP2135, PGE2R4, GATA-3, Selenoprotein K, ABCC1, Sirtuin, JAK2, Alpha-actinin 4, S1P1 receptor, Galpha(q)-specific nucleotide-like GPCRs, DRF, TGF-beta 1, FOP, Galpha(s)-specific prostanoid GPCRs, PI3K reg class IA (p85), cPKC (conventional), PLK2, OSR1, CCL20, AP-1, Sirtuin1, PAK, AKT1, PI3K reg class IA (p85-alpha), MCPIP, NOR1, ATF/CREB, GNT-V, ARHGEF2, PD…
335	positive regulation of cell motility	901	4.64473e-13	1.51543e-11	150	ALK-4, COX-2 (PTGS2), BETA-PIX, Tiam1, PP2135, PGE2R4, GATA-3, Selenoprotein K, ABCC1, Sirtuin, JAK2, Alpha-actinin 4, S1P1 receptor, Galpha(q)-specific nucleotide-like GPCRs, DRF, TGF-beta 1, FOP, Galpha(s)-specific prostanoid GPCRs, PI3K reg class IA (p85), cPKC (conventional), PLK2, OSR1, CCL20, AP-1, Sirtuin1, PAK, AKT1, PI3K reg class IA (p85-alpha), MCPIP, NOR1, ATF/CREB, GNT-V, ARHGEF2, SP…
336	regulation of DNA-templated transcription in response to stress	88	5.51064e-13	1.7926e-11	33	Sirtuin, ERK5 (MAPK7), AP-1, C/EBP zeta, ATF/CREB, eIF2AK3, BACH1, CITED2, HIF1A, C/EBPbeta, XBP1, c-Jun/c-Jun, c-Jun, Phosphatase regulator (inhibitor), HSPA1B, c-Jun/FosB, JMY, C/EBP, GADD34, DT3UO, c-Jun/c-Fos, KLF2, p90RSK1, NF-kB, c-Jun/Fra-2, HSP70, NRF2, ATF-6 beta, RGS14, c-Jun/JunD, p90Rsk, HSPA1A, c-Jun/JunB
337	positive regulation of neuron apoptotic process	151	5.55048e-13	1.8002e-11	45	AP-1, PAK, C/EBP zeta, ATF/CREB, Caspase-6, GCR, GCR/MCR, Integrin, FBXW7, Histone deacetylase class I, c-Jun/c-Jun, FOXO3A, c-Jun, c-Jun/FosB, PAK3, Caspase-2, Prohibitin, RhoA-related, Beta-catenin, DT3UO, NOXA, c-Jun/c-Fos, Rho GTPase, PP2A regulatory, TGF-beta, Skp2/TrCP/FBXW, Ephrin-A receptors, Optineurin, HIF-prolyl hydroxylase, HDAC3, Caspase-9, p67-phox, c-Jun/Fra-2, TNF-R1, Caspase-1, M…
338	response to inorganic substance	1259	6.02848e-13	1.94945e-11	193	BAD, CYP51A1, TfR1, JunB/JunD, COX-2 (PTGS2), Peroxiredoxin, PCNA, ID2, TIGAR (C12orf5), Sirtuin, GART, Shc, CALM3, Galpha(q)-specific nucleotide-like GPCRs, JunD/c-Fos, PI3K reg class IA (p85), OGG1, VMAT2, ERK5 (MAPK7), AP-1, Sirtuin1, Amphiregulin, AKT1, Metallothionein-IG, PARP-1, Lck, PI3K reg class IA (p85-alpha), C/EBP zeta, HMGCS1, Tubulin alpha, MCPIP, NOR1, ATF/CREB, PDCD6, HVCN1, NKCC1…
339	negative regulation of apoptotic signaling pathway	388	6.13779e-13	1.97894e-11	82	COX-2 (PTGS2), Peroxiredoxin, FIGNL1, GDNF, Sirtuin, Galpha(s)-specific prostanoid GPCRs, ERK5 (MAPK7), Sirtuin1, PAK, AKT1, PIH1D1, ENO, ATF/CREB, ARHGEF2, TAFs, PIKE(CENTG1), SIAH2, HDAC2, RRM2B, SOD2, PRDX2, HIF1A, UTX, MADD, BCL2L12, XBP1, GCL reg, HSP27, Histone deacetylase class I, URI, CREB3, ACAA2, Alpha-1 catenin, Bcl-2, DDX3X, HSPA1B, Lamin A/C, ALK-2, HMGB2, Beta-catenin, Galpha(i)-spe…
340	alpha-beta T cell activation	217	6.98679e-13	2.24605e-11	56	CD229, PGE2R4, GATA-3, IKBZ, TGF-beta 1, Galpha(s)-specific prostanoid GPCRs, AP-1, SASH3, ATF/CREB, PKC, FUT7, ROR-alpha, JAK1, CD43, RIPK2, IL-4R type I, FOXP3, TXK, C/EBPbeta, T-bet, PNPH, NF-kB p52/RelB, SOCS3, Bcl-2, CTIP2, FOXP1, JunB/Fra-2, IL-2R gamma chain, C/EBP, RhoA-related, GIMAP1, GATA Group, Rho GTPase, TGF-beta, CD83, RSAD2, GPR18, CD3 epsilon, NF-kB, RelB (NF-kB subunit), IL-21 r…
341	negative regulation of cytokine production	489	7.06939e-13	2.26594e-11	96	PP2135, PGE2R4, GATA-3, GBP6, OAS1, Sirtuin, TGF-beta 1, Galpha(s)-specific prostanoid GPCRs, OX-2 receptor 1, GBP1, hIAN5, Sirtuin1, PARP-1, Gimap3, C/EBP zeta, MCPIP, PPP1R11, RABGEF1, RNF125, Rac1-related, Galpha(s)-specific amine GPCRs, Homer 2, NF-kB1 (p105), Galpha(s)-specific peptide GPCRs, c-Rel (NF-kB subunit), GC1QBP, FOXP3, NCKP1 subunit, ERM proteins, UFO, SMAD7, T-bet, Histone deacet…
342	response to corticosteroid	526	7.33264e-13	2.34344e-11	101	BAD, JunB/JunD, AHR, COX-2 (PTGS2), MCR, ZFP36L2, BCKD-E1beta, PCNA, GDNF, Shc, COX-1 (PTGS1), CALM3, JAK2, TGF-beta 1, JunD/c-Fos, PI3K reg class IA (p85), cPKC (conventional), VMAT2, AP-1, Amphiregulin, PARP-1, Lck, PI3K reg class IA (p85-alpha), ZNF764, Calmodulin, Galpha(s)-specific amine GPCRs, AATC, MTND3, PKC, ACSBG1, PI3K reg class IA, c-Fos, JunB, GCR, FKHR, MDR3, PKC-alpha, HIF1A, GCR/M…
343	cellular response to hypoxia	301	7.83438e-13	2.49649e-11	69	BAD, JunB/JunD, COX-2 (PTGS2), PDK1, PLK3 (CNK), TIGAR (C12orf5), Sirtuin, PIMT, TGF-beta 1, JunD/c-Fos, AP-1, Sirtuin1, AKT1, EGLN2, BRIP1, ENO, ATF/CREB, Galpha(s)-specific amine GPCRs, PKC, c-Fos, JunD, ROR-alpha, Cyclin A2, NPEPPS, BACH1, CITED2, HIF1A, S100, c-Jun/c-Jun, ACAA2, CPEB2, Ubiquilin-1, Bcl-2, FOXO3A, c-Jun, Phosphatase regulator (inhibitor), JunD/FosB, Lamin A/C, c-Jun/FosB, JunB…
344	regulation of lymphocyte differentiation	335	8.38885e-13	2.66541e-11	74	BAD, ZFP36L2, Peroxiredoxin, KIAA0748, ID2, PP2135, GATA-3, IKBZ, TGF-beta 1, hIAN5, CCL20, Gimap3, Lck, MCPIP, SASH3, PKC, IP3KB, RUNX3, RIPK2, PRDX2, IL-4R type I, FOXP3, NCKP1 subunit, UFO, SMAD7, MALT1, XBP1, RUNX, TGF-beta receptor type II, T-bet, HSP27, PNPH, ZBTB1, FOXO3A, RARalpha, SOCS1, GCN5, IL-2R gamma chain, CD27(TNFRSF7), RhoA-related, Galpha(i)-specific peptide GPCRs, HSP90 alpha, …
345	osteoclast differentiation	126	1.1184e-12	3.54321e-11	40	TfR1, JunB/JunD, TGF-beta 1, JunD/c-Fos, PI3K reg class IA (p85), AP-1, PI3K reg class IA (p85-alpha), ATF/CREB, PI3K reg class IA, c-Fos, JunB, CD81, FOXP1, JunB/Fra-2, JunB/c-Fos, Beta-catenin, Galpha(i)-specific peptide GPCRs, c-Jun/c-Fos, TGF-beta, Ephrin-A receptors, Galpha(q)-specific peptide GPCRs, Amylin, FosB/JunB, OSTM1 (grey-lethal), c-Jun/Fra-2, Ephrin-A, EBI2, PAFAH alpha (LIS1), SFK…
346	positive regulation of transport	1603	1.12657e-12	3.55878e-11	232	BAD, MYH9, COX-2 (PTGS2), SERP1, BETA-PIX, BLK, CREBL2, RAP-1A, Kendrin, VPS11, LAMP1, PLK3 (CNK), PGE2R4, GDNF, I-kB, Sirtuin, CALM3, JAK2, Alpha-actinin 4, Galpha(q)-specific nucleotide-like GPCRs, 14-3-3 epsilon, Rap1, TGF-beta 1, Galpha(s)-specific prostanoid GPCRs, PI3K reg class IA (p85), cPKC (conventional), ORAI, OAZ2, hIAN5, ORAI1, PPID, KCTD7, p120GAP, PLK2, Torsin A, Sirtuin1, PAK, AKT…
347	positive regulation of catalytic activity	1717	1.13224e-12	3.56638e-11	245	BAD, RGPD4, LPAR2, TBC1D2, BETA-PIX, PCNA, RalGEF2, Tiam1, RAP-1A, Ku80, BORA, PP2135, GRHL3, TIGAR (C12orf5), GDNF, Sirtuin, CALM3, JAK2, S1P1 receptor, RhoGAP1, Galpha(q)-specific nucleotide-like GPCRs, Rap1, TGF-beta 1, PERP, ORAI, ORAI1, IRp60, G-protein alpha-12 family, RGPD3, p120GAP, TCP1-delta, CCL20, Sirtuin1, G-protein alpha-15, Amphiregulin, Caspase-10, MARK2, RGPD6, GMIP, PAK, AKT1, P…
348	regulation of T cell differentiation	290	1.14312e-12	3.59033e-11	67	BAD, Peroxiredoxin, KIAA0748, PP2135, GATA-3, IKBZ, TGF-beta 1, hIAN5, CCL20, Gimap3, Lck, MCPIP, SASH3, PKC, IP3KB, RUNX3, RIPK2, PRDX2, IL-4R type I, FOXP3, NCKP1 subunit, SMAD7, MALT1, XBP1, RUNX, TGF-beta receptor type II, T-bet, HSP27, PNPH, ZBTB1, FOXO3A, RARalpha, SOCS1, GCN5, IL-2R gamma chain, CD27(TNFRSF7), RhoA-related, Galpha(i)-specific peptide GPCRs, HSP90 alpha, NckAP1L, GATA Group…
349	regulation of proteolysis	1150	1.15508e-12	3.61747e-11	179	BAD, MYH9, COX-2 (PTGS2), GIPC, PLK3 (CNK), PP2135, OTUD4, HECTD1, SMILE, Sirtuin, JAK2, Galpha(q)-specific nucleotide-like GPCRs, NUDT15, c-IAP2, PERP, TNIP1, BBS7, PKA-cat beta, PI3K reg class IA (p85), cPKC (conventional), G-protein alpha-12 family, PLK2, Casein kinase I delta, Sirtuin1, Caspase-10, PAK, AKT1, PIH1D1, DAP1, Lck, PI3K reg class IA (p85-alpha), MCPIP, C1orf128, ENO, SPOP, Ephrin…
350	positive regulation of cell adhesion	808	1.26376e-12	3.94655e-11	137	BAD, CCL28, TfR1, MYH9, BETA-PIX, KIAA0748, MAGI-1(BAIAP1), PP2135, PGE2R4, GATA-3, Selenoprotein K, IKBZ, JAK2, TGF-beta 1, Galpha(s)-specific prostanoid GPCRs, PI3K reg class IA (p85), cPKC (conventional), TFE3, hIAN5, AKT1, FAM38A, Gimap3, Lck, NOR1, SASH3, SPOCK2, Rac1-related, PKC, MIP26, FUT7, PI3K reg class IA, PREL1, PDE4D, IP3KB, SMOC2, RUNX3, JAK1, CD43, CD81, PDIP38, GC1QBP, RIPK2, CIT…
351	response to lipopolysaccharide	753	1.30855e-12	4.05214e-11	130	JunB/JunD, COX-2 (PTGS2), Peroxiredoxin, PGE2R4, GBP6, IKBZ, I-kB, JAK2, Galpha(q)-specific nucleotide-like GPCRs, TGF-beta 1, Galpha(s)-specific prostanoid GPCRs, TNIP1, MAPKAPK3, Nucleolin, JunD/c-Fos, GBP1, CCL20, AP-1, NF-kB2 (p100), AKT1, Pellino 1, MCPIP, Prostacyclin receptor, PKC, NF-kB1 (p105), NUR77, c-Fos, PDE4D, HDAC2, JunD, CNP1, CDK4, RIPK2, SOD2, PRDX2, PDE, FOXP3, HIF1A, S100, Alp…
352	cellular response to environmental stimulus	606	1.3087e-12	4.05214e-11	111	BAD, MYH9, COX-2 (PTGS2), FIGNL1, PCNA, Ku80, PGE2R4, Sirtuin, TGF-beta 1, Galpha(s)-specific prostanoid GPCRs, Mi-2, PI3K reg class IA (p85), PPID, OSR1, Sirtuin1, AKT1, ATP1A1, FAM38A, PARP-1, PI3K reg class IA (p85-alpha), ATF/CREB, ARHGEF2, HVCN1, TAFs, Rac1-related, MAP3K2 (MEKK2), AATC, PKC, GRB2, NF-kB1 (p105), PI3K reg class IA, Galpha(s)-specific peptide GPCRs, DEXH helicase, PDE, HIF1A,…
353	cellular response to abiotic stimulus	606	1.3087e-12	4.05214e-11	111	BAD, MYH9, COX-2 (PTGS2), FIGNL1, PCNA, Ku80, PGE2R4, Sirtuin, TGF-beta 1, Galpha(s)-specific prostanoid GPCRs, Mi-2, PI3K reg class IA (p85), PPID, OSR1, Sirtuin1, AKT1, ATP1A1, FAM38A, PARP-1, PI3K reg class IA (p85-alpha), ATF/CREB, ARHGEF2, HVCN1, TAFs, Rac1-related, MAP3K2 (MEKK2), AATC, PKC, GRB2, NF-kB1 (p105), PI3K reg class IA, Galpha(s)-specific peptide GPCRs, DEXH helicase, PDE, HIF1A,…
354	cellular response to oxygen levels	345	1.3693e-12	4.22782e-11	75	BAD, JunB/JunD, COX-2 (PTGS2), PDK1, PLK3 (CNK), TIGAR (C12orf5), Sirtuin, PIMT, TGF-beta 1, JunD/c-Fos, AP-1, Sirtuin1, AKT1, EGLN2, BRIP1, ENO, ATF/CREB, Galpha(s)-specific amine GPCRs, PKC, c-Fos, JunD, ROR-alpha, Cyclin A2, FKHR, NPEPPS, BACH1, CITED2, HIF1A, S100, c-Jun/c-Jun, ACAA2, CPEB2, Ubiquilin-1, Bcl-2, FOXO3A, c-Jun, Phosphatase regulator (inhibitor), Galpha(i)-specific EDG GPCRs, Ju…
355	regulation of epithelial cell migration	373	1.44337e-12	4.43165e-11	79	COX-2 (PTGS2), GATA-3, Sirtuin, Galpha(q)-specific nucleotide-like GPCRs, TGF-beta 1, PI3K reg class IA (p85), cPKC (conventional), PLK2, AP-1, Sirtuin1, AKT1, MCPIP, Ephrin-A1, PDCD6, Rac1-related, PKC, CORO1C, PI3K reg class IA, SMOC2, IRS-2, PI3K class II, PKC-alpha, HIF1A, FBXW7, PLC-gamma 1, TGF-beta receptor type II, HSP27, c-Jun/c-Jun, IGF-2, GLNA, APC protein, PLC-gamma, c-Jun, FOXP1, GAP…
356	positive regulation of T cell differentiation	196	1.44343e-12	4.43165e-11	52	BAD, KIAA0748, PP2135, GATA-3, IKBZ, TGF-beta 1, hIAN5, Gimap3, Lck, SASH3, PKC, IP3KB, RUNX3, RIPK2, IL-4R type I, FOXP3, NCKP1 subunit, MALT1, XBP1, RUNX, TGF-beta receptor type II, PNPH, ZBTB1, FOXO3A, RARalpha, SOCS1, IL-2R gamma chain, CD27(TNFRSF7), RhoA-related, Galpha(i)-specific peptide GPCRs, HSP90 alpha, NckAP1L, GATA Group, Rho GTPase, TGF-beta, CD83, ZNF145, Galpha(q)-specific peptid…
357	positive regulation of locomotion	922	1.4481e-12	4.43354e-11	151	ALK-4, COX-2 (PTGS2), BETA-PIX, Tiam1, PP2135, PGE2R4, GATA-3, Selenoprotein K, ABCC1, Sirtuin, JAK2, Alpha-actinin 4, S1P1 receptor, Galpha(q)-specific nucleotide-like GPCRs, DRF, TGF-beta 1, FOP, Galpha(s)-specific prostanoid GPCRs, PI3K reg class IA (p85), cPKC (conventional), PLK2, OSR1, CCL20, AP-1, Sirtuin1, PAK, AKT1, PI3K reg class IA (p85-alpha), MCPIP, NOR1, ATF/CREB, GNT-V, ARHGEF2, SP…
358	positive regulation of protein phosphorylation	1054	1.55754e-12	4.7553e-11	167	TfR1, COX-2 (PTGS2), CREBL2, Tiam1, RAP-1A, Ku80, BORA, PGE2R4, GDNF, Sirtuin, CALM3, JAK2, Galpha(q)-specific nucleotide-like GPCRs, Rap1, TGF-beta 1, Galpha(s)-specific prostanoid GPCRs, PI3K reg class IA (p85), cPKC (conventional), p120GAP, Casein kinase I delta, AP-1, Sirtuin1, Amphiregulin, MARK2, PAK, AKT1, PIH1D1, WDFY2, Lck, PI3K reg class IA (p85-alpha), PARP-16, ATF/CREB, ARHGEF2, Ephri…
359	protein modification by small protein conjugation	923	1.57857e-12	4.80607e-11	151	FBXO45, Cullin 1, KBTBD2, UIP5, FAM105B, FEM1C, KDM2, VPS11, KLHL24, TRIM56, HECTD1, Sirtuin, RNF141, RNF5, PEX12, A030009H04Rik, HERC1, UHRF2, KIAA1340, Sirtuin1, AKT1, Pellino 1, PPP1R11, RNF125, Tankyrases, PEX2, SPOP, PDCD6, TAFs, HAN11, RNF144, RYBP, Cullin 4A, FBXO11, Pellino 2, SIAH2, TRIM5, ANAPC1, MARCH3, MDA-5, BBAP, NPEPPS, USP9X, FANCF, WDR40A, RNF103, MARCH8 (c-MIR), TRAF1, ERM prote…
360	histone modification	402	1.64442e-12	4.99264e-11	83	TRIP8, KDM2, Sirtuin, Mi-2, AP-1, Sirtuin1, PER1, NFYB, MLL5, ATF/CREB, BAF53, BAF53A, SETDB1, TAFs, SF3B3, RYBP, PRDM4, HDAC2, TAF5, MOZ, HDAC11, BBAP, ADA2, UTX, ING3, USP15, TRIPs, HYPB, SUV420H2, PAF65B, Histone deacetylase class I, RING1, ASXL1, KDM2A, GCN5, Mi-2 alpha, MYSM1, UBP3, STAF36 (CCDC101), RING2, C12orf41, MTB-Zf, MEAF6, BRD4, MJD (ataxin-3), DDB1, PRMT1, EZH2, USP22, BRD1, MRGX, …
361	response to nutrient levels	1138	1.66059e-12	5.02562e-11	177	CCL28, TfR1, COX-2 (PTGS2), BCKD-E1beta, SREBP1 precursor, IKBZ, PDF, Sirtuin, CPT-1A, TGF-beta 1, PARP-2, JunD/c-Fos, PI3K reg class IA (p85), cPKC (conventional), OGG1, Sestrin 3, VMAT2, AP-1, Sirtuin1, OMA1, AKT1, DAP1, PI3K reg class IA (p85-alpha), C/EBP zeta, HMGCS1, BRIP1, MCPIP, ATF/CREB, Tankyrases, PEX2, SETDB1, Galpha(s)-specific amine GPCRs, PKC, PI3K reg class IA, c-Fos, Galpha(s)-sp…
362	positive regulation of cell population proliferation	2125	1.66448e-12	5.02562e-11	290	BAD, TfR1, COX-2 (PTGS2), Peroxiredoxin, Tubulin beta, KIAA0635, BETA-PIX, Tiam1, RAP-1A, ID2, CXADR, Ccd1, PGE2R4, Protrudin, Selenoprotein K, GDNF, CCDC100, Sirtuin, MEF2D, Shc, JAK2, S1P1 receptor, Galpha(q)-specific nucleotide-like GPCRs, Rap1, TGF-beta 1, FOP, Ciao 1, Galpha(s)-specific prostanoid GPCRs, SSR-alpha, PI3K reg class IA (p85), cPKC (conventional), ZNF143, p120GAP, AP-1, Sirtuin1…
363	regulation of neuron apoptotic process	489	1.75543e-12	5.28565e-11	95	Peroxiredoxin, KDM2, TMBIM4, SNRK, GATA-3, GDNF, Sirtuin, JAK2, Galpha(q)-specific nucleotide-like GPCRs, cPKC (conventional), p120GAP, AP-1, Sirtuin1, PAK, EGLN2, PARP-1, C/EBP zeta, NOR1, ATF/CREB, PIKE(CENTG1), PKC, Csp, Caspase-6, GCR, SOD2, PRDX2, PKC-lambda/iota, HIF1A, GCR/MCR, Integrin, UFO, FBXW7, C/EBPbeta, CORO1A(CLABP, TACO), GCL reg, Histone deacetylase class I, c-Jun/c-Jun, XIAP, Bc…
364	response to light stimulus	594	1.85616e-12	5.57358e-11	109	JunB/JunD, MLCP (cat), COX-2 (PTGS2), PCNA, ID2, Sirtuin, JunD/c-Fos, PI3K reg class IA (p85), OGG1, PPID, AP-1, Sirtuin1, PER1, AKT1, PARP-1, PI3K reg class IA (p85-alpha), HMGCS1, Tubulin alpha, ATF/CREB, TAFs, Galpha(s)-specific amine GPCRs, SIK, MTND3, PKC, PI3K reg class IA, c-Fos, Galpha(s)-specific peptide GPCRs, JunD, DEXH helicase, Tubulin alpha 1A, JunB, EAR2, PDE, HIF1A, FBXW7, Na/K AT…
365	positive regulation of cell projection organization	641	2.10323e-12	6.29818e-11	115	Tubulin beta, KIAA0635, BETA-PIX, Tiam1, RAP-1A, Ccd1, Protrudin, CCDC100, Sirtuin, Galpha(q)-specific nucleotide-like GPCRs, Rap1, PI3K reg class IA (p85), Sirtuin1, MARK2, PAK, Rab-21, PI3K reg class IA (p85-alpha), ATF/CREB, Tctex-1, Rac1-related, Galpha(s)-specific amine GPCRs, PKC, CORO1C, PI3K reg class IA, OIP106, DEXH helicase, SERPINE2, NDPK A, PQBP-1, PKC-lambda/iota, NCKP1 subunit, STA…
366	response to corticosterone	82	2.1496e-12	6.41944e-11	31	JunB/JunD, COX-1 (PTGS1), CALM3, JunD/c-Fos, cPKC (conventional), VMAT2, AP-1, Calmodulin, Galpha(s)-specific amine GPCRs, PKC, c-Fos, JunB, GCR, PKC-alpha, GCR/MCR, Cyclin E, Bcl-2, FOXO3A, Lamin B1, JunD/FosB, JunB/Fra-2, c-Jun/FosB, JunB/c-Fos, Lamin B, c-Jun/c-Fos, Galpha(q)-specific peptide GPCRs, FosB/JunB, p21, FosB, c-Jun/JunB, JunB/JunB
367	response to temperature stimulus	370	2.56148e-12	7.62861e-11	78	COX-2 (PTGS2), I-kB, 14-3-3 epsilon, JunD/c-Fos, AP-1, AKT1, PDCD6, PMP22, Galpha(s)-specific amine GPCRs, PKC, COX II, c-Fos, HDAC2, eIF2AK3, DEXH helicase, Caspase-6, FKHR, SOD2, EAR2, PDE, PKA-cat alpha, Antigen KI-67, eIF2B1, MMP-24, HSP27, Histone deacetylase class I, PYCS, SOCS3, Glutaredoxin, Bcl-2, HSPA1B, IER5, JunB/Fra-2, JunB/c-Fos, DAXX, 14-3-3, TAC4, Oncostatin M, HSP40, Galpha(i)-sp…
368	regulation of leukocyte cell-cell adhesion	620	2.6042e-12	7.73476e-11	112	BAD, CCL28, TfR1, Peroxiredoxin, KIAA0748, PP2135, GATA-3, Selenoprotein K, IKBZ, JAK2, Galpha(q)-specific nucleotide-like GPCRs, TGF-beta 1, hIAN5, IRp60, AKT1, Gimap3, Lck, Pellino 1, MCPIP, NOR1, SASH3, PKC, FUT7, IP3KB, RUNX3, CD43, CD81, RIPK2, PRDX2, IL-4R type I, PDE, FOXP3, NCKP1 subunit, Integrin, C/EBPbeta, SMAD7, CORO1A(CLABP, TACO), MALT1, XBP1, RUNX, Thy-1, TGF-beta receptor type II,…
369	regulation of alpha-beta T cell activation	230	2.66366e-12	7.88992e-11	57	PP2135, GATA-3, IKBZ, JAK2, Galpha(q)-specific nucleotide-like GPCRs, TGF-beta 1, hIAN5, IRp60, CCL20, Gimap3, MCPIP, SASH3, PKC, IP3KB, RUNX3, CD81, RIPK2, IL-4R type I, FOXP3, NCKP1 subunit, SMAD7, MALT1, RUNX, TGF-beta receptor type II, T-bet, PNPH, RARalpha, SOCS1, IL-2R gamma chain, DAF, RhoA-related, Galpha(i)-specific peptide GPCRs, HSP105, NckAP1L, GATA Group, Rho GTPase, TGF-beta, CD83, …
370	regulation of CD4-positive, alpha-beta T cell differentiation	113	2.72932e-12	8.06256e-11	37	GATA-3, IKBZ, TGF-beta 1, hIAN5, CCL20, Gimap3, MCPIP, SASH3, PKC, RUNX3, RIPK2, IL-4R type I, FOXP3, NCKP1 subunit, SMAD7, MALT1, RUNX, T-bet, RARalpha, SOCS1, IL-2R gamma chain, Galpha(i)-specific peptide GPCRs, NckAP1L, GATA Group, TGF-beta, CD83, Galpha(q)-specific peptide GPCRs, IL-21 receptor, IL4RA, IRF1, Bcl-6, CBF beta, HMG1,2, JAK3, RAR, IL-2, NALP3
371	CD4-positive, alpha-beta T cell activation	135	2.97592e-12	8.76735e-11	41	CD229, PGE2R4, GATA-3, IKBZ, TGF-beta 1, Galpha(s)-specific prostanoid GPCRs, SASH3, ATF/CREB, PKC, FUT7, ROR-alpha, JAK1, CD43, RIPK2, IL-4R type I, FOXP3, C/EBPbeta, T-bet, NF-kB p52/RelB, SOCS3, FOXP1, IL-2R gamma chain, C/EBP, GIMAP1, GATA Group, TGF-beta, CD83, RSAD2, CD3 epsilon, NF-kB, RelB (NF-kB subunit), IL-21 receptor, STAT6, Bcl-3, IL4RA, PLA2, NF-kB p50/RelB, EBI2, Bcl-6, HMG1,2, FOX…
372	regulation of circadian rhythm	212	3.12494e-12	9.18161e-11	54	MLCP (cat), ID2, KDM2, PGE2R4, Sirtuin, Galpha(q)-specific nucleotide-like GPCRs, Galpha(s)-specific prostanoid GPCRs, cPKC (conventional), Casein kinase I delta, PER1, PARP-1, ATF/CREB, CREM (activators), Galpha(s)-specific amine GPCRs, SIK, CREM (repressors), PKC, KIAA1737, Galpha(s)-specific peptide GPCRs, SIAH2, ROR-alpha, USP9X, EAR2, PDE, FBXW7, PSPC1, PP1-cat, Histone deacetylase class I, …
373	response to salt	892	3.60479e-12	1.05631e-10	146	BAD, JunB/JunD, COX-2 (PTGS2), PPP2R2A, PCNA, Tiam1, ID2, PGE2R4, Sirtuin, CALM3, Galpha(q)-specific nucleotide-like GPCRs, Spinophilin, TGF-beta 1, Galpha(s)-specific prostanoid GPCRs, JunD/c-Fos, cPKC (conventional), ORAI, ORAI1, VMAT2, AP-1, Sirtuin1, G-protein alpha-15, PARP-1, Tubulin alpha, MCPIP, ATF/CREB, PDCD6, NKCC1, TAFs, Calmodulin, CRM1, CALDAG-GEFI, Galpha(s)-specific amine GPCRs, S…
374	regulation of CD4-positive, alpha-beta T cell activation	147	3.61659e-12	1.05693e-10	43	PP2135, GATA-3, IKBZ, TGF-beta 1, hIAN5, CCL20, Gimap3, MCPIP, SASH3, PKC, RUNX3, CD81, RIPK2, IL-4R type I, FOXP3, NCKP1 subunit, SMAD7, MALT1, RUNX, TGF-beta receptor type II, T-bet, RARalpha, SOCS1, IL-2R gamma chain, DAF, Galpha(i)-specific peptide GPCRs, NckAP1L, GATA Group, TGF-beta, CD83, Galpha(q)-specific peptide GPCRs, CD3 epsilon, IL-21 receptor, IL4RA, IRF1, Bcl-6, CBF beta, HMG1,2, J…
375	response to molecule of bacterial origin	790	4.55286e-12	1.32701e-10	133	JunB/JunD, AHR, COX-2 (PTGS2), Peroxiredoxin, PGE2R4, GBP6, IKBZ, I-kB, Sirtuin, JAK2, Galpha(q)-specific nucleotide-like GPCRs, TGF-beta 1, Galpha(s)-specific prostanoid GPCRs, TNIP1, MAPKAPK3, Nucleolin, JunD/c-Fos, GBP1, CCL20, AP-1, NF-kB2 (p100), AKT1, Pellino 1, MCPIP, Prostacyclin receptor, PKC, NF-kB1 (p105), NUR77, c-Fos, PDE4D, HDAC2, JunD, CNP1, CDK4, RIPK2, SOD2, PRDX2, PDE, FOXP3, HI…
376	cellular response to decreased oxygen levels	312	4.65167e-12	1.3522e-10	69	BAD, JunB/JunD, COX-2 (PTGS2), PDK1, PLK3 (CNK), TIGAR (C12orf5), Sirtuin, PIMT, TGF-beta 1, JunD/c-Fos, AP-1, Sirtuin1, AKT1, EGLN2, BRIP1, ENO, ATF/CREB, Galpha(s)-specific amine GPCRs, PKC, c-Fos, JunD, ROR-alpha, Cyclin A2, NPEPPS, BACH1, CITED2, HIF1A, S100, c-Jun/c-Jun, ACAA2, CPEB2, Ubiquilin-1, Bcl-2, FOXO3A, c-Jun, Phosphatase regulator (inhibitor), JunD/FosB, Lamin A/C, c-Jun/FosB, JunB…
377	positive regulation of epithelial cell migration	246	4.84992e-12	1.40609e-10	59	COX-2 (PTGS2), GATA-3, Sirtuin, Galpha(q)-specific nucleotide-like GPCRs, TGF-beta 1, cPKC (conventional), PLK2, AP-1, Sirtuin1, AKT1, MCPIP, PDCD6, Rac1-related, PKC, SMOC2, IRS-2, PI3K class II, PKC-alpha, HIF1A, PLC-gamma 1, TGF-beta receptor type II, HSP27, c-Jun/c-Jun, IGF-2, PLC-gamma, c-Jun, FOXP1, GAPR-1, c-Jun/FosB, ARF6, RhoA-related, AAMP, GATA Group, c-Jun/c-Fos, Rho GTPase, TGF-beta,…
378	regulation of response to endoplasmic reticulum stress	115	4.95492e-12	1.43273e-10	37	Sirtuin, PI3K reg class IA (p85), Sirtuin1, PI3K reg class IA (p85-alpha), C/EBP zeta, ATF/CREB, SPOP, TMS-1, PI3K reg class IA, eIF2AK3, C3f, USP25, XBP1, CREB3, Ubiquilin-1, Phosphatase regulator (inhibitor), HSPA1B, C19orf6, ARMET, JAB1, GADD34, DT3UO, NOXA, MJD (ataxin-3), LXR-alpha, PPP1R15B, DDRGK1, HSP70, DnaJB9, BCAP31, BAT3, NRF2, ATF-6 beta, Bim, OPA1, Dsk2 (ubiquilin-2), HSPA1A
379	cellular response to steroid hormone stimulus	347	5.17149e-12	1.49141e-10	74	AHR, MCR, ZFP36L2, GDNF, JAK2, TGF-beta 1, TRAP170, ATP1A1, EGLN2, NCOA4 (ARA70), NOR1, ZNF764, TAFs, MTND3, GCR, FKHR, PDE, FKBP4, GCR/MCR, TRIPs, Na/K ATPase, SAFB, URI, ZFP36(Tristetraprolin), REDD1, PPCKM, FOXO3A, UBCH7, HSPA1B, Lamin B1, RARalpha, ALK-2, DAXX, 14-3-3, Lamin B, Axin2, Prohibitin, RhoA-related, Galpha(i)-specific peptide GPCRs, DDX17, MED12, Rho GTPase, SGK1, LXR-alpha, TGF-be…
380	positive regulation of protein transport	558	5.27171e-12	1.51631e-10	103	BAD, MYH9, COX-2 (PTGS2), SERP1, BLK, Kendrin, VPS11, PLK3 (CNK), PGE2R4, Sirtuin, JAK2, Galpha(q)-specific nucleotide-like GPCRs, 14-3-3 epsilon, TGF-beta 1, Galpha(s)-specific prostanoid GPCRs, PI3K reg class IA (p85), cPKC (conventional), ORAI, OAZ2, ORAI1, PPID, Sirtuin1, PAK, PI3K reg class IA (p85-alpha), MCPIP, Rac1-related, Galpha(s)-specific amine GPCRs, PKC, VAMP8, PI3K reg class IA, CD…
381	protein ubiquitination	856	5.32274e-12	1.52697e-10	141	FBXO45, Cullin 1, KBTBD2, UIP5, FAM105B, FEM1C, KDM2, VPS11, KLHL24, TRIM56, HECTD1, Sirtuin, RNF141, RNF5, PEX12, A030009H04Rik, HERC1, UHRF2, KIAA1340, Sirtuin1, AKT1, Pellino 1, PPP1R11, RNF125, Tankyrases, PEX2, SPOP, PDCD6, TAFs, HAN11, RNF144, RYBP, Cullin 4A, FBXO11, Pellino 2, SIAH2, TRIM5, ANAPC1, MARCH3, BBAP, NPEPPS, USP9X, FANCF, WDR40A, RNF103, MARCH8 (c-MIR), TRAF1, ERM proteins, SM…
382	regulation of amide metabolic process	689	5.37143e-12	1.5369e-10	120	ZFP36L2, SERP1, ELAVL1 (HuR), PDK1, TIGAR (C12orf5), Sirtuin, PATL1, SAMD4B, Nucleolin, cPKC (conventional), PER1, eRF1, METAP1, AKT1, DAP1, MCPIP, PARP-16, ATF/CREB, SRP9, Ephrin-A1, eIF6 (ITGB4BP), PKC, ORMDL2, eIF2AK3, DEXH helicase, CDK4, GC1QBP, PKC-alpha, Sestrin 2, S100, GUF1, TYSY, PABPC1, ABCG1, PP1-cat, HSP27, ZFP36(Tristetraprolin), CYFP subunit, APC protein, eIF1, PP1-cat alpha, SerRS…
383	positive regulation of lymphocyte differentiation	215	5.66425e-12	1.61646e-10	54	BAD, KIAA0748, PP2135, GATA-3, IKBZ, TGF-beta 1, hIAN5, Gimap3, Lck, SASH3, PKC, IP3KB, RUNX3, RIPK2, IL-4R type I, FOXP3, NCKP1 subunit, UFO, MALT1, XBP1, RUNX, TGF-beta receptor type II, PNPH, ZBTB1, FOXO3A, RARalpha, SOCS1, IL-2R gamma chain, CD27(TNFRSF7), RhoA-related, Galpha(i)-specific peptide GPCRs, HSP90 alpha, NckAP1L, GATA Group, Rho GTPase, TGF-beta, CD83, ZNF145, Galpha(q)-specific p…
384	negative regulation of transferase activity	412	6.34793e-12	1.79914e-10	83	Peroxiredoxin, PIK3IP1, TIGAR (C12orf5), Sirtuin, Galpha(q)-specific nucleotide-like GPCRs, MKP-7, FOP, cPKC (conventional), IRp60, ERK5 (MAPK7), Sirtuin1, WARS, PAK, AKT1, ZGPAT, TAFs, Galpha(s)-specific amine GPCRs, PKC, CORO1C, IRS-2, BBAP, PKC-alpha, Midn, SMAD7, Thy-1, HMDH, PKIA, HSP27, DBNDD1, ZFP36(Tristetraprolin), HEG1, MKP-X, APC protein, RFP, MKP-1, DAXX, GADD45 beta, PPP2R5A, 14-3-3,…
385	response to endoplasmic reticulum stress	314	6.35378e-12	1.79914e-10	69	SERP1, Selenoprotein K, SMILE, RNF5, PI3K reg class IA (p85), Torsin A, AP-1, PI3K reg class IA (p85-alpha), C/EBP zeta, PARP-16, ATF/CREB, SPOP, PMP22, PI3K reg class IA, SDF2L1, eIF2AK3, RNF103, Sestrin 2, ERMP1, C/EBPbeta, XBP1, APG10, CREB3, c-Jun/c-Jun, Ubiquilin-1, Bcl-2, c-Jun, Phosphatase regulator (inhibitor), DDX3X, C19orf6, c-Jun/FosB, UBXD8, C/EBP, TRC8, GADD34, DT3UO, STT3B, NOXA, TB…
386	cytokine production	314	6.35378e-12	1.79914e-10	69	PGE2R4, GATA-3, IKBZ, Galpha(s)-specific prostanoid GPCRs, PI3K reg class IA (p85), c-Maf, AP-1, PI3K reg class IA (p85-alpha), SASH3, RABGEF1, TNFAIP8, PKC, NF-kB1 (p105), PI3K reg class IA, Galpha(s)-specific peptide GPCRs, RUNX3, CD43, c-Rel (NF-kB subunit), RIPK2, MDA-5, FOXP3, HIF1A, TXK, S100, USP25, UFO, RUNX, HEG1, NF-kB p50/c-Rel, STARD7, V2 receptor, NFATC2IP, TNF-beta, RFP, Galpha(i)-s…
387	response to biotic stimulus	2554	6.59414e-12	1.86238e-10	334	CD69, CCL28, G3BP2, IKK-epsilon, JunB/JunD, Syntaxin 8, AHR, COX-2 (PTGS2), Peroxiredoxin, Tubulin beta, FKBP5, FAM105B, BLK, C1r, APOBEC3D, LYST, CXADR, Ku80, CD229, SLFN11, PGE2R4, GATA-3, GBP6, TRIM56, TVA27, IKBZ, OTUD4, APG16L1, OAS1, I-kB, Sirtuin, Shc, CALM3, JAK2, Galpha(q)-specific nucleotide-like GPCRs, TGF-beta 1, MxA, MLKL, RNF5, APOBEC3G, Galpha(s)-specific prostanoid GPCRs, TNIP1, M…
388	negative regulation of heart contraction	53	6.67834e-12	1.88129e-10	24	JAK2, PI3K reg class IA (p85), cPKC (conventional), ATP1A1, PI3K reg class IA (p85-alpha), MCPIP, PKC, PI3K reg class IA, PDE4D, PKC-alpha, PDE, Na/K ATPase, Spectrin, BIN1 (Amphiphysin II), SPTBN(spectrin1-4), Galpha(i)-specific peptide GPCRs, Galpha(q)-specific peptide GPCRs, ATP1alpha subunit, PDE4, Galpha(q)-specific amine GPCRs, Galpha(i)-specific nucleotide-like GPCRs, IL-2, PI3K cat class …
389	cellular response to salt	442	7.31116e-12	2.05427e-10	87	BAD, JunB/JunD, COX-2 (PTGS2), ID2, Galpha(q)-specific nucleotide-like GPCRs, Spinophilin, JunD/c-Fos, cPKC (conventional), ORAI, ORAI1, AP-1, G-protein alpha-15, Tubulin alpha, MCPIP, NKCC1, TAFs, CRM1, CALDAG-GEFI, PKC, c-Fos, IP3KB, JunD, Tubulin alpha 1A, JunB, Cyclin A2, HIF1A, SLC25A24, NEK7, GCL reg, HSP27, c-Jun/c-Jun, PLC-gamma, Bcl-2, c-Jun, Phosphatase regulator (inhibitor), Lamin B1, …
390	apoptotic mitochondrial changes	106	8.02593e-12	2.24932e-10	35	BAD, DAP3, C22orf29, AP-1, AKT1, GCTG, ATF/CREB, JTB, SOD2, Pim-2, GCL reg, c-Jun/c-Jun, ACAA2, PNPH, Bcl-2, c-Jun, c-Jun/FosB, MAP1, 14-3-3, Caspase-2, BFL1, NOXA, NOL3, c-Jun/c-Fos, PP2A regulatory, SLC25A4, Bik, AKT(PKB), c-Jun/Fra-2, Mcl-1, ANT, Bim, c-Jun/JunD, Frizzled, c-Jun/JunB
391	cell migration	1333	1.02265e-11	2.85871e-10	197	FBXO45, CCL28, MYH9, NARS, Tubulin beta, GIPC, BETA-PIX, Tiam1, LYST, MAN1, CXADR, Kendrin, Annexin VI, Ccd1, GATA-3, Selenoprotein K, TCP11L2, GDNF, ABCC1, I-kB, ARPC5L, Alpha-actinin 4, S1P1 receptor, Galpha(q)-specific nucleotide-like GPCRs, Spinophilin, DRF, 14-3-3 epsilon, TGF-beta 1, BIN2, PI3K reg class IA (p85), cPKC (conventional), PIPKI gamma, Torsin A, CCL20, MARK2, PAK, AKT1, Lck, PI3…
392	cell division	673	1.12111e-11	3.12595e-10	117	PPP2R2D, MYH9, MLCP (cat), ZFP36L2, Tubulin beta, NEK9, Ccd1, HAUS7, BORA, Sirtuin, APITD1, GPR175, ELYS, MIS12, M18BP1, p120GAP, KIAA1340, HZwint-1, BRIP1, Tubulin alpha, CLTA, Tankyrases, ARHGEF2, Tctex-1, IQGAP2, LIC-1, PKC, JTB, ANAPC1, CCRK, Tubulin alpha 1A, CDK4, DYNC1LI, GCR, Cyclin A2, CAP-G, USP9X, Septin 1, CHMP1B, Septin 6, GCR/MCR, CKS2, CAP-G/G2, Cyclin E, PP1-cat, Beta-fodrin, PHF1…
393	regulation of cysteine-type endopeptidase activity involved in apoptotic process	332	1.21142e-11	3.36916e-10	71	BAD, COX-2 (PTGS2), Sirtuin, JAK2, Galpha(q)-specific nucleotide-like GPCRs, Sirtuin1, Caspase-10, PAK, AKT1, PIH1D1, DAP1, Lck, PDCD6, TNFAIP8, NUR77, SIAH2, eIF2AK3, RIPK2, DIP, BCL2L12, S100, MALT1, XIAP, DDX3X, HSPA1B, MAP1, 14-3-3, Caspase-2, CD27(TNFRSF7), JWA, RhoA-related, BFL1, NOXA, PLAUR (uPAR), NOL3, Rho GTPase, AKT2, HIP12, Ephrin-A receptors, HIF-prolyl hydroxylase, Galpha(q)-specif…
394	response to purine-containing compound	362	1.62323e-11	4.50303e-10	75	JunB/JunD, AHR, COX-2 (PTGS2), BCKD-E1beta, RAP-1A, SREBP1 precursor, Galpha(q)-specific nucleotide-like GPCRs, Rap1, JunD/c-Fos, PI3K reg class IA (p85), AP-1, Amphiregulin, PER1, PI3K reg class IA (p85-alpha), HMGCS1, ATF/CREB, TAFs, CREM (activators), CREM (repressors), PI3K reg class IA, c-Fos, PDE4D, HDAC2, JunB, NDPK A, PDE, HIF1A, ERM proteins, c-IAP1, Cyclin E, LDH, Histone deacetylase cl…
395	negative regulation of blood circulation	55	1.77714e-11	4.9175e-10	24	JAK2, PI3K reg class IA (p85), cPKC (conventional), ATP1A1, PI3K reg class IA (p85-alpha), MCPIP, PKC, PI3K reg class IA, PDE4D, PKC-alpha, PDE, Na/K ATPase, Spectrin, BIN1 (Amphiphysin II), SPTBN(spectrin1-4), Galpha(i)-specific peptide GPCRs, Galpha(q)-specific peptide GPCRs, ATP1alpha subunit, PDE4, Galpha(q)-specific amine GPCRs, Galpha(i)-specific nucleotide-like GPCRs, IL-2, PI3K cat class …
396	positive regulation of defense response	679	2.0097e-11	5.54698e-10	117	IKK-epsilon, COX-2 (PTGS2), FAM105B, SREBP1 precursor, Ku80, LAMP1, PGE2R4, TRIM56, IKBZ, ABCC1, OAS1, I-kB, Sirtuin, JAK2, Galpha(q)-specific nucleotide-like GPCRs, TGF-beta 1, Galpha(s)-specific prostanoid GPCRs, TNIP1, MAPKAPK3, cPKC (conventional), GBP1, hIAN5, AP-1, PAK, Gimap3, Pellino 1, ATF/CREB, PKC, VAMP8, TRIM5, ZC3HAV1, Caspase-6, CD81, PQBP-1, RIPK2, MDA-5, PKC-alpha, PDE, TXK, KARS,…
397	regulation of cysteine-type endopeptidase activity	385	2.04385e-11	5.62701e-10	78	BAD, COX-2 (PTGS2), Sirtuin, JAK2, Galpha(q)-specific nucleotide-like GPCRs, c-IAP2, PERP, Sirtuin1, Caspase-10, PAK, AKT1, PIH1D1, DAP1, Lck, PDCD6, CYFIP2, TNFAIP8, NUR77, SIAH2, eIF2AK3, Caspase-6, RIPK2, DIP, BCL2L12, S100, c-IAP1, MALT1, CYFP subunit, XIAP, DDX3X, HSPA1B, MAP1, 14-3-3, Caspase-2, CD27(TNFRSF7), JWA, RhoA-related, BFL1, NOXA, PLAUR (uPAR), NOL3, Rho GTPase, AKT2, HIP12, Ephri…
398	positive regulation of growth	480	2.07339e-11	5.69401e-10	91	COMMD5, AHR, SERP1, KDM2, PGE2R4, Protrudin, Sirtuin, FOP, Galpha(s)-specific prostanoid GPCRs, PARP-2, Sirtuin1, PAK, AKT1, SASH3, ATF/CREB, TAFs, Galpha(s)-specific amine GPCRs, Syntenin 1, Histone H3, ADNP2, CD81, GCR, ERM proteins, SMURF1, GCR/MCR, S100, TRIPs, SMAD7, TGF-beta receptor type II, Insulin receptor, IGF-2, CYFP subunit, Spectrin, SLC25A33, Bcl-2, Galpha(i)-specific EDG GPCRs, DDX…
399	positive regulation of response to external stimulus	864	2.12128e-11	5.81093e-10	140	IKK-epsilon, COX-2 (PTGS2), FAM105B, Tiam1, SREBP1 precursor, Ku80, LAMP1, PGE2R4, TRIM56, IKBZ, ABCC1, OAS1, I-kB, Sirtuin, JAK2, S1P1 receptor, Galpha(q)-specific nucleotide-like GPCRs, TGF-beta 1, Galpha(s)-specific prostanoid GPCRs, TNIP1, MAPKAPK3, cPKC (conventional), GBP1, hIAN5, OSR1, AP-1, PAK, Gimap3, Pellino 1, ATF/CREB, Rac1-related, PKC, VAMP8, TRIM5, SMOC2, ZC3HAV1, Caspase-6, CD81,…
400	phosphorylation	1156	2.20814e-11	6.03373e-10	175	ALK-4, IKK-epsilon, Peroxiredoxin, NEK9, BLK, PDK1, SNRK, SMAD5, PLK3 (CNK), TIP30, BAZ1B, JAK2, AK2, TGF-beta 1, MLKL, MAPKAPK3, PKA-cat beta, PI3K reg class IA (p85), cPKC (conventional), DMPK, PIPKI gamma, PLK2, Casein kinase I delta, OSR1, ERK5 (MAPK7), AP-1, MARK2, PAK, EKI1, AKT1, MARK3, Lck, PI3K reg class IA (p85-alpha), DOLK, RABGEF1, ATF/CREB, ERK3, Tankyrases, CLK1, TAFs, Calmodulin, M…
401	regulation of MAPK cascade	1089	2.31052e-11	6.29776e-10	167	MYH9, Peroxiredoxin, MKP-3, LPAR2, Tiam1, RAP-1A, Ccd1, PDF, Sirtuin, Shc, JAK2, Galpha(q)-specific nucleotide-like GPCRs, MKP-7, Rap1, TGF-beta 1, MFAP3, TNIP1, PI3K reg class IA (p85), cPKC (conventional), GBP1, IRp60, CCL20, ERK5 (MAPK7), AP-1, PER1, PAK, AKT1, DUSP5, MCPIP, ATF/CREB, ARHGEF2, Ephrin-A1, Tctex-1, Galpha(s)-specific amine GPCRs, Syntenin 1, PKC, GRB2, PI3K reg class IA, Pellino…
402	homeostasis of number of cells	519	2.4718e-11	6.72059e-10	96	AHR, Peroxiredoxin, TMOD3, ID2, SMAD5, GATA-3, IKBZ, JAK2, TGF-beta 1, hIAN5, WDR37, ZNF238, AP-1, OCIAD1, AKT1, Gimap3, Tubulin alpha, SASH3, MLL5, PRDX5, Rac1-related, IP3KB, Deoxyribonuclease II, Tubulin alpha 1A, XKR8, C3f, PRDX2, CoREST, CITED2, PDE, FOXP3, NCKP1 subunit, HIF1A, Glis2, Integrin, UFO, CAP-G/G2, CORO1A(CLABP, TACO), PACS-1, XIAP, Spectrin, CD7, ASXL1, Bcl-2, Sno-N, SP3, JunB/F…
403	regulation of protein stability	467	2.57923e-11	6.99529e-10	89	GIPC, CREBL2, Cyclin H, SREBP1 precursor, VPS11, LAMP1, Sirtuin, B4GT5, RNF5, PI3K reg class IA (p85), TCP1-delta, Sirtuin1, ATP1B1, WDR81, Rab-21, PI3K reg class IA (p85-alpha), ATF/CREB, PEX2, Ephrin-A1, TAFs, PKC, CCDC88C, TCP1-zeta-1, PI3K reg class IA, CD81, DAD-1, Wrb, USP9X, DAZAP, ADA2, NCKP1 subunit, ERM proteins, Pim-2, USP25, FBXW7, SMAD7, Na/K ATPase, XBP1, SMRT, Histone deacetylase c…
404	regulation of supramolecular fiber organization	573	2.67259e-11	7.23054e-10	103	MYH9, Tubulin beta, BETA-PIX, TMOD3, HAUS7, PGE2R4, ARPC5L, S1P1 receptor, DRF, Galpha(s)-specific prostanoid GPCRs, WHDC1, PI3K reg class IA (p85), p120GAP, MAP1S, PAK, PI3K reg class IA (p85-alpha), ARHGEF2, CYFIP2, Rac1-related, PKC, GRB2, EGFL5, PI3K reg class IA, HDAC2, FLII, GPR65, Cofilin, muscle, PLEKHG2, NCKP1 subunit, FKBP4, ERM proteins, S100, C9orf72, CORO1A(CLABP, TACO), LDLR, CLIP3,…
405	cellular response to stimulus	10390	2.95436e-11	7.97312e-10	1108	FBXO45, BAD, CD69, Cullin 1, KBTBD2, FLJ20309, CCL28, G3BP2, C12orf43, TfR1, ALK-4, IKK-epsilon, MYH9, BTEB4, JunB/JunD, Syntaxin 8, MLCP (cat), AHR, COX-2 (PTGS2), KLF11 (TIEG2), MCR, ZFP36L2, GDF11(BMP11), Peroxiredoxin, EDARADD, SERP1, MKP-3, Tubulin beta, GIPC, FIGNL1, LPAR2, FAM105B, P2Y10, BETA-PIX, BLK, G2A, Rab-4, PCNA, PDK1, CREBL2, RalGEF2, Tiam1, RAP-1A, ID2, SREBP1 precursor, KDM2, LY…
406	response to other organism	2474	2.99248e-11	8.0561e-10	322	CD69, CCL28, G3BP2, IKK-epsilon, JunB/JunD, Syntaxin 8, AHR, COX-2 (PTGS2), Peroxiredoxin, Tubulin beta, FKBP5, FAM105B, BLK, C1r, APOBEC3D, LYST, CXADR, Ku80, CD229, SLFN11, PGE2R4, GATA-3, GBP6, TRIM56, TVA27, IKBZ, OTUD4, APG16L1, OAS1, I-kB, Sirtuin, Shc, CALM3, JAK2, Galpha(q)-specific nucleotide-like GPCRs, TGF-beta 1, MxA, MLKL, RNF5, APOBEC3G, Galpha(s)-specific prostanoid GPCRs, TNIP1, M…
407	regulation of transcription from RNA polymerase II promoter in response to stress	75	3.52183e-11	9.45788e-10	28	Sirtuin, ERK5 (MAPK7), AP-1, C/EBP zeta, ATF/CREB, eIF2AK3, BACH1, CITED2, HIF1A, C/EBPbeta, XBP1, c-Jun/c-Jun, c-Jun, Phosphatase regulator (inhibitor), HSPA1B, c-Jun/FosB, C/EBP, GADD34, DT3UO, c-Jun/c-Fos, KLF2, c-Jun/Fra-2, HSP70, NRF2, ATF-6 beta, c-Jun/JunD, HSPA1A, c-Jun/JunB
408	positive regulation of lymphocyte activation	568	3.5414e-11	9.48713e-10	102	BAD, TfR1, KIAA0748, LYST, LAMP1, PP2135, GATA-3, Selenoprotein K, IKBZ, JAK2, TGF-beta 1, hIAN5, AKT1, Gimap3, Lck, Pellino 1, SASH3, PKC, IP3KB, RUNX3, CD43, CD81, IRS-2, RIPK2, IL-4R type I, FOXP3, NCKP1 subunit, Integrin, UFO, CORO1A(CLABP, TACO), MALT1, XBP1, RUNX, SUV420H2, Thy-1, TGF-beta receptor type II, T-bet, IGF-2, PNPH, Spectrin, ZBTB1, Bcl-2, FOXO3A, RARalpha, SOCS1, YES, CIN85, IL-…
409	response to external biotic stimulus	2478	3.62534e-11	9.68826e-10	322	CD69, CCL28, G3BP2, IKK-epsilon, JunB/JunD, Syntaxin 8, AHR, COX-2 (PTGS2), Peroxiredoxin, Tubulin beta, FKBP5, FAM105B, BLK, C1r, APOBEC3D, LYST, CXADR, Ku80, CD229, SLFN11, PGE2R4, GATA-3, GBP6, TRIM56, TVA27, IKBZ, OTUD4, APG16L1, OAS1, I-kB, Sirtuin, Shc, CALM3, JAK2, Galpha(q)-specific nucleotide-like GPCRs, TGF-beta 1, MxA, MLKL, RNF5, APOBEC3G, Galpha(s)-specific prostanoid GPCRs, TNIP1, M…
410	regulation of hydrolase activity	1571	3.65639e-11	9.74739e-10	222	BAD, AHR, COX-2 (PTGS2), LPAR2, TBC1D2, BETA-PIX, PCNA, RalGEF2, Tiam1, RAP-1A, PP2135, GRHL3, OAS1, Sirtuin, CALM3, JAK2, S1P1 receptor, RhoGAP1, Galpha(q)-specific nucleotide-like GPCRs, Spinophilin, Rap1, c-IAP2, PERP, IRp60, G-protein alpha-12 family, p120GAP, CCL20, ERK5 (MAPK7), Sirtuin1, G-protein alpha-15, Caspase-10, GMIP, Slc39a14 (Zip14), PAK, AKT1, PIH1D1, DAP1, Lck, LIPIN1, PPP1R11, …
411	response to organophosphorus	319	3.80653e-11	1.0123e-09	68	JunB/JunD, AHR, COX-2 (PTGS2), BCKD-E1beta, RAP-1A, SREBP1 precursor, Galpha(q)-specific nucleotide-like GPCRs, Rap1, JunD/c-Fos, PI3K reg class IA (p85), AP-1, Amphiregulin, PER1, PI3K reg class IA (p85-alpha), ATF/CREB, TAFs, CREM (activators), CREM (repressors), PI3K reg class IA, c-Fos, PDE4D, JunB, NDPK A, PDE, ERM proteins, TYSY, c-IAP1, LDH, c-Jun/c-Jun, PLC-gamma, Bcl-2, c-Jun, MKP-1, Gal…
412	positive regulation of canonical NF-kappaB signal transduction	278	3.83848e-11	1.01832e-09	62	Cullin 1, TfR1, IKK-epsilon, CGI-141, c-IAP2, cPKC (conventional), PLK2, Caspase-10, PARP-1, Pellino 1, PKC, Pellino 2, TRIM5, DEXH helicase, ZC3HAV1, c-Rel (NF-kB subunit), RIPK2, S100, Trim52, Pim-2, c-IAP1, MALT1, NF-kB p50/c-Rel, XIAP, TIFA, GLVR1, Galpha(i)-specific EDG GPCRs, LITAF, RhoA-related, Beta-catenin, Galpha(i)-specific peptide GPCRs, BRD4, Rho GTPase, FKBP12, Skp2/TrCP/FBXW, Galph…
413	positive regulation of hydrolase activity	897	4.25285e-11	1.12551e-09	143	BAD, LPAR2, TBC1D2, BETA-PIX, PCNA, RalGEF2, Tiam1, RAP-1A, PP2135, GRHL3, Sirtuin, CALM3, JAK2, S1P1 receptor, RhoGAP1, Galpha(q)-specific nucleotide-like GPCRs, Rap1, PERP, IRp60, G-protein alpha-12 family, p120GAP, CCL20, Sirtuin1, G-protein alpha-15, Caspase-10, GMIP, AKT1, DAP1, Lck, ATF/CREB, RASGEF1B, Ephrin-A1, PDCD6, CYFIP2, Calmodulin, CALDAG-GEFI, Rac1-related, Galpha(s)-specific amine…
414	intracellular receptor signaling pathway	313	4.36201e-11	1.15161e-09	67	AHR, MCR, FAM105B, SREBP1 precursor, OAS1, I-kB, Sirtuin, JAK2, Alpha-actinin 4, TRAP170, EGLN2, NCOA4 (ARA70), NOR1, MLL5, ATF/CREB, TAFs, CREM (activators), CREM (repressors), NUR77, ROR-alpha, GCR, RIPK2, MDA-5, EAR2, FKBP4, GCR/MCR, TRIPs, SAFB, XIAP, TIFA, RARalpha, STING (TMEM173), DAXX, 14-3-3, IRF2, Prohibitin, RhoA-related, DDX17, MED12, Rho GTPase, LXR-alpha, OAS3, Alpha-actinin, HIF-pr…
415	endomembrane system organization	735	4.39645e-11	1.15791e-09	123	MYH9, SERP1, BETA-PIX, LYST, MAN1, ZNF501, VPS11, Annexin VI, COG2, PLK3 (CNK), Rab-30, Protrudin, ARL6IP2, Sirtuin, WHDC1, BIN2, cPKC (conventional), DMPK, Casein kinase I delta, Torsin A, AKT1, NOMO3, LIPIN1, HOOK1, ATF/CREB, Atlastin, SEC61 alpha, SEC31L1, PKC, ARHGAP21, NOC4, CORO1C, TB2 protein, eIF2AK3, NOMO2, XKR8, SERPINE2, C3f, Wrb, PLEKHF1, STAM1, NIFIE14, PKC-alpha, CHMP1B, Syntaxin 5,…
416	regulation of intracellular transport	525	4.7918e-11	1.25602e-09	96	COX-2 (PTGS2), SREBP1 precursor, Kendrin, VPS11, LAMP1, PLK3 (CNK), GBP6, Sirtuin, JAK2, RhoGAP1, 14-3-3 epsilon, TGF-beta 1, MxA, PI3K reg class IA (p85), OAZ2, FAM45A, PAK, ARH, Rab-21, PI3K reg class IA (p85-alpha), MCPIP, Tamalin, CRM1, Rac1-related, PKC, TB2 protein, PI3K reg class IA, CD81, FRAT1, CPSF6, NPEPPS, PKA-cat alpha, ERM proteins, NUP58, Protor-2, Integrin, FBXW7, HYPB, XBP1, PP1-…
417	myeloid leukocyte activation	293	4.79195e-11	1.25602e-09	64	JAK2, Galpha(q)-specific nucleotide-like GPCRs, TGF-beta 1, Galpha(s)-specific prostanoid GPCRs, hIAN5, IRp60, VMAT2, AP-1, Metallothionein-IG, Gimap3, NOR1, MLL5, RABGEF1, ATF/CREB, PKC, VAMP8, CD43, PGD2R, Metallothionein-I, KARS, S100, Integrin, Thy-1, TGF-beta receptor type II, c-Jun/c-Jun, STARD7, NF-kB p52/RelB, PLC-gamma, PI4KII, c-Jun, FOXP1, c-Jun/FosB, 14-3-3, TAC4, NDRG1, Galpha(i)-spe…
418	negative regulation of cellular component organization	1091	4.96673e-11	1.29872e-09	166	TfR1, MYH9, Tubulin beta, BETA-PIX, TMOD3, Ku80, PGE2R4, TIGAR (C12orf5), BAZ1B, Sirtuin, S1P1 receptor, DRF, TGF-beta 1, Galpha(s)-specific prostanoid GPCRs, PI3K reg class IA (p85), IRp60, OMA1, PAK, AKT1, PARP-1, PI3K reg class IA (p85-alpha), HZwint-1, RABGEF1, Rab-7, Tankyrases, ARHGEF2, Ephrin-A1, PMP22, Rac1-related, Trichoplein, Syntenin 1, PKC, IFRD1, Histone H3, CORO1C, LASS2, PI3K reg …
419	circadian rhythm	307	4.99065e-11	1.30186e-09	66	JunB/JunD, MLCP (cat), AHR, ID2, SREBP1 precursor, KDM2, Sirtuin, JunD/c-Fos, Casein kinase I delta, AP-1, Sirtuin1, PER1, ATF/CREB, CREM (activators), Galpha(s)-specific amine GPCRs, CREM (repressors), Galpha(s)-specific peptide GPCRs, HDAC2, JunD, ROR-alpha, CDK4, GCR, PKA-cat alpha, GCR/MCR, TYSY, PP1-cat, Histone deacetylase class I, GPR157, c-Jun/c-Jun, PP1-cat alpha, NF-kB p52/RelB, c-Jun, …
420	positive regulation of intracellular transport	321	5.09545e-11	1.32603e-09	68	COX-2 (PTGS2), Kendrin, VPS11, PLK3 (CNK), Sirtuin, JAK2, 14-3-3 epsilon, TGF-beta 1, PI3K reg class IA (p85), OAZ2, PAK, ARH, Rab-21, PI3K reg class IA (p85-alpha), MCPIP, Rac1-related, PKC, PI3K reg class IA, CD81, CPSF6, NPEPPS, PKA-cat alpha, ERM proteins, Protor-2, Integrin, FBXW7, XBP1, Histone deacetylase class I, UBCH7, 14-3-3, CaMK I, USP36, LOH12CR1, DEEPEST, NOXA, HSP90 alpha, Rho GTPa…
421	regulation of metal ion transport	697	5.21694e-11	1.35442e-09	118	AHR, COX-2 (PTGS2), MCR, KLHL24, Selenoprotein K, CALM3, Alpha-actinin 4, Galpha(q)-specific nucleotide-like GPCRs, DRF, 14-3-3 epsilon, TGF-beta 1, ORAI, hIAN5, ORAI1, DMPK, OSR1, PER1, AKT1, ATP1A1, ATP1B1, Gimap3, ATF/CREB, Calmodulin, Galpha(s)-specific amine GPCRs, SIK, PKC, Homer 2, FBXO11, PDE4D, SERPINE2, PI3K class II, PDE, PKA-cat alpha, CASK, GCR/MCR, S100, CORO1A(CLABP, TACO), Na/K AT…
422	establishment of protein localization to organelle	496	5.50718e-11	1.42639e-09	92	PEX26, RGPD4, ELAVL1 (HuR), LAMP1, RNUT1, I-kB, CALM3, TRN-SR2, PEX12, PI3K reg class IA (p85), RGPD3, AP-1, RGPD6, AKT1, PIH1D1, SAMM50, PI3K reg class IA (p85-alpha), C/EBP zeta, RGPD8, NCOA4 (ARA70), ATF/CREB, SRP9, Rab-7, PEX2, 2410018C17Rik, SPC25, SEC61 alpha, Calmodulin, Galpha(s)-specific amine GPCRs, PITRM1, PI3K reg class IA, Wrb, USP9X, STAM1, Karyopherin alpha 2, NUP88, SMURF1, RGPD2,…
423	negative regulation of kinase activity	357	5.71815e-11	1.47753e-09	73	Peroxiredoxin, PIK3IP1, TIGAR (C12orf5), Sirtuin, Galpha(q)-specific nucleotide-like GPCRs, MKP-7, FOP, cPKC (conventional), IRp60, ERK5 (MAPK7), Sirtuin1, WARS, PAK, AKT1, ZGPAT, TAFs, Galpha(s)-specific amine GPCRs, PKC, CORO1C, IRS-2, PKC-alpha, Midn, Thy-1, HMDH, PKIA, HSP27, DBNDD1, HEG1, MKP-X, APC protein, RFP, MKP-1, DAXX, GADD45 beta, PPP2R5A, 14-3-3, C/EBP, GADD45 alpha, PP2A regulatory…
424	response to ethanol	415	5.95361e-11	1.53474e-09	81	BAD, SREBP1 precursor, GATA-3, I-kB, Sirtuin, RGS19, CPT-1A, PIMT, JunD/c-Fos, PI3K reg class IA (p85), cPKC (conventional), OGG1, AP-1, Sirtuin1, MTND4, PI3K reg class IA (p85-alpha), SETDB1, Galpha(s)-specific amine GPCRs, PKC, NF-kB1 (p105), PI3K reg class IA, c-Fos, HDAC2, SOD2, PKC-alpha, S100, TYSY, c-IAP1, Cyclin E, LDLR, HMDH, Insulin receptor, Histone deacetylase class I, c-Jun/c-Jun, IG…
425	regulation of cell growth	723	6.31168e-11	1.62322e-09	121	COMMD5, TfR1, ALK-4, KDM2, Protrudin, Sirtuin, Spinophilin, TGF-beta 1, FOP, PARP-2, Sirtuin1, PAK, AKT1, EGLN2, Rab-21, ENO, ATF/CREB, TAFs, CALDAG-GEFI, Galpha(s)-specific amine GPCRs, Trichoplein, Syntenin 1, PKC, IFRD1, Histone H3, ADNP2, PRDM4, CD81, GCR, SERPINE2, Sestrin 2, SMURF1, GCR/MCR, S100, TRIPs, SMAD7, XBP1, DCUN1D5, URI, CREB3, CYFP subunit, Patched, SOCS3, SLC25A33, Bcl-2, Calsyn…
426	positive regulation of cell-cell adhesion	551	6.67377e-11	1.71231e-09	99	BAD, TfR1, KIAA0748, MAGI-1(BAIAP1), PP2135, GATA-3, Selenoprotein K, IKBZ, JAK2, TGF-beta 1, hIAN5, AKT1, FAM38A, Gimap3, Lck, NOR1, SASH3, PKC, FUT7, PDE4D, IP3KB, RUNX3, JAK1, CD43, CD81, RIPK2, CITED2, IL-4R type I, PDE, FOXP3, NCKP1 subunit, Integrin, SMAD7, CORO1A(CLABP, TACO), MALT1, XBP1, RUNX, Thy-1, TGF-beta receptor type II, IGF-2, PNPH, Spectrin, ZBTB1, FOXO3A, RARalpha, SOCS1, YES, I…
427	central nervous system development	1869	7.32439e-11	1.87484e-09	254	FBXO45, BAD, ALK-4, NARS, GDF11(BMP11), Tubulin beta, ID2, KDM2, Ku80, Kendrin, Ccd1, GRHL3, GDNF, APG16L1, ABCC1, CCDC100, Sirtuin, GART, CALM3, S1P1 receptor, SAMD4B, Galpha(q)-specific nucleotide-like GPCRs, Spinophilin, DRF, AK2, 14-3-3 epsilon, TGF-beta 1, B4GT5, JHDM1D, BBS7, BAF57, cPKC (conventional), WDR37, HERC1, ZNF238, MAP1S, AP-1, Amphiregulin, MTND4, PAK, AKT1, SLC25A46, HMGCS1, Tub…
428	negative regulation of intrinsic apoptotic signaling pathway	172	7.50858e-11	1.91749e-09	45	COX-2 (PTGS2), FIGNL1, Sirtuin, Galpha(s)-specific prostanoid GPCRs, ERK5 (MAPK7), Sirtuin1, AKT1, ENO, ATF/CREB, ARHGEF2, TAFs, HDAC2, RRM2B, SOD2, HIF1A, UTX, BCL2L12, XBP1, HSP27, Histone deacetylase class I, URI, CREB3, Bcl-2, DDX3X, HSPA1B, Beta-catenin, PLAUR (uPAR), HSP105, GATA Group, NOL3, ENO1, Galpha(q)-specific peptide GPCRs, Hdj-2, SVH, AKT(PKB), HSP90, HSP70, Cep63, NS1-BP, NRF2, SF…
429	telencephalon development	530	8.22194e-11	2.09477e-09	96	FBXO45, BAD, NARS, Tubulin beta, ID2, KDM2, Kendrin, Ccd1, APG16L1, CCDC100, GART, Spinophilin, 14-3-3 epsilon, WDR37, HERC1, ZNF238, Tubulin alpha, NOR1, ATF/CREB, Rac1-related, Galpha(s)-specific amine GPCRs, CORO1C, Galpha(s)-specific peptide GPCRs, HDAC2, Tubulin alpha 1A, NDPK A, USP9X, FOXP3, HIF1A, CASK, Na/K ATPase, SMRT, Insulin receptor, Histone deacetylase class I, Ski, V2 receptor, Bc…
430	regulation of protein polymerization	297	8.78287e-11	2.23248e-09	64	MYH9, Tubulin beta, BETA-PIX, TMOD3, HAUS7, ARPC5L, DRF, PI3K reg class IA (p85), p120GAP, PAK, CYFIP2, Rac1-related, PKC, GRB2, EGFL5, PI3K reg class IA, FLII, PLEKHG2, NCKP1 subunit, FKBP4, ERM proteins, CORO1A(CLABP, TACO), CLIP3, Beta-fodrin, CYFP subunit, APC protein, MOG1, Spectrin, Stathmin, Fer, Myomegalin, Phosphatase regulator (inhibitor), HSPA1B, PAK3, BIN1 (Amphiphysin II), Twinfilin,…
431	regulation of autophagy	508	9.00402e-11	2.28339e-09	93	BAD, SREBP1 precursor, PLK3 (CNK), TIGAR (C12orf5), APG16L1, Sirtuin, RNF5, PI3K reg class IA (p85), HERC1, Sestrin 3, PLK2, Sirtuin1, AKT1, DAP1, C/EBP zeta, MCPIP, ATF/CREB, Galpha(s)-specific amine GPCRs, CISD1, PI3K reg class IA, TRIM5, ATG2A, PDIP38, PLEKHF1, RIPK2, FKHR, PI3K class II, WDR40A, Sestrin 2, PKA-cat alpha, HIF1A, SMURF1, Pim-2, FBXW7, HYPB, C9orf72, CALCOCO2, XBP1, HSP27, APG10…
432	cell motility	1622	9.1675e-11	2.31946e-09	226	FBXO45, CCL28, MYH9, NARS, Tubulin beta, GIPC, BETA-PIX, TMOD3, ETR101, Tiam1, LYST, MAN1, CXADR, Kendrin, Annexin VI, Ccd1, GATA-3, Selenoprotein K, TCP11L2, GDNF, Yif1b, ABCC1, I-kB, ARPC5L, Alpha-actinin 4, S1P1 receptor, Galpha(q)-specific nucleotide-like GPCRs, Spinophilin, DRF, 14-3-3 epsilon, TGF-beta 1, BIN2, PI3K reg class IA (p85), cPKC (conventional), RSHL1, PIPKI gamma, EWI2, Torsin A…
433	regulation of protein modification by small protein conjugation or removal	368	9.57074e-11	2.41589e-09	74	GBP6, OTUD4, Sirtuin, APITD1, c-IAP2, TNIP1, cPKC (conventional), AKT1, Pellino 1, MCPIP, PDCD6, TAFs, PKC, SIAH2, RIPK2, BBAP, PRMT3, HIF1A, SMURF1, c-IAP1, FBXW7, SMAD7, MALT1, GABARAP, DCUN1D5, Histone deacetylase class I, ARRDC3, GPS2, PIAS4, XIAP, Ubiquilin-1, UBCH7, DDX3X, HSPA1B, DAXX, RASSF5, BUB3, CDH1, TRC8, N4BP1, Beta-catenin, SMURF, HSP90 alpha, FKBP12, Skp2/TrCP/FBXW, C8FW (GIG2), T…
434	viral process	456	9.71267e-11	2.44607e-09	86	BAD, TfR1, ZNF174, CXADR, Zipro1, LAMP1, APG16L1, PPID, AP-1, AKT1, PARP-16, ATF/CREB, Rab-7, GNT-V, Tctex-1, VAMP8, CD81, PI3K class II, Karyopherin alpha 2, CHMP1B, TYSY, UFO, MGAT1, CALCOCO2, PSGL-1, LDLR, CXCR6, Insulin receptor, CREB3, c-Jun/c-Jun, SLC3A2, DYNLT, c-Jun, HSPC134 (Chmp4b), HSPA1B, c-Jun/FosB, CHMP7, SKD1, VPS37B, Rab-1B, Importin (karyopherin)-alpha, DAF, Prohibitin, Vps4-A, G…
435	response to growth factor	949	9.81583e-11	2.46637e-09	148	ALK-4, MYH9, ZFP36L2, MKP-3, ETR101, RAP-1A, SMAD5, PP2135, Protrudin, GATA-3, GDNF, IKBZ, HIVEP1 (PRDII-BF1), PDF, Sirtuin, Shc, Galpha(q)-specific nucleotide-like GPCRs, Spinophilin, Rap1, TGF-beta 1, Nucleolin, JunD/c-Fos, PI3K reg class IA (p85), p120GAP, Casein kinase I delta, ERK5 (MAPK7), AP-1, Sirtuin1, KIF16B (SNX23/C20orf23), PAK, AKT1, Metallothionein-IG, MCM7, PARP-1, PI3K reg class I…
436	regulation of anatomical structure size	842	1.01947e-10	2.5557e-09	135	MYH9, AHR, COX-2 (PTGS2), TMOD3, Protrudin, Sirtuin, Shc, COX-1 (PTGS1), ARPC5L, Galpha(q)-specific nucleotide-like GPCRs, DRF, Galpha(s)-specific prostanoid GPCRs, PI3K reg class IA (p85), p120GAP, OSR1, Sirtuin1, PAK, AKT1, DUSP5, Rab-21, PEX11b, ATF/CREB, NKCC1, CYFIP2, Rac1-related, Galpha(s)-specific amine GPCRs, PKC, GRB2, IFRD1, COX II, EGFL5, PI3K reg class IA, Galpha(s)-specific peptide …
437	activation of immune response	633	1.02571e-10	2.56544e-09	109	CD69, FAM105B, BLK, C1r, Ku80, GATA-3, IKBZ, OAS1, I-kB, Sirtuin, Shc, TARP, TNIP1, MAPKAPK3, cPKC (conventional), GBP1, AP-1, PAK, Lck, MCPIP, NOR1, PKC, GRB2, NF-kB1 (p105), PDE4D, TRIM5, Caspase-6, CD43, PQBP-1, GC1QBP, RIPK2, MDA-5, PDE, FOXP3, NCKP1 subunit, BTN3A2, TXK, S100, MALT1, PLC-gamma 1, eIF2B1, Thy-1, PSPC1, XIAP, TIFA, PLC-gamma, CD79B, Bcl-2, JunB/Fra-2, STING (TMEM173), PAK3, YE…
438	positive regulation of smooth muscle cell proliferation	205	1.0577e-10	2.63941e-09	50	COX-2 (PTGS2), ID2, MEF2D, Shc, JAK2, S1P1 receptor, Galpha(q)-specific nucleotide-like GPCRs, TGF-beta 1, cPKC (conventional), ZNF143, AP-1, PAK, AKT1, ARH, NOR1, PKC, PDE4D, PKC-alpha, PDE, HIF1A, XBP1, TGF-beta receptor type II, HMDH, Histone deacetylase class I, c-Jun/c-Jun, c-Jun, FOXP1, Galpha(i)-specific EDG GPCRs, c-Jun/FosB, Prohibitin, Galpha(i)-specific peptide GPCRs, c-Jun/c-Fos, TGF-…
439	regulation of intracellular protein transport	376	1.06282e-10	2.64615e-09	75	COX-2 (PTGS2), SREBP1 precursor, Kendrin, VPS11, PLK3 (CNK), GBP6, Sirtuin, JAK2, 14-3-3 epsilon, TGF-beta 1, PI3K reg class IA (p85), OAZ2, PAK, PI3K reg class IA (p85-alpha), MCPIP, Tamalin, CRM1, Rac1-related, PKC, PI3K reg class IA, CD81, FRAT1, NPEPPS, PKA-cat alpha, NUP58, Protor-2, Integrin, FBXW7, XBP1, PKIA, Histone deacetylase class I, UBCH7, 14-3-3, CaMK I, USP36, NOXA, Galpha(i)-speci…
440	regulation of blood circulation	442	1.07672e-10	2.67466e-09	84	AHR, COX-2 (PTGS2), SREBP1 precursor, CXADR, Sirtuin, Shc, COX-1 (PTGS1), CALM3, JAK2, Galpha(q)-specific nucleotide-like GPCRs, 14-3-3 epsilon, Galpha(s)-specific prostanoid GPCRs, PI3K reg class IA (p85), cPKC (conventional), DMPK, Sirtuin1, AKT1, ATP1A1, ATP1B1, DUSP5, PI3K reg class IA (p85-alpha), MCPIP, Calmodulin, Galpha(s)-specific amine GPCRs, PKC, COX II, PI3K reg class IA, Galpha(s)-sp…
441	regulation of cell projection organization	1112	1.21401e-10	3.00887e-09	167	Tubulin beta, KIAA0635, TBC1D2, BETA-PIX, Tiam1, RAP-1A, Ccd1, Protrudin, GATA-3, CCDC100, Sirtuin, Galpha(q)-specific nucleotide-like GPCRs, DRF, Rap1, FAM108B1, PI3K reg class IA (p85), Sirtuin1, MARK2, PAK, AKT1, Rab-21, PI3K reg class IA (p85-alpha), ATF/CREB, Ephrin-A1, PMP22, Tctex-1, Rac1-related, Galpha(s)-specific amine GPCRs, Trichoplein, PKC, IFRD1, CORO1C, LASS2, PI3K reg class IA, HD…
442	Ras protein signal transduction	300	1.37017e-10	3.38822e-09	64	G3BP2, Rab-4, RalGEF2, Tiam1, RAP-1A, Rab-30, RhoGAP1, Rap1, G-protein alpha-12 family, PLK2, AP-1, Rab-21, RABGEF1, RASGEF1B, CALDAG-GEFI, Rac1-related, Galpha(s)-specific amine GPCRs, Syntenin 1, GRB2, Cyclin A2, NCKP1 subunit, RAB4B, c-Jun/c-Jun, CYFP subunit, MOG1, c-Jun, c-Jun/FosB, RGL2, RhoA-related, DOK1, G3BP1 (hdhVIII), c-Jun/c-Fos, Rho GTPase, Cyclin A, WASP, RhoBTB2, ABCA1, DGK, RASGR…
443	positive regulation of T cell activation	437	1.4325e-10	3.53436e-09	83	BAD, TfR1, KIAA0748, PP2135, GATA-3, Selenoprotein K, IKBZ, JAK2, TGF-beta 1, hIAN5, AKT1, Gimap3, Lck, SASH3, PKC, IP3KB, RUNX3, CD43, CD81, RIPK2, IL-4R type I, FOXP3, NCKP1 subunit, Integrin, CORO1A(CLABP, TACO), MALT1, XBP1, RUNX, Thy-1, TGF-beta receptor type II, IGF-2, PNPH, Spectrin, ZBTB1, FOXO3A, RARalpha, SOCS1, YES, IL-2R gamma chain, CD27(TNFRSF7), DAF, RhoA-related, Galpha(i)-specifi…
444	regulation of muscle contraction	294	1.5693e-10	3.86316e-09	63	COX-2 (PTGS2), Annexin VI, PGE2R4, Shc, COX-1 (PTGS1), CALM3, Galpha(q)-specific nucleotide-like GPCRs, Galpha(s)-specific prostanoid GPCRs, cPKC (conventional), DMPK, ATP1A1, ATP1B1, Lck, MCPIP, ENO, Calmodulin, Galpha(s)-specific amine GPCRs, PKC, NUR77, PDE4D, PKC-alpha, PDE, PKA-cat alpha, SMAD7, Na/K ATPase, GSTO1, MOG1, Phosphatase regulator (inhibitor), BIN1 (Amphiphysin II), Urocortin, Rh…
445	organophosphate metabolic process	1211	1.6786e-10	4.12293e-09	178	BAD, Peroxiredoxin, FIGNL1, LYST, UNG1, MLSTD2, TIGAR (C12orf5), OAS1, GART, BPNT1, AK2, TGF-beta 1, SLC19A2, NUDT15, PI3K reg class IA (p85), OGG1, PIPKI gamma, PANK4, ACLY, EKI1, HADHA, EFR3A, ATP1B1, PARP-1, C2orf48, PI3K reg class IA (p85-alpha), DOLK, HMGCS1, LIPIN1, PARP-16, ENO, PRDX5, TMS-1, PDE4A, TAFs, PIGU, F263, PIKE(CENTG1), ACSBG1, PI3K reg class IA, PDE4D, IP3KB, PRPS1, ROR-alpha, …
446	response to starvation	387	1.71519e-10	4.20336e-09	76	SREBP1 precursor, Sirtuin, JunD/c-Fos, Sestrin 3, VMAT2, AP-1, Sirtuin1, DAP1, C/EBP zeta, MCPIP, ATF/CREB, PEX2, PKC, c-Fos, eIF2AK3, GATE-16, TTC5 (Strap), FKHR, PI3K class II, WIP1, Sestrin 2, MST4, TAFF1, XBP1, GABARAP, RUNX, SLC7A5, RNF167, eIF2B1, Insulin receptor, ZFP36(Tristetraprolin), c-Jun/c-Jun, GLNA, PPCKM, Bcl-2, FOXO3A, c-Jun, Phosphatase regulator (inhibitor), c-Jun/FosB, JunB/c-F…
447	regulation of DNA-binding transcription factor activity	711	1.857e-10	4.54071e-09	118	G3BP2, TfR1, IKK-epsilon, JunB/JunD, Peroxiredoxin, FAM105B, ID2, I-kB, Sirtuin, JAK2, Galpha(q)-specific nucleotide-like GPCRs, TGF-beta 1, JunD/c-Fos, cPKC (conventional), AP-1, Sirtuin1, AKT1, DAP1, C/EBP zeta, Pellino 1, MCPIP, ATF/CREB, ARHGEF2, SPOP, TAFs, SIK, PKC, IFRD1, HDAC2, JunD, TRIM5, PTCH1, MOZ, RIPK2, FZD6, PRDX2, PKC-lambda/iota, FOXP3, Glis2, TRAF1, S100, Trim52, TRIPs, Integrin…
448	autophagy	432	1.90565e-10	4.63893e-09	82	VPS11, TIGAR (C12orf5), APG16L1, Sirtuin, RGS19, CALM3, TGF-beta 1, HERC1, MAP1S, MARK2, C19orf12, WDR81, DAP1, SLC25A46, Rab-7, PEX2, PMP22, Calmodulin, VAMP8, TRIM5, ATG2A, GATE-16, RIPK2, FKHR, PI3K class II, STAM1, CHMP1B, SMURF1, S100, Pim-2, C9orf72, TAFF1, CALCOCO2, XBP1, GABARAP, TEX264, APG10, Myosin Va, 4930573I19Rik, Ubiquilin-1, HSPC134 (Chmp4b), Rab-8, MAP1, STING (TMEM173), CHMP7, S…
449	process utilizing autophagic mechanism	432	1.90565e-10	4.63893e-09	82	VPS11, TIGAR (C12orf5), APG16L1, Sirtuin, RGS19, CALM3, TGF-beta 1, HERC1, MAP1S, MARK2, C19orf12, WDR81, DAP1, SLC25A46, Rab-7, PEX2, PMP22, Calmodulin, VAMP8, TRIM5, ATG2A, GATE-16, RIPK2, FKHR, PI3K class II, STAM1, CHMP1B, SMURF1, S100, Pim-2, C9orf72, TAFF1, CALCOCO2, XBP1, GABARAP, TEX264, APG10, Myosin Va, 4930573I19Rik, Ubiquilin-1, HSPC134 (Chmp4b), Rab-8, MAP1, STING (TMEM173), CHMP7, S…
450	regulation of protein localization to plasma membrane	202	1.9862e-10	4.82425e-09	49	Syntaxin 8, HECTD1, Sirtuin, Spinophilin, TGF-beta 1, PI3K reg class IA (p85), GBP1, AKT1, ARH, PI3K reg class IA (p85-alpha), Tamalin, Rac1-related, PKC, VAMP8, PI3K reg class IA, PKC-lambda/iota, ERM proteins, CLIP3, ZNF378, Beta-fodrin, MOG1, Myosin Va, Spectrin, ACSL3, RER1, PMCA4, PPP2R5A, ARF6, Vps4-A, SPTBN(spectrin1-4), Rho GTPase, PP2A regulatory, TGF-beta, AKAP5, Ephrin-A receptors, VTI…
451	regulation of plasma membrane bounded cell projection organization	1094	2.06163e-10	4.99636e-09	164	Tubulin beta, KIAA0635, TBC1D2, BETA-PIX, Tiam1, RAP-1A, Ccd1, Protrudin, GATA-3, CCDC100, Sirtuin, Galpha(q)-specific nucleotide-like GPCRs, DRF, Rap1, FAM108B1, PI3K reg class IA (p85), Sirtuin1, MARK2, PAK, AKT1, Rab-21, PI3K reg class IA (p85-alpha), ATF/CREB, Ephrin-A1, PMP22, Tctex-1, Rac1-related, Galpha(s)-specific amine GPCRs, Trichoplein, PKC, IFRD1, CORO1C, LASS2, PI3K reg class IA, HD…
452	growth	868	2.19687e-10	5.31234e-09	137	AHR, Tiam1, KDM2, CXADR, Kendrin, Annexin VI, GATA-3, IKBZ, SMILE, Sirtuin, S1P1 receptor, TGF-beta 1, AP-1, Amphiregulin, PAK, ENO, ATF/CREB, Tankyrases, SETDB1, PMP22, NKCC1, SEC61 alpha, TAFs, CYFIP2, PKC, IFRD1, Histone H3, PDE4D, HDAC2, LRP4, CD81, USP9X, Vinculin, PDE, FOXP3, UTX, TXK, Atrophin-1, S100, KLF5, TYSY, UFO, C9orf72, CAP-G/G2, Cyclin E, RUNX, TGF-beta receptor type II, Histone d…
453	regulation of protein localization to nucleus	249	2.38057e-10	5.74384e-09	56	TfR1, COX-2 (PTGS2), GBP6, Sirtuin, JAK2, TGF-beta 1, PI3K reg class IA (p85), TCP1-delta, Sirtuin1, AKT1, MARK3, PARP-1, PI3K reg class IA (p85-alpha), MCPIP, PKC, TCP1-zeta-1, PI3K reg class IA, eIF2AK3, JAK1, BBAP, Sestrin 2, Glis2, NUP58, XBP1, PKIA, Histone deacetylase class I, GLNA, BCDIN3, Alpha-1 catenin, Lamin A/C, TCP1-epsilon, 14-3-3, RASSF5, Galpha(i)-specific peptide GPCRs, HSP90 alp…
454	glucose metabolic process	203	2.38707e-10	5.74684e-09	49	BAD, KBTBD2, SERP1, PDK1, TIGAR (C12orf5), OAS1, CPT-1A, PI3K reg class IA (p85), OMA1, Slc39a14 (Zip14), AKT1, PI3K reg class IA (p85-alpha), ENO, ATF/CREB, CREM (activators), CREM (repressors), AATC, PI3K reg class IA, G6PC3, IRS-2, DHSO, PGM2, HXK1, LDH, IGF-2, G6PT, GPD2, PPCKM, GCN5, PGMU, Galpha(i)-specific peptide GPCRs, AKT2, SMEK2, GALM, ENO1, Galpha(q)-specific peptide GPCRs, Amylin, IR…
455	regulation of actin filament-based process	588	2.68627e-10	6.45294e-09	102	MYH9, TMOD3, Ccd1, GRHL3, PGE2R4, ARPC5L, S1P1 receptor, DRF, TGF-beta 1, Galpha(s)-specific prostanoid GPCRs, WHDC1, PI3K reg class IA (p85), p120GAP, PAK, ATP1A1, C6orf115, PI3K reg class IA (p85-alpha), CYFIP2, Rac1-related, Galpha(s)-specific amine GPCRs, IQGAP2, PKC, GRB2, EGFL5, PI3K reg class IA, PDE4D, HDAC2, FLII, GPR65, Cofilin, muscle, PLEKHG2, PDE, NCKP1 subunit, STAU2, ERM proteins, …
456	negative regulation of MAPK cascade	277	2.71484e-10	6.50728e-09	60	MKP-3, Sirtuin, MKP-7, TNIP1, PI3K reg class IA (p85), cPKC (conventional), GBP1, IRp60, ERK5 (MAPK7), PER1, AKT1, DUSP5, ATF/CREB, Ephrin-A1, Tctex-1, PKC, PI3K reg class IA, FKHR, PKC-alpha, ERM proteins, XBP1, HMDH, Histone deacetylase class I, GPS2, MKP-X, APC protein, DYNLT, MKP-1, Prohibitin, DOK1, HSP105, EBP50, Ephrin-A receptors, LEMD2, SHP-1, Galpha(q)-specific peptide GPCRs, HDAC3, Hdj…
457	immune system process	3845	3.23278e-10	7.73179e-09	460	CD69, CCL28, G3BP2, IKK-epsilon, MYH9, Syntaxin 8, AHR, ZFP36L2, Peroxiredoxin, Tubulin beta, FAM105B, BLK, TMOD3, C1r, Rab-4, APOBEC3D, KIAA0748, ID2, LYST, CXADR, Lunatic fringe, Ku80, HS1BP3, TCF12, CD229, TAP1 (PSF1), SMAD5, SLFN11, UNG1, PGE2R4, GATA-3, GBP6, TRIM56, Selenoprotein K, TVA27, IKBZ, OTUD4, OAS1, HECTD1, I-kB, Sirtuin, Shc, CALM3, JAK2, S1P1 receptor, CTNNBL1, TARP, Galpha(q)-sp…
458	biological process involved in symbiotic interaction	490	3.46133e-10	8.26034e-09	89	BAD, TfR1, CXADR, LAMP1, GBP6, JAK2, TNIP1, GBP1, PPID, AP-1, AKT1, MCPIP, Rab-7, TAFs, Tctex-1, VAMP8, CD81, PI3K class II, APOL1, CHMP1B, TYSY, UFO, THO6, CHD1, TAFF1, PSGL-1, LDLR, ZNF378, Insulin receptor, Histone deacetylase class I, c-Jun/c-Jun, SLC3A2, DYNLT, c-Jun, HSPC134 (Chmp4b), HSPA1B, c-Jun/FosB, CHMP7, SKD1, VPS37B, Importin (karyopherin)-alpha, DAF, Prohibitin, Vps4-A, Galpha(i)-s…
459	monosaccharide metabolic process	300	3.75397e-10	8.93918e-09	63	BAD, KBTBD2, SERP1, PDK1, TIGAR (C12orf5), OAS1, CPT-1A, PI3K reg class IA (p85), OMA1, Slc39a14 (Zip14), AKT1, PI3K reg class IA (p85-alpha), ENO, ATF/CREB, CREM (activators), F263, CREM (repressors), AATC, FUT7, PI3K reg class IA, G6PC3, IRS-2, DHSO, PGM2, HXK1, LDH, NUDT5, GSTO1, IGF-2, G6PT, GPD2, GALK2, PPCKM, GCN5, IDS, PGMU, POFUT2, Galpha(i)-specific peptide GPCRs, AKT2, SMEK2, GALM, GLUT…
460	regulation of vascular associated smooth muscle cell proliferation	120	3.90092e-10	9.26891e-09	35	MEF2D, JAK2, Galpha(q)-specific nucleotide-like GPCRs, G-protein alpha-12 family, RGS5, AP-1, PAK, ARH, NOR1, SOD2, XBP1, c-Jun/c-Jun, c-Jun, Galpha(i)-specific EDG GPCRs, c-Jun/FosB, RhoA-related, c-Jun/c-Fos, Rho GTPase, TGF-beta, Galpha(q)-specific EDG GPCRs, Galpha(q)-specific peptide GPCRs, MEF2, FRS2, c-Jun/Fra-2, p21, SFK, p27KIP1, S1P2 receptor, GSTs, c-Jun/JunD, CaMK II delta, Tropomyosi…
461	regulation of organelle assembly	343	4.00804e-10	9.50279e-09	69	G3BP2, ATXN2L, KIAA0635, TBC1D2, VPS11, CCDC100, RNF5, PLK2, AKT1, ARHGEF2, Trichoplein, Syntenin 1, ATG2A, PQBP-1, PLK4 (STK18), STAM1, CHMP1B, ERM proteins, C9orf72, Spectrin, EML3, Galpha(i)-specific EDG GPCRs, HSPC134 (Chmp4b), HSPA1B, MAP1, IFT20, GCN5, CHMP7, SKD1, CNOT6, Rab-1B, RhoA-related, FAM65B, SPTBN(spectrin1-4), DEEPEST, GDI2, G3BP1 (hdhVIII), Rho GTPase, Galpha(q)-specific EDG GPC…
462	negative regulation of cell cycle	561	4.08199e-10	9.65719e-09	98	COX-2 (PTGS2), ZFP36L2, G2A, SLFN11, PLK3 (CNK), GATA-3, BAZ1B, Sirtuin, GPR175, TGF-beta 1, PKA-cat beta, PLK2, AP-1, Sirtuin1, HZwint-1, BRIP1, ATF/CREB, HUS1B, Tankyrases, TAFs, NUR77, RUNX3, BTG3, BBAP, PKA-cat alpha, RUNX, RNF167, INTS3, CREB3, APC protein, Sin3B, Bcl-2, Phosphatase regulator (inhibitor), MKP-1, ALK-2, GCN5, Caspase-2, C/EBP, BUB3, CDH1, Oncostatin M, RhoA-related, Vps4-A, H…
463	CD4-positive, alpha-beta T cell differentiation involved in immune response	77	4.11709e-10	9.69822e-09	27	CD229, PGE2R4, GATA-3, IKBZ, TGF-beta 1, Galpha(s)-specific prostanoid GPCRs, ATF/CREB, ROR-alpha, JAK1, CD43, IL-4R type I, T-bet, NF-kB p52/RelB, SOCS3, FOXP1, GATA Group, TGF-beta, NF-kB, RelB (NF-kB subunit), STAT6, Bcl-3, IL4RA, NF-kB p50/RelB, EBI2, Bcl-6, HMG1,2, FOXP1/2/4 proteins
464	T-helper cell differentiation	77	4.11709e-10	9.69822e-09	27	CD229, PGE2R4, GATA-3, IKBZ, TGF-beta 1, Galpha(s)-specific prostanoid GPCRs, ATF/CREB, ROR-alpha, JAK1, CD43, IL-4R type I, T-bet, NF-kB p52/RelB, SOCS3, FOXP1, GATA Group, TGF-beta, NF-kB, RelB (NF-kB subunit), STAT6, Bcl-3, IL4RA, NF-kB p50/RelB, EBI2, Bcl-6, HMG1,2, FOXP1/2/4 proteins
465	response to cAMP	239	4.13653e-10	9.72306e-09	54	JunB/JunD, AHR, BCKD-E1beta, RAP-1A, SREBP1 precursor, Rap1, JunD/c-Fos, PI3K reg class IA (p85), AP-1, Amphiregulin, PER1, PI3K reg class IA (p85-alpha), ATF/CREB, CREM (activators), CREM (repressors), PI3K reg class IA, c-Fos, PDE4D, JunB, NDPK A, PDE, ERM proteins, c-IAP1, LDH, c-Jun/c-Jun, Bcl-2, c-Jun, MKP-1, JunD/FosB, JunB/Fra-2, c-Jun/FosB, JunB/c-Fos, GATA Group, c-Jun/c-Fos, HMGCS2, DGK…
466	cytoskeleton organization	1739	4.22949e-10	9.92024e-09	236	MYH9, Tubulin beta, KIAA0635, FIGNL1, BETA-PIX, TMOD3, SPATA7, CXADR, Kendrin, HAUS7, KLHL24, PLK3 (CNK), Yif1b, CCDC100, DCTN2, Shc, ARPC5L, JAK2, Alpha-actinin 4, S1P1 receptor, Spinophilin, DRF, FOP, WHDC1, Mi-2, RSHL1, PIPKI gamma, p120GAP, PLK2, Casein kinase I delta, Torsin A, MAP1S, AP-1, MARK2, PAK, AKT1, CCDC65, Tubulin alpha, AUNIP, LIPIN1, Gamma-parvin, Tubulin beta 6, HOOK1, ATF/CREB,…
467	cellular response to insulin stimulus	315	4.28182e-10	1.00215e-08	65	SREBP1 precursor, Shc, PI3K reg class IA (p85), Slc39a14 (Zip14), PAK, AKT1, PARP-1, PI3K reg class IA (p85-alpha), LIPIN1, Dynein, axonemal, intermediate chains, Galpha(s)-specific amine GPCRs, AATC, PKC, GRB2, PI3K reg class IA, CDK4, IRS-2, FKHR, PI3K class II, PDE, PKC-lambda/iota, HIF1A, XBP1, Insulin receptor, IGF-2, CYFP subunit, G6PT, APC protein, ACSL5, Myosin Va, CPEB2, SLC25A33, Fer, P…
468	positive regulation of leukocyte cell-cell adhesion	477	4.40097e-10	1.02783e-08	87	BAD, TfR1, KIAA0748, PP2135, GATA-3, Selenoprotein K, IKBZ, JAK2, TGF-beta 1, hIAN5, AKT1, Gimap3, Lck, NOR1, SASH3, PKC, FUT7, IP3KB, RUNX3, CD43, CD81, RIPK2, IL-4R type I, FOXP3, NCKP1 subunit, Integrin, CORO1A(CLABP, TACO), MALT1, XBP1, RUNX, Thy-1, TGF-beta receptor type II, IGF-2, PNPH, Spectrin, ZBTB1, FOXO3A, RARalpha, SOCS1, YES, IL-2R gamma chain, CD27(TNFRSF7), DAF, RhoA-related, Galph…
469	regulation of neuron projection development	803	4.594e-10	1.07063e-08	128	Tubulin beta, Tiam1, RAP-1A, Ccd1, Protrudin, GATA-3, Sirtuin, Galpha(q)-specific nucleotide-like GPCRs, Rap1, Sirtuin1, MARK2, PAK, AKT1, Rab-21, ATF/CREB, Ephrin-A1, PMP22, Tctex-1, Galpha(s)-specific amine GPCRs, PKC, IFRD1, LASS2, HDAC2, OIP106, LRP4, PRKCSH, DEXH helicase, SERPINE2, NDPK A, PQBP-1, PKC-lambda/iota, STAU2, FKBP4, CASK, ERM proteins, SMURF1, S100, Na/K ATPase, Thy-1, HSP27, Hi…
470	protein phosphorylation	953	4.68065e-10	1.0885e-08	146	ALK-4, IKK-epsilon, Peroxiredoxin, NEK9, BLK, PDK1, SNRK, SMAD5, PLK3 (CNK), TIP30, JAK2, TGF-beta 1, MLKL, MAPKAPK3, PKA-cat beta, PI3K reg class IA (p85), cPKC (conventional), DMPK, PLK2, Casein kinase I delta, OSR1, ERK5 (MAPK7), AP-1, MARK2, PAK, AKT1, MARK3, Lck, PI3K reg class IA (p85-alpha), RABGEF1, ATF/CREB, ERK3, Tankyrases, CLK1, TAFs, Calmodulin, MAP3K2 (MEKK2), Galpha(s)-specific ami…
471	proteolysis	1741	4.70879e-10	1.09272e-08	236	FBXO45, BAD, Cullin 1, TfR1, MYH9, FAM105B, C1r, FEM1C, PIK3IP1, KLHL24, PP2135, Socius, OTUD4, SPATA2, HECTD1, FBXO8, Sirtuin, PSMD3, PSMD1, TGF-beta 1, RNF5, PERP, PEX12, BIN2, COPS7B, CNDP2, UHRF2, KIAA1340, Torsin A, Sirtuin1, OMA1, METAP1, Caspase-10, FBXL6, AKT1, WDR81, PARP-1, C/EBP zeta, Pellino 1, MCPIP, PPP1R11, RNF125, KCTD5, SPC25, SPOP, PGP-I, PMP22, PCYOX1, TAFs, CYFIP2, SF3B3, RNF1…
472	immune response-activating signaling pathway	509	5.11166e-10	1.1837e-08	91	FAM105B, BLK, GATA-3, IKBZ, OAS1, I-kB, Sirtuin, Shc, TARP, TNIP1, MAPKAPK3, cPKC (conventional), AP-1, PAK, Lck, MCPIP, NOR1, PKC, GRB2, NF-kB1 (p105), PDE4D, CD43, RIPK2, MDA-5, PDE, FOXP3, NCKP1 subunit, BTN3A2, TXK, S100, MALT1, PLC-gamma 1, eIF2B1, Thy-1, XIAP, TIFA, PLC-gamma, CD79B, Bcl-2, JunB/Fra-2, STING (TMEM173), PAK3, YES, IRF2, Prohibitin, BFL1, Galpha(i)-specific peptide GPCRs, Nck…
473	hexose metabolic process	254	5.26648e-10	1.21697e-08	56	BAD, KBTBD2, SERP1, PDK1, TIGAR (C12orf5), OAS1, CPT-1A, PI3K reg class IA (p85), OMA1, Slc39a14 (Zip14), AKT1, PI3K reg class IA (p85-alpha), ENO, ATF/CREB, CREM (activators), F263, CREM (repressors), AATC, FUT7, PI3K reg class IA, G6PC3, IRS-2, DHSO, PGM2, HXK1, LDH, IGF-2, G6PT, GPD2, GALK2, PPCKM, GCN5, PGMU, POFUT2, Galpha(i)-specific peptide GPCRs, AKT2, SMEK2, GALM, ENO1, Galpha(q)-specifi…
474	extrinsic apoptotic signaling pathway	157	5.46529e-10	1.26024e-08	41	BAD, ALK-4, Peroxiredoxin, IKBZ, JAK2, TGF-beta 1, PARP-2, PI3K reg class IA (p85), Caspase-10, PI3K reg class IA (p85-alpha), PI3K reg class IA, PRDX2, GABARAP, Alpha-1 catenin, Bcl-2, FOXO3A, Sno-N, DDX3X, MAP1, DAXX, Caspase-2, CD27(TNFRSF7), SGPP1, HMGB2, MNK2(GPRK7), BFL1, NRIF, KIAA1754 (DANGER), TGF-beta, TRADD, MNK1, TNF-R1, PDK (PDPK1), Mcl-1, Smac/Diablo, HMG1,2, Bim, Alpha-catenin, IL-…
475	positive regulation of organelle organization	756	5.4827e-10	1.2616e-08	122	BAD, FLJ20309, G3BP2, KIAA0635, Ku80, CCDC100, Sirtuin, DRF, INO80C, WHDC1, TCP1-delta, TFPT, PAK, BAF53, Tankyrases, BAF53A, SETDB1, Rac1-related, Galpha(s)-specific amine GPCRs, Syntenin 1, PKC, GRB2, TCP1-zeta-1, DEXH helicase, GPR65, ATG2A, Cofilin, muscle, PQBP-1, CAP-G, PLK4 (STK18), NCKP1 subunit, HIF1A, ERM proteins, S100, ABCG1, CAP-G/G2, CALCOCO2, NEK7, Insulin receptor, IGF-2, CYFP sub…
476	regulation of developmental growth	572	5.57823e-10	1.28088e-08	99	AHR, SERP1, MKP-3, CXADR, PGE2R4, Protrudin, PDF, Sirtuin, Galpha(s)-specific prostanoid GPCRs, PARP-2, AP-1, Sirtuin1, PAK, AKT1, Rab-21, SASH3, ATF/CREB, Tankyrases, Galpha(s)-specific amine GPCRs, IFRD1, HDAC2, PTCH1, CDK4, GCR, CITED2, ERM proteins, SMURF1, GCR/MCR, TRIPs, SMAD7, RUNX, TGF-beta receptor type II, Insulin receptor, Histone deacetylase class I, IGF-2, CYFP subunit, APC protein, …
477	small GTPase mediated signal transduction	427	6.01726e-10	1.3788e-08	80	G3BP2, BETA-PIX, Rab-4, RalGEF2, Tiam1, RAP-1A, Rab-30, RGS19, RhoGAP1, Rap1, G-protein alpha-12 family, PLK2, AP-1, PAK, Rab-21, RABGEF1, RASGEF1B, CALDAG-GEFI, Rac1-related, Galpha(s)-specific amine GPCRs, ARHGAP30, Syntenin 1, GRB2, CCDC88C, SIAH2, Cyclin A2, C9orf86, NCKP1 subunit, RAB4B, c-Jun/c-Jun, CYFP subunit, MOG1, Tissue kallikreins, c-Jun, c-Jun/FosB, 14-3-3, RGL2, RhoA-related, GDI2,…
478	cellular response to extracellular stimulus	527	6.64661e-10	1.51982e-08	93	TfR1, SREBP1 precursor, Sirtuin, Galpha(q)-specific nucleotide-like GPCRs, Spinophilin, NUDT15, JunD/c-Fos, Sestrin 3, AP-1, Sirtuin1, DAP1, BRIP1, MCPIP, ATF/CREB, Tankyrases, PKC, c-Fos, PRDM4, eIF2AK3, GATE-16, TTC5 (Strap), FKHR, PI3K class II, WIP1, Sestrin 2, UTX, MST4, UFO, TAFF1, Cyclin E, XBP1, LDH, GABARAP, RUNX, SLC7A5, RNF167, Insulin receptor, MT-TRX, c-Jun/c-Jun, GLNA, Glutaredoxin,…
479	regulation of blood vessel endothelial cell migration	158	6.73063e-10	1.53582e-08	41	COX-2 (PTGS2), Sirtuin, TGF-beta 1, PI3K reg class IA (p85), cPKC (conventional), PLK2, Sirtuin1, AKT1, Ephrin-A1, PKC, PI3K reg class IA, PI3K class II, PKC-alpha, HIF1A, FBXW7, PLC-gamma 1, HSP27, IGF-2, PLC-gamma, PMCA4, RhoA-related, GADD45 alpha, Galpha(i)-specific peptide GPCRs, GATA Group, Rho GTPase, TGF-beta, Skp2/TrCP/FBXW, Ephrin-A receptors, Galpha(q)-specific peptide GPCRs, MEF2, AKT…
480	positive regulation of alpha-beta T cell differentiation	111	7.09259e-10	1.61168e-08	33	IKBZ, hIAN5, Gimap3, SASH3, PKC, IP3KB, RUNX3, RIPK2, IL-4R type I, FOXP3, NCKP1 subunit, MALT1, RUNX, TGF-beta receptor type II, PNPH, RARalpha, SOCS1, IL-2R gamma chain, RhoA-related, Galpha(i)-specific peptide GPCRs, NckAP1L, Rho GTPase, CD83, ZNF145, Galpha(q)-specific peptide GPCRs, IL-21 receptor, IL4RA, IRF1, AP3B1, CBF beta, AP-3 beta subunits, RAR, NALP3
481	canonical NF-kappaB signal transduction	111	7.09259e-10	1.61168e-08	33	IKK-epsilon, Peroxiredoxin, EDARADD, I-kB, c-IAP2, NF-kB2 (p100), AKT1, NF-kB1 (p105), Galpha(s)-specific peptide GPCRs, c-Rel (NF-kB subunit), RIPK2, USP25, c-IAP1, MALT1, NF-kB p50/c-Rel, V2 receptor, NF-kB p52/RelB, TIFA, Beta-catenin, TANK, Galpha(q)-specific peptide GPCRs, NF-kB, RelB (NF-kB subunit), Bcl-3, TRIF (TICAM1), AKT(PKB), NIK(MAP3K14), IRF1, NF-kB p50/RelB, SFK, SNIP1, NFKBIA, TNF…
482	developmental growth	842	7.36894e-10	1.67101e-08	132	AHR, Tiam1, KDM2, CXADR, Kendrin, Annexin VI, GATA-3, SMILE, Sirtuin, S1P1 receptor, TGF-beta 1, AP-1, Amphiregulin, PAK, ENO, ATF/CREB, Tankyrases, SETDB1, PMP22, NKCC1, TAFs, CYFIP2, PKC, IFRD1, Histone H3, PDE4D, HDAC2, LRP4, CD81, USP9X, Vinculin, PDE, UTX, TXK, Atrophin-1, S100, KLF5, TYSY, UFO, C9orf72, CAP-G/G2, Cyclin E, RUNX, TGF-beta receptor type II, Histone deacetylase class I, Ski, H…
483	tissue development	2790	7.61613e-10	1.72349e-08	348	COMMD5, TRIP8, ALK-4, MYH9, JunB/JunD, AHR, COX-2 (PTGS2), GDF11(BMP11), EDARADD, Tubulin beta, PCNA, ALG10-A, RAP-1A, ID2, KDM2, MAN1, CXADR, Lunatic fringe, Kendrin, Annexin VI, SMAD5, 3-OST-3B, GRHL3, GATA-3, TIGAR (C12orf5), GDNF, IKBZ, POLR1B, HECTD1, SMILE, Sirtuin, MEF2D, COX-1 (PTGS1), CPT-1A, JAK2, S1P1 receptor, DRF, Rap1, TGF-beta 1, BBS7, PKA-cat beta, PARP-2, JunD/c-Fos, cPKC (conven…
484	alpha-beta T cell differentiation involved in immune response	79	7.96838e-10	1.79947e-08	27	CD229, PGE2R4, GATA-3, IKBZ, TGF-beta 1, Galpha(s)-specific prostanoid GPCRs, ATF/CREB, ROR-alpha, JAK1, CD43, IL-4R type I, T-bet, NF-kB p52/RelB, SOCS3, FOXP1, GATA Group, TGF-beta, NF-kB, RelB (NF-kB subunit), STAT6, Bcl-3, IL4RA, NF-kB p50/RelB, EBI2, Bcl-6, HMG1,2, FOXP1/2/4 proteins
485	in utero embryonic development	860	8.19275e-10	1.84633e-08	134	ALK-4, MYH9, JunB/JunD, CIA/ASF1, KDM2, Kendrin, GATA-3, HECTD1, Galpha(q)-specific nucleotide-like GPCRs, WDR19, G-protein alpha-12 family, ZNF238, AP-1, NASP, MTND4, AKT1, ATP1B1, C2orf48, ENO, ATF/CREB, BAF53, BAF53A, SETDB1, TAFs, Cullin 4A, GRB2, HSPC117, PITPNB, PRKCSH, PTCH1, JunB, DAD-1, ZNF531, SFRS1 (SF2), PLK4 (STK18), USP9X, CITED2, NCKP1 subunit, HIF1A, UTX, RRM2, C/EBPbeta, HYPB, CA…
486	regulation of interferon-beta production	95	8.32996e-10	1.87338e-08	30	TRIM56, OAS1, ZC3HAV1, c-Rel (NF-kB subunit), RIPK2, MDA-5, NF-kB p50/c-Rel, NF-kB p52/RelB, DDX3X, STING (TMEM173), T3JAM, HMGB2, HSP90 alpha, OAS3, Flotillin-1, ATG9A, IRF3, VISA, TRADD, PP2C, NF-kB, RelB (NF-kB subunit), TRIF (TICAM1), HSP90, IRF1, NF-kB p50/RelB, YY1, RIOK3, HMG1,2, 2'-5'-oligoadenylate synthetase
487	regulation of protein ubiquitination	320	8.45418e-10	1.89742e-08	65	GBP6, Sirtuin, APITD1, c-IAP2, cPKC (conventional), AKT1, Pellino 1, PDCD6, TAFs, PKC, SIAH2, RIPK2, BBAP, PRMT3, SMURF1, c-IAP1, FBXW7, SMAD7, MALT1, GABARAP, DCUN1D5, Histone deacetylase class I, ARRDC3, GPS2, XIAP, Ubiquilin-1, UBCH7, DDX3X, HSPA1B, DAXX, RASSF5, BUB3, CDH1, TRC8, N4BP1, Beta-catenin, SMURF, HSP90 alpha, FKBP12, Skp2/TrCP/FBXW, C8FW (GIG2), HDAC3, Hdj-2, TRIF (TICAM1), DNAJA3 …
488	response to cadmium ion	135	8.68247e-10	1.94466e-08	37	PCNA, JunD/c-Fos, OGG1, AP-1, AKT1, Metallothionein-IG, Metallothionein-1E, AATC, Metallothionein-1X, c-Fos, SOD2, DHSO, Metallothionein-I, c-Jun/c-Jun, c-Jun, c-Jun/FosB, JunB/c-Fos, DAXX, Metallothionein-1F, Beta-catenin, c-Jun/c-Fos, NPC1, GPAM, AKT(PKB), c-Jun/Fra-2, Catalase, HSP70, MTF-1, p27KIP1, ZnT-1, Gelsolin, HEM2, c-Jun/JunD, Metallothionein-II, CYB, MDR1, c-Jun/JunB
489	microtubule-based process	1167	8.74972e-10	1.95571e-08	170	Tctex2beta, MYH9, Tubulin beta, KIAA0635, FIGNL1, SPATA7, LYST, Kendrin, HAUS7, PLK3 (CNK), Yif1b, CCDC100, DCTN2, FOP, Mi-2, RSHL1, WDR19, ACTR10, PLK2, Casein kinase I delta, MAP1S, KIF16B (SNX23/C20orf23), MARK2, Rab-21, CCDC65, Tubulin alpha, AUNIP, Tubulin beta 6, HOOK1, RABGEF1, Tubulin beta 2C, Tankyrases, ARHGEF2, TAFs, Tctex-1, Dynein, axonemal, intermediate chains, LIC-1, PKC, ARHGAP21,…
490	reproductive process	2671	9.03136e-10	2.01455e-08	335	BAD, CYP51A1, TRIP8, ALK-4, MYH9, JunB/JunD, AHR, COX-2 (PTGS2), Peroxiredoxin, Tubulin beta, FIGNL1, CIA/ASF1, MAMLD1, PCNA, SPATA7, KDM2, CXADR, Lunatic fringe, Zipro1, LAMP1, SMAD5, WDR33, PGE2R4, GATA-3, GDNF, POLR1B, Yif1b, SPATA2, HECTD1, Sirtuin, APITD1, Spinophilin, DRF, TGF-beta 1, SLC19A2, c-IAP2, Galpha(s)-specific prostanoid GPCRs, BAF57, Nucleolin, PARP-2, JunD/c-Fos, RSHL1, WDR19, E…
491	regulation of translation	593	9.2099e-10	2.05019e-08	101	ZFP36L2, SERP1, ELAVL1 (HuR), PATL1, SAMD4B, Nucleolin, cPKC (conventional), PER1, eRF1, METAP1, AKT1, DAP1, MCPIP, PARP-16, ATF/CREB, SRP9, eIF6 (ITGB4BP), PKC, eIF2AK3, DEXH helicase, CDK4, GC1QBP, PKC-alpha, Sestrin 2, S100, GUF1, TYSY, PABPC1, PP1-cat, HSP27, ZFP36(Tristetraprolin), CYFP subunit, eIF1, PP1-cat alpha, SerRS, CPEB2, NT5C3L, FOXO3A, AARS, Phosphatase regulator (inhibitor), DDX3X…
492	regulation of system process	1048	9.64699e-10	2.14312e-08	156	AHR, COX-2 (PTGS2), SREBP1 precursor, CXADR, Annexin VI, PGE2R4, Sirtuin, Shc, COX-1 (PTGS1), CALM3, JAK2, Galpha(q)-specific nucleotide-like GPCRs, 14-3-3 epsilon, Galpha(s)-specific prostanoid GPCRs, PARP-2, PI3K reg class IA (p85), cPKC (conventional), DMPK, PLK2, Sirtuin1, PAK, AKT1, ATP1A1, ATP1B1, DUSP5, PARP-1, Lck, PI3K reg class IA (p85-alpha), MCPIP, LIPIN1, NOR1, ENO, Calmodulin, Galph…
493	positive regulation of intracellular protein transport	272	1.00593e-09	2.23018e-08	58	COX-2 (PTGS2), Kendrin, VPS11, PLK3 (CNK), Sirtuin, JAK2, 14-3-3 epsilon, TGF-beta 1, PI3K reg class IA (p85), OAZ2, PAK, PI3K reg class IA (p85-alpha), MCPIP, Rac1-related, PKC, PI3K reg class IA, CD81, NPEPPS, PKA-cat alpha, Protor-2, Integrin, FBXW7, XBP1, Histone deacetylase class I, UBCH7, 14-3-3, CaMK I, USP36, NOXA, HSP90 alpha, Rho GTPase, TGF-beta, AKAP5, AKT2, Skp2/TrCP/FBXW, Emerin, RA…
494	regulation of microtubule-based process	365	1.04255e-09	2.3067e-08	71	Tubulin beta, BETA-PIX, Ccd1, LAMP1, HAUS7, BORA, CCDC100, Sirtuin, DRF, PLK2, KIAA1340, MAP1S, Sirtuin1, MARK2, PAK, CCDC65, ATF/CREB, ARHGEF2, CRM1, Rac1-related, LIC-1, DYNC1LI, PLK4 (STK18), FKBP4, CHMP1B, CLIP3, APC protein, MOG1, Stathmin, Myomegalin, EML3, HSPC134 (Chmp4b), HSPA1B, GCN5, CHMP7, SKD1, TAC4, BICD2, RhoA-related, LOH12CR1, FAM65B, DEEPEST, HSP105, Rho GTPase, SGK1, Dynein, ax…
495	response to mineralocorticoid	154	1.04969e-09	2.31779e-08	40	JunB/JunD, MCR, COX-1 (PTGS1), CALM3, JunD/c-Fos, cPKC (conventional), VMAT2, AP-1, PARP-1, Lck, Calmodulin, Galpha(s)-specific amine GPCRs, PKC, c-Fos, JunB, GCR, PKC-alpha, GCR/MCR, Cyclin E, Histone deacetylase class I, Bcl-2, FOXO3A, Lamin B1, JunD/FosB, JunB/Fra-2, c-Jun/FosB, JunB/c-Fos, Lamin B, c-Jun/c-Fos, SGK1, PHLDA1, Galpha(q)-specific peptide GPCRs, FosB/JunB, p21, K(+) channel, subf…
496	regulation of DNA binding	212	1.16668e-09	2.57094e-08	49	ID2, GATA-3, I-kB, Sirtuin, CALM3, JAK2, TGF-beta 1, AP-1, Sirtuin1, PARP-1, C/EBP zeta, Tankyrases, TAFs, Calmodulin, ZNF593, HDAC2, NDPK A, DAZAP, FBXW7, Histone deacetylase class I, Ski, c-Jun/c-Jun, c-Jun, c-Jun/FosB, C/EBP, HMGB2, Beta-catenin, DT3UO, PLAUR (uPAR), BRD4, GATA Group, c-Jun/c-Fos, TGF-beta, Skp2/TrCP/FBXW, NeuroD1, XPF, Bcl-3, TFIIB, c-Jun/Fra-2, DDRGK1, p300, HSP70, c-Myc, HM…
497	negative regulation of catalytic activity	1068	1.17281e-09	2.57924e-08	158	AHR, COX-2 (PTGS2), Peroxiredoxin, PIK3IP1, TIGAR (C12orf5), Sirtuin, Galpha(q)-specific nucleotide-like GPCRs, Spinophilin, MKP-7, FOP, cPKC (conventional), IRp60, ERK5 (MAPK7), Sirtuin1, WARS, GMIP, Slc39a14 (Zip14), PAK, AKT1, PIH1D1, ZGPAT, LIPIN1, PPP1R11, GNT-V, PRDX5, SPOCK2, TAFs, Galpha(s)-specific amine GPCRs, TNFAIP8, PKC, NF-kB1 (p105), NUR77, CORO1C, SIAH2, ICAD, SERPINE2, IRS-2, BBA…
498	reproduction	2688	1.24228e-09	2.72654e-08	336	BAD, CYP51A1, TRIP8, ALK-4, MYH9, JunB/JunD, AHR, COX-2 (PTGS2), Peroxiredoxin, Tubulin beta, FIGNL1, CIA/ASF1, MAMLD1, PCNA, SPATA7, KDM2, CXADR, Lunatic fringe, Zipro1, LAMP1, SMAD5, WDR33, PGE2R4, GATA-3, GDNF, POLR1B, Yif1b, SPATA2, HECTD1, Sirtuin, APITD1, Spinophilin, DRF, TGF-beta 1, SLC19A2, c-IAP2, Galpha(s)-specific prostanoid GPCRs, BAF57, Nucleolin, PARP-2, JunD/c-Fos, RSHL1, WDR19, E…
499	regulation of mitotic cell cycle phase transition	473	1.46622e-09	3.21159e-08	85	ZFP36L2, TMOD3, G2A, Cyclin H, ID2, SLFN11, PLK3 (CNK), Sirtuin, GPR175, Spinophilin, TGF-beta 1, PLK2, AKT1, C2orf48, HZwint-1, MLL5, ATF/CREB, HUS1B, LIC-1, Cullin 4A, PKC, RRM2B, CDK4, DYNC1LI, RRM2, ERM proteins, PKIA, INTS3, APC protein, BCDIN3, Bcl-2, MKP-1, DDX3X, Lamin B1, ALK-2, SKD1, Lamin B, Caspase-2, CTC1, BUB3, CDH1, Vps4-A, BRD4, SMC5, PP2A regulatory, DDB1, TGF-beta, EZH2, SLFN13,…
500	cellular response to starvation	310	1.49791e-09	3.27442e-08	63	SREBP1 precursor, Sirtuin, JunD/c-Fos, Sestrin 3, AP-1, Sirtuin1, DAP1, MCPIP, ATF/CREB, PKC, c-Fos, eIF2AK3, GATE-16, TTC5 (Strap), FKHR, PI3K class II, WIP1, Sestrin 2, MST4, TAFF1, XBP1, GABARAP, RUNX, SLC7A5, RNF167, Insulin receptor, c-Jun/c-Jun, GLNA, Bcl-2, FOXO3A, c-Jun, Phosphatase regulator (inhibitor), c-Jun/FosB, JunB/c-Fos, 14-3-3, JMY, Beta-catenin, GADD34, NOXA, TBL2, MJD (ataxin-3…
Table S20. Enrichment analysis of the most significant process networks using all significantly changed genes in Th2 cells in allergic asthma patients compared to healthy controls in Cohort B. Legend: FDR: False Discovery Rate. Related to figure 7.
