# Supplementary material for: L-Phenylalanine is a metabolic checkpoint of human Th2 cells
Source: Cell Rep Med. 2025 Nov 26;6(12):102466. doi: 10.1016/j.xcrm.2025.102466 (PMC12765850; doi:10.1016/j.xcrm.2025.102466)
Supplement: Table S21. Enrichment analysis of the most significant process networks using all significantly changed genes in Th2 cells in allergic rhinitis patients compared to healthy controls in Cohort B — FDR, false discovery rate. Related to Figure 7 [file mmc22.xlsx]

## Sheet: Sheet1
Enrichment analysis report
Enrichment by GO Processes			Th2cells_rhinitis_vs_control_allsign
#	Processes	Total	p-value	FDR	In Data	Network Objects from Active Data
1	regulation of nitrogen compound metabolic process	7521	6.41115e-48	3.22291e-44	651	RASSF5, p160, ATF-4, GTF2IRD2B, ZNF627, CXorf57, PHAP1 (pp32), ANKRD32, ZNF687, GZMH, NF-AT5, BTEB4, THAP11, ZNF317, TOP2 alpha, KLF11 (TIEG2), ZFP36L2, Peroxiredoxin, RNF6, Caspase-2, SIAHBP1, SMCR7L, GSKIP, MED1, FIGNL1, FUBP1, CTC1, FAF1, DIS3L2, SOCS5, THAP1, MAMLD1, AMPK alpha subunit, PCNA, PDK1, APOBEC3D, SSBP4, ZNF43, Axin2, ZNF441, STAF36 (CCDC101), CrkL, MOBKL1A, C/EBP, PP2A cat (beta),…
2	regulation of primary metabolic process	7754	6.82602e-48	3.22291e-44	665	RASSF5, p160, ATF-4, GTF2IRD2B, ZNF627, CXorf57, PHAP1 (pp32), ANKRD32, ZNF687, GZMH, NF-AT5, BTEB4, THAP11, ZNF317, TOP2 alpha, KLF11 (TIEG2), ZFP36L2, Peroxiredoxin, RNF6, Caspase-2, SIAHBP1, SMCR7L, GSKIP, MED1, FIGNL1, FUBP1, CTC1, FAF1, G-protein beta, DIS3L2, SOCS5, THAP1, MAMLD1, AMPK alpha subunit, PCNA, PDK1, APOBEC3D, SSBP4, ZNF43, Axin2, ZNF441, STAF36 (CCDC101), CrkL, MOBKL1A, C/EBP, …
3	regulation of nucleobase-containing compound metabolic process	5401	1.41527e-45	4.4548e-42	511	p160, ATF-4, GTF2IRD2B, ZNF627, CXorf57, ANKRD32, ZNF687, NF-AT5, BTEB4, THAP11, ZNF317, TOP2 alpha, KLF11 (TIEG2), ZFP36L2, Peroxiredoxin, RNF6, SIAHBP1, MED1, FIGNL1, FUBP1, CTC1, FAF1, DIS3L2, THAP1, MAMLD1, AMPK alpha subunit, PCNA, PDK1, APOBEC3D, SSBP4, ZNF43, Axin2, ZNF441, STAF36 (CCDC101), C/EBP, PP2A cat (beta), ETR101, SREBP1 precursor, JAB1, p38alpha (MAPK14), SAM68, MafK, TCF12, EPAS…
4	regulation of metabolic process	9131	3.89467e-45	9.19434e-42	738	XRN2, RASSF5, p160, ATF-4, GTF2IRD2B, ZNF627, CXorf57, PHAP1 (pp32), ATP6V1G1, ANKRD32, ZNF687, GZMH, NF-AT5, BTEB4, LOC440093, THAP11, ZNF317, TOP2 alpha, KLF11 (TIEG2), ZFP36L2, Peroxiredoxin, RNF6, Caspase-2, SIAHBP1, SMCR7L, GSKIP, MED1, FIGNL1, LPAR2, PI3K class II (CII-alpha), FUBP1, CTC1, FAF1, G-protein beta, DIS3L2, LOC387787, SOCS5, THAP1, MAMLD1, AMPK alpha subunit, IGHA2, PCNA, PDK1, …
5	regulation of cellular metabolic process	8366	5.83108e-43	1.10126e-39	687	XRN2, p160, ATF-4, GTF2IRD2B, ZNF627, CXorf57, ATP6V1G1, ANKRD32, ZNF687, GZMH, NF-AT5, BTEB4, LOC440093, THAP11, ZNF317, TOP2 alpha, KLF11 (TIEG2), ZFP36L2, Peroxiredoxin, RNF6, SIAHBP1, SMCR7L, GSKIP, MED1, FIGNL1, PI3K class II (CII-alpha), FUBP1, CTC1, FAF1, G-protein beta, DIS3L2, LOC387787, SOCS5, THAP1, MAMLD1, AMPK alpha subunit, PCNA, PDK1, APOBEC3D, SSBP4, ZNF43, Axin2, ZNF441, STAF36 (…
6	regulation of macromolecule metabolic process	8407	1.63935e-41	2.58007e-38	685	XRN2, RASSF5, p160, ATF-4, GTF2IRD2B, ZNF627, CXorf57, PHAP1 (pp32), ANKRD32, ZNF687, GZMH, NF-AT5, BTEB4, LOC440093, THAP11, ZNF317, TOP2 alpha, KLF11 (TIEG2), ZFP36L2, Peroxiredoxin, RNF6, Caspase-2, SIAHBP1, SMCR7L, GSKIP, MED1, FIGNL1, FUBP1, CTC1, FAF1, G-protein beta, DIS3L2, SOCS5, THAP1, MAMLD1, AMPK alpha subunit, PCNA, APOBEC3D, SSBP4, ZNF43, Axin2, ZNF441, STAF36 (CCDC101), CrkL, MOBKL…
7	negative regulation of cellular process	7029	1.05944e-40	1.42918e-37	600	XRN2, SKD1, RASSF5, p160, ATF-4, CXorf57, PHAP1 (pp32), C12orf43, GZMH, BTEB4, LOC440093, THAP11, TOP2 alpha, KLF11 (TIEG2), ZFP36L2, GDF11(BMP11), Peroxiredoxin, CD161, RNF6, IL-2R beta chain, Tubulin beta, Caspase-2, GSKIP, MED1, FIGNL1, PI3K class II (CII-alpha), CTC1, G-protein beta, DIS3L2, TMOD3, SOCS5, G2A, THAP1, AMPK alpha subunit, C10orf125, PCNA, APOBEC3D, Axin2, STAF36 (CCDC101), CrkL…
8	negative regulation of biological process	7647	3.11172e-40	3.67299e-37	636	XRN2, SKD1, RASSF5, p160, ATF-4, CXorf57, PHAP1 (pp32), C12orf43, GZMH, BTEB4, LOC440093, THAP11, TOP2 alpha, KLF11 (TIEG2), ZFP36L2, GDF11(BMP11), Peroxiredoxin, CD161, RNF6, IL-2R beta chain, Tubulin beta, Caspase-2, GSKIP, MED1, FIGNL1, PI3K class II (CII-alpha), CTC1, G-protein beta, DIS3L2, TMOD3, SOCS5, G2A, THAP1, AMPK alpha subunit, C10orf125, PCNA, APOBEC3D, Axin2, STAF36 (CCDC101), CrkL…
9	positive regulation of biological process	8577	5.71358e-39	5.99481e-36	687	SKD1, C-Nap1(CEP2), RASSF5, p160, ATF-4, COMMD5, ANKRD32, NF-AT5, CD151, Ankyrin 1, LOC440093, THAP11, TOP2 alpha, KIDINS220, KLF11 (TIEG2), CXCR5, ZFP36L2, EDARADD, Peroxiredoxin, CD161, RNF6, IL-2R beta chain, Tubulin beta, KIAA0635, Caspase-2, SMCR7L, GSKIP, BAIAP3, MED1, LPAR2, PI3K class II (CII-alpha), JAZ, FUBP1, MFGE8, CTC1, FAF1, DIS3L2, LOC387787, TMOD3, SOCS5, AMPK alpha subunit, IGHA2…
10	regulation of RNA metabolic process	5000	7.34397e-39	6.93491e-36	466	p160, ATF-4, GTF2IRD2B, ZNF627, ZNF687, NF-AT5, BTEB4, THAP11, ZNF317, TOP2 alpha, KLF11 (TIEG2), ZFP36L2, Peroxiredoxin, RNF6, SIAHBP1, MED1, FUBP1, FAF1, DIS3L2, THAP1, MAMLD1, AMPK alpha subunit, PCNA, APOBEC3D, SSBP4, ZNF43, Axin2, ZNF441, STAF36 (CCDC101), C/EBP, PP2A cat (beta), ETR101, SREBP1 precursor, JAB1, p38alpha (MAPK14), SAM68, MafK, TCF12, EPAS1, Zipro1, RhoA-related, HSP40, HDBP1,…
11	positive regulation of cellular process	7930	2.3704e-38	2.03488e-35	647	SKD1, C-Nap1(CEP2), p160, ATF-4, COMMD5, ANKRD32, NF-AT5, CD151, Ankyrin 1, LOC440093, THAP11, TOP2 alpha, KIDINS220, KLF11 (TIEG2), CXCR5, ZFP36L2, EDARADD, Peroxiredoxin, CD161, RNF6, IL-2R beta chain, Tubulin beta, KIAA0635, Caspase-2, SMCR7L, GSKIP, BAIAP3, MED1, LPAR2, PI3K class II (CII-alpha), JAZ, FUBP1, MFGE8, CTC1, FAF1, DIS3L2, LOC387787, TMOD3, SOCS5, AMPK alpha subunit, PCNA, SSBP4, …
12	regulation of cellular biosynthetic process	7111	8.93721e-38	7.03284e-35	596	XRN2, p160, ATF-4, GTF2IRD2B, ZNF627, ZNF687, GZMH, NF-AT5, BTEB4, LOC440093, THAP11, ZNF317, TOP2 alpha, KLF11 (TIEG2), ZFP36L2, Peroxiredoxin, RNF6, SIAHBP1, SMCR7L, MED1, FUBP1, CTC1, FAF1, G-protein beta, DIS3L2, SOCS5, THAP1, MAMLD1, AMPK alpha subunit, PCNA, PDK1, APOBEC3D, SSBP4, ZNF43, Axin2, ZNF441, STAF36 (CCDC101), CrkL, C/EBP, PP2A cat (beta), DAF, ETR101, SREBP1 precursor, JAB1, p38a…
13	regulation of biosynthetic process	7182	1.12253e-37	8.15392e-35	600	XRN2, p160, ATF-4, GTF2IRD2B, ZNF627, ZNF687, GZMH, NF-AT5, BTEB4, LOC440093, THAP11, ZNF317, TOP2 alpha, KLF11 (TIEG2), ZFP36L2, Peroxiredoxin, RNF6, SIAHBP1, SMCR7L, MED1, FUBP1, CTC1, FAF1, G-protein beta, DIS3L2, SOCS5, THAP1, MAMLD1, AMPK alpha subunit, PCNA, PDK1, APOBEC3D, SSBP4, ZNF43, Axin2, ZNF441, STAF36 (CCDC101), CrkL, C/EBP, PP2A cat (beta), DAF, ETR101, RAP-1A, SREBP1 precursor, JA…
14	regulation of macromolecule biosynthetic process	6922	5.4985e-37	3.70874e-34	582	XRN2, p160, ATF-4, GTF2IRD2B, ZNF627, ZNF687, GZMH, NF-AT5, BTEB4, LOC440093, THAP11, ZNF317, TOP2 alpha, KLF11 (TIEG2), ZFP36L2, Peroxiredoxin, RNF6, SIAHBP1, SMCR7L, MED1, FUBP1, CTC1, FAF1, G-protein beta, DIS3L2, SOCS5, THAP1, MAMLD1, AMPK alpha subunit, PCNA, APOBEC3D, SSBP4, ZNF43, Axin2, ZNF441, STAF36 (CCDC101), CrkL, C/EBP, PP2A cat (beta), DAF, ETR101, SREBP1 precursor, JAB1, p38alpha (…
15	metabolic process	10986	1.43042e-36	9.00498e-34	815	XRN2, SKD1, p160, ABHD15, ATF-4, TRMU, KBTBD2, SDHA, mt-tRNA serine, ANKRD32, RG9MTD2, FAM134A, mt-tRNA, GZMH, NF-AT5, Ankyrin 1, NARS, TOP2 alpha, KIDINS220, KLF11 (TIEG2), ZFP36L2, Peroxiredoxin, RNF6, Tubulin beta, MRPS5, SNRPD2 (SMD2), Caspase-2, SIAHBP1, MRPL32, FKBP5, MED1, FIGNL1, PI3K class II (CII-alpha), CTC1, SLC7A6, FAF1, DIS3L2, LOC387787, STT3A, PPP2R2A, MTMR5 (Sbf1), SC5D, SOCS5, U…
16	nitrogen compound metabolic process	8828	1.00492e-35	5.93093e-33	691	XRN2, SKD1, ATF-4, TRMU, KBTBD2, SDHA, mt-tRNA serine, ANKRD32, RG9MTD2, mt-tRNA, GZMH, NF-AT5, Ankyrin 1, NARS, TOP2 alpha, KLF11 (TIEG2), ZFP36L2, Peroxiredoxin, RNF6, Tubulin beta, MRPS5, SNRPD2 (SMD2), Caspase-2, SIAHBP1, MRPL32, FKBP5, MED1, FIGNL1, CTC1, SLC7A6, FAF1, DIS3L2, LOC387787, STT3A, PPP2R2A, MTMR5 (Sbf1), SOCS5, USP45, THAP1, AMPK alpha subunit, PD-ECGF (TdRPase), PCNA, PDK1, APO…
17	regulation of gene expression	6757	1.91718e-35	1.06494e-32	567	XRN2, p160, ATF-4, GTF2IRD2B, ZNF627, ZNF687, GZMH, NF-AT5, BTEB4, LOC440093, THAP11, ZNF317, TOP2 alpha, KLF11 (TIEG2), ZFP36L2, Peroxiredoxin, RNF6, SIAHBP1, SMCR7L, MED1, FUBP1, FAF1, G-protein beta, DIS3L2, SOCS5, THAP1, MAMLD1, AMPK alpha subunit, PCNA, SSBP4, ZNF43, Axin2, ZNF441, STAF36 (CCDC101), CrkL, C/EBP, PP2A cat (beta), DAF, ETR101, SREBP1 precursor, JAB1, p38alpha (MAPK14), SAM68, …
18	regulation of DNA-templated transcription	4592	1.03091e-34	5.40829e-32	427	p160, ATF-4, GTF2IRD2B, ZNF627, ZNF687, NF-AT5, BTEB4, THAP11, ZNF317, TOP2 alpha, KLF11 (TIEG2), Peroxiredoxin, RNF6, MED1, FUBP1, FAF1, THAP1, MAMLD1, AMPK alpha subunit, PCNA, SSBP4, ZNF43, ZNF441, STAF36 (CCDC101), C/EBP, PP2A cat (beta), ETR101, SREBP1 precursor, JAB1, p38alpha (MAPK14), SAM68, MafK, TCF12, EPAS1, Zipro1, RhoA-related, HSP40, HDBP1, ZSCAN5, POMC, HMGB2, C5orf41, PLK3 (CNK), …
19	regulation of RNA biosynthetic process	4616	1.63291e-34	8.11554e-32	428	p160, ATF-4, GTF2IRD2B, ZNF627, ZNF687, NF-AT5, BTEB4, THAP11, ZNF317, TOP2 alpha, KLF11 (TIEG2), Peroxiredoxin, RNF6, MED1, FUBP1, FAF1, THAP1, MAMLD1, AMPK alpha subunit, PCNA, APOBEC3D, SSBP4, ZNF43, ZNF441, STAF36 (CCDC101), C/EBP, PP2A cat (beta), ETR101, SREBP1 precursor, JAB1, p38alpha (MAPK14), SAM68, MafK, TCF12, EPAS1, Zipro1, RhoA-related, HSP40, HDBP1, ZSCAN5, POMC, HMGB2, C5orf41, PL…
20	primary metabolic process	9504	1.79016e-33	8.45224e-31	722	XRN2, SKD1, ABHD15, ATF-4, TRMU, KBTBD2, SDHA, mt-tRNA serine, ANKRD32, RG9MTD2, mt-tRNA, GZMH, NF-AT5, NARS, TOP2 alpha, KLF11 (TIEG2), ZFP36L2, Peroxiredoxin, RNF6, Tubulin beta, MRPS5, SNRPD2 (SMD2), Caspase-2, SIAHBP1, MRPL32, FKBP5, MED1, FIGNL1, PI3K class II (CII-alpha), CTC1, FAF1, DIS3L2, LOC387787, STT3A, PPP2R2A, MTMR5 (Sbf1), SC5D, SOCS5, USP45, THAP1, AMPK alpha subunit, C10orf125, P…
21	positive regulation of nitrogen compound metabolic process	4216	2.17153e-33	9.76463e-31	398	RASSF5, p160, ATF-4, ANKRD32, NF-AT5, THAP11, TOP2 alpha, ZFP36L2, RNF6, Caspase-2, SMCR7L, MED1, CTC1, FAF1, DIS3L2, SOCS5, AMPK alpha subunit, PCNA, SSBP4, ZNF43, Axin2, CrkL, MOBKL1A, C/EBP, ETR101, RAP-1A, SREBP1 precursor, JAB1, p38alpha (MAPK14), SAM68, TCF12, EPAS1, Zipro1, RhoA-related, SLC25A37, POMC, TRC8, HMGB2, AMPK gamma subunit, C5orf41, PLK3 (CNK), PP2135, PGE2R4, RASSF2, PTPA, GDN…
22	cellular component organization or biogenesis	7776	3.29083e-33	1.41251e-30	621	XRN2, SKD1, C-Nap1(CEP2), p160, PEX26, ATP6V1G1, ANKRD32, FAM134A, NF-AT5, Ankyrin 1, LOC440093, Syntaxin 8, TOP2 alpha, KIDINS220, Smooth muscle myosin, Peroxiredoxin, RNF6, IL-2R beta chain, Tubulin beta, KIAA0635, SNRPD2 (SMD2), Caspase-2, SIAHBP1, SMCR7L, BAIAP3, FIGNL1, PI3K class II (CII-alpha), CIA/ASF1, RSBN1, MFGE8, Tubulin gamma, CTC1, G-protein beta, DIS3L2, Talin, TMOD3, ATP9B, AMPK a…
23	cellular metabolic process	8865	1.831e-32	7.42909e-30	682	XRN2, SKD1, p160, ABHD15, ATF-4, TRMU, KBTBD2, SDHA, mt-tRNA serine, ANKRD32, RG9MTD2, FAM134A, mt-tRNA, GZMH, NF-AT5, Ankyrin 1, NARS, TOP2 alpha, KIDINS220, KLF11 (TIEG2), ZFP36L2, Peroxiredoxin, Tubulin beta, MRPS5, SNRPD2 (SMD2), Caspase-2, SIAHBP1, MRPL32, FKBP5, MED1, FIGNL1, PI3K class II (CII-alpha), CTC1, SLC7A6, DIS3L2, LOC387787, STT3A, PPP2R2A, MTMR5 (Sbf1), SC5D, SOCS5, USP45, THAP1,…
24	organic substance metabolic process	10371	1.88815e-32	7.42909e-30	767	XRN2, SKD1, ABHD15, ATF-4, TRMU, KBTBD2, SDHA, mt-tRNA serine, ANKRD32, RG9MTD2, mt-tRNA, GZMH, NF-AT5, Ankyrin 1, NARS, TOP2 alpha, KLF11 (TIEG2), ZFP36L2, Peroxiredoxin, RNF6, Tubulin beta, MRPS5, SNRPD2 (SMD2), Caspase-2, SIAHBP1, MRPL32, FKBP5, MED1, FIGNL1, PI3K class II (CII-alpha), CTC1, FAF1, DIS3L2, LOC387787, STT3A, PPP2R2A, MTMR5 (Sbf1), SC5D, SOCS5, USP45, THAP1, AMPK alpha subunit, C…
25	positive regulation of metabolic process	5244	1.07673e-30	4.06703e-28	457	RASSF5, p160, ATF-4, ANKRD32, NF-AT5, THAP11, TOP2 alpha, ZFP36L2, Peroxiredoxin, RNF6, Caspase-2, SMCR7L, MED1, PI3K class II (CII-alpha), FUBP1, CTC1, FAF1, DIS3L2, LOC387787, SOCS5, AMPK alpha subunit, IGHA2, PCNA, SSBP4, ZNF43, Axin2, CrkL, MOBKL1A, C/EBP, DAF, ETR101, RAP-1A, SREBP1 precursor, JAB1, p38alpha (MAPK14), SAM68, TCF12, EPAS1, CD229, Zipro1, RhoA-related, SLC25A37, POMC, TRC8, HM…
26	regulation of response to stimulus	5670	2.18109e-30	7.92154e-28	483	ATF-4, CXorf57, C12orf43, ANKRD32, NF-AT5, EDARADD, Peroxiredoxin, CD161, RNF6, Tubulin beta, Caspase-2, GSKIP, MED1, FIGNL1, LPAR2, FAF1, SOCS5, AMPK alpha subunit, IGHA2, PCNA, KIAA0748, Axin2, STAF36 (CCDC101), CrkL, C/EBP, PP2A cat (beta), DAF, 9330182L06Rik, RAP-1A, SREBP1 precursor, JAB1, SH3BP1, p38alpha (MAPK14), ARF6, SAM68, Lunatic fringe, RhoA-related, TAP1 (PSF1), HSP40, LAMP1, POMC, …
27	regulation of cell cycle	1667	2.33332e-30	8.16056e-28	205	SKD1, C-Nap1(CEP2), p160, ANKRD32, KLF11 (TIEG2), CXCR5, ZFP36L2, Caspase-2, MED1, FIGNL1, Tubulin gamma, CTC1, TMOD3, G2A, THAP1, AMPK alpha subunit, Axin2, STAF36 (CCDC101), C/EBP, NCAPD3, JAB1, p38alpha (MAPK14), Lunatic fringe, RhoA-related, AMPK gamma subunit, PLK3 (CNK), Vps4-A, Beta-catenin, GADD45 alpha, CCDC100, P53CSV, CDC23, Fringe, Sirtuin, TAF1, CALM3, Galpha(i)-specific peptide GPCR…
28	negative regulation of metabolic process	4339	2.47787e-30	8.35661e-28	397	XRN2, p160, ATF-4, CXorf57, PHAP1 (pp32), GZMH, BTEB4, LOC440093, THAP11, KLF11 (TIEG2), ZFP36L2, Peroxiredoxin, GSKIP, MED1, CTC1, DIS3L2, SOCS5, THAP1, AMPK alpha subunit, PCNA, APOBEC3D, Axin2, STAF36 (CCDC101), CrkL, C/EBP, PP2A cat (beta), RAP-1A, SREBP1 precursor, p38alpha (MAPK14), SAM68, MafK, EPAS1, RhoA-related, HSP40, POMC, TRC8, HMGB2, AMPK gamma subunit, C5orf41, PLK3 (CNK), PP2135, …
29	macromolecule metabolic process	8139	3.06894e-30	9.9931e-28	632	XRN2, SKD1, ATF-4, TRMU, KBTBD2, mt-tRNA serine, ANKRD32, RG9MTD2, mt-tRNA, GZMH, NF-AT5, NARS, TOP2 alpha, KLF11 (TIEG2), ZFP36L2, Peroxiredoxin, RNF6, Tubulin beta, MRPS5, SNRPD2 (SMD2), Caspase-2, SIAHBP1, MRPL32, FKBP5, MED1, CTC1, FAF1, DIS3L2, LOC387787, STT3A, PPP2R2A, MTMR5 (Sbf1), SOCS5, USP45, THAP1, AMPK alpha subunit, PCNA, PDK1, APOBEC3D, Axin2, ALG10-A, STAF36 (CCDC101), ODO2, MOBKL…
30	negative regulation of macromolecule metabolic process	3993	4.91352e-30	1.54661e-27	373	XRN2, p160, ATF-4, CXorf57, PHAP1 (pp32), GZMH, BTEB4, LOC440093, THAP11, KLF11 (TIEG2), ZFP36L2, Peroxiredoxin, GSKIP, MED1, CTC1, DIS3L2, SOCS5, THAP1, AMPK alpha subunit, PCNA, APOBEC3D, Axin2, STAF36 (CCDC101), CrkL, C/EBP, PP2A cat (beta), SREBP1 precursor, p38alpha (MAPK14), SAM68, MafK, EPAS1, HSP40, POMC, TRC8, HMGB2, AMPK gamma subunit, C5orf41, PLK3 (CNK), PP2135, PGE2R4, GBP6, RASSF2, …
31	positive regulation of macromolecule metabolic process	4807	8.34852e-30	2.54307e-27	426	RASSF5, p160, ATF-4, ANKRD32, NF-AT5, THAP11, TOP2 alpha, ZFP36L2, RNF6, Caspase-2, SMCR7L, MED1, FUBP1, CTC1, FAF1, DIS3L2, SOCS5, AMPK alpha subunit, PCNA, SSBP4, ZNF43, Axin2, CrkL, MOBKL1A, C/EBP, DAF, ETR101, RAP-1A, SREBP1 precursor, JAB1, p38alpha (MAPK14), SAM68, TCF12, EPAS1, CD229, Zipro1, RhoA-related, SLC25A37, POMC, TRC8, HMGB2, AMPK gamma subunit, C5orf41, PLK3 (CNK), PP2135, PGE2R4…
32	cellular nitrogen compound metabolic process	4474	1.01057e-29	2.98213e-27	404	XRN2, ATF-4, TRMU, SDHA, mt-tRNA serine, ANKRD32, RG9MTD2, mt-tRNA, NF-AT5, Ankyrin 1, NARS, TOP2 alpha, KLF11 (TIEG2), ZFP36L2, Peroxiredoxin, MRPS5, SNRPD2 (SMD2), SIAHBP1, MRPL32, MED1, FIGNL1, CTC1, SLC7A6, DIS3L2, USP45, THAP1, PD-ECGF (TdRPase), PCNA, APOBEC3D, SMPD4, Axin2, STAF36 (CCDC101), ODO2, C/EBP, SREBP1 precursor, JAB1, p38alpha (MAPK14), Histone H2AC, SAM68, EPAS1, Zipro1, RhoA-re…
33	negative regulation of cellular metabolic process	3851	1.45268e-29	4.15686e-27	362	XRN2, p160, ATF-4, CXorf57, GZMH, BTEB4, LOC440093, THAP11, KLF11 (TIEG2), ZFP36L2, Peroxiredoxin, GSKIP, MED1, CTC1, DIS3L2, SOCS5, THAP1, AMPK alpha subunit, PCNA, APOBEC3D, Axin2, STAF36 (CCDC101), CrkL, C/EBP, PP2A cat (beta), SREBP1 precursor, p38alpha (MAPK14), SAM68, MafK, EPAS1, RhoA-related, HSP40, POMC, TRC8, HMGB2, AMPK gamma subunit, C5orf41, PLK3 (CNK), PP2135, PGE2R4, GBP6, RASSF2, …
34	negative regulation of nitrogen compound metabolic process	3342	1.60371e-29	4.45406e-27	327	p160, ATF-4, CXorf57, PHAP1 (pp32), GZMH, BTEB4, THAP11, KLF11 (TIEG2), Peroxiredoxin, GSKIP, MED1, CTC1, SOCS5, THAP1, AMPK alpha subunit, PCNA, APOBEC3D, Axin2, STAF36 (CCDC101), CrkL, C/EBP, SREBP1 precursor, p38alpha (MAPK14), SAM68, MafK, EPAS1, HSP40, TRC8, HMGB2, AMPK gamma subunit, C5orf41, PLK3 (CNK), GBP6, RASSF2, PTPA, AES (GRG), ZNF599, GDNF, Beta-catenin, GADD45 alpha, YB-1, I-kB, ZN…
35	heterocycle metabolic process	3988	1.72827e-29	4.66286e-27	371	XRN2, ATF-4, TRMU, SDHA, ANKRD32, RG9MTD2, NF-AT5, Ankyrin 1, NARS, TOP2 alpha, KLF11 (TIEG2), ZFP36L2, Peroxiredoxin, SNRPD2 (SMD2), SIAHBP1, MED1, FIGNL1, CTC1, DIS3L2, LOC387787, USP45, THAP1, PD-ECGF (TdRPase), PCNA, APOBEC3D, Axin2, STAF36 (CCDC101), ODO2, C/EBP, SREBP1 precursor, p38alpha (MAPK14), Histone H2AC, SAM68, EPAS1, Zipro1, RhoA-related, DCLRE1B, Dus1l, ATP6V0C, POLR2B, HMGB2, AMP…
36	nucleobase-containing compound metabolic process	3724	4.20481e-29	1.08828e-26	352	XRN2, ATF-4, TRMU, SDHA, ANKRD32, RG9MTD2, NF-AT5, NARS, TOP2 alpha, KLF11 (TIEG2), ZFP36L2, Peroxiredoxin, SNRPD2 (SMD2), SIAHBP1, MED1, FIGNL1, CTC1, DIS3L2, USP45, THAP1, PD-ECGF (TdRPase), PCNA, APOBEC3D, Axin2, STAF36 (CCDC101), ODO2, C/EBP, SREBP1 precursor, p38alpha (MAPK14), Histone H2AC, SAM68, EPAS1, Zipro1, RhoA-related, DCLRE1B, Dus1l, ATP6V0C, POLR2B, HMGB2, AMPK gamma subunit, OGDH …
37	response to organic substance	4796	4.26416e-29	1.08828e-26	423	SKD1, ATF-4, KBTBD2, NF-AT5, BTEB4, Syntaxin 8, TOP2 alpha, KLF11 (TIEG2), CXCR5, ZFP36L2, Peroxiredoxin, IL-2R beta chain, MED1, PI3K class II (CII-alpha), FUBP1, MFGE8, FAF1, G-protein beta, PPP2R2A, SOCS5, AMPK alpha subunit, PCNA, SMPD4, Axin2, CrkL, C/EBP, PP2A cat (beta), DAF, RAP-1A, SREBP1 precursor, p38alpha (MAPK14), TCF12, EPAS1, RhoA-related, Sec31, HSP40, POMC, NEFL, TRC8, HMGB2, C5o…
38	cellular component organization	7520	5.55955e-29	1.38155e-26	591	SKD1, C-Nap1(CEP2), PEX26, ATP6V1G1, ANKRD32, FAM134A, NF-AT5, Ankyrin 1, LOC440093, Syntaxin 8, TOP2 alpha, KIDINS220, Smooth muscle myosin, Peroxiredoxin, RNF6, IL-2R beta chain, Tubulin beta, KIAA0635, SNRPD2 (SMD2), Caspase-2, SIAHBP1, SMCR7L, BAIAP3, FIGNL1, PI3K class II (CII-alpha), CIA/ASF1, RSBN1, MFGE8, Tubulin gamma, CTC1, G-protein beta, DIS3L2, Talin, TMOD3, ATP9B, AMPK alpha subunit…
39	regulation of cellular process	16173	2.11974e-28	5.13249e-26	1054	XRN2, SKD1, C-Nap1(CEP2), RASSF5, p160, ATF-4, GTF2IRD2B, ZNF627, CXorf57, KBTBD2, PHAP1 (pp32), COMMD5, ATP6V1G1, C12orf43, ANKRD32, G-protein beta-2, ZNF687, GZMH, NF-AT5, BTEB4, CD151, Ankyrin 1, LOC440093, Syntaxin 8, THAP11, ZNF317, TOP2 alpha, KIDINS220, KLF11 (TIEG2), CXCR5, ZFP36L2, GDF11(BMP11), EDARADD, Peroxiredoxin, CD161, RNF6, IL-2R beta chain, Tubulin beta, KIAA0635, Caspase-2, SIA…
40	regulation of transcription by RNA polymerase II	3442	3.42537e-28	7.88964e-26	330	ATF-4, GTF2IRD2B, ZNF627, NF-AT5, BTEB4, THAP11, ZNF317, TOP2 alpha, KLF11 (TIEG2), MED1, FUBP1, THAP1, MAMLD1, PCNA, SSBP4, ZNF43, ZNF441, STAF36 (CCDC101), C/EBP, ETR101, SREBP1 precursor, JAB1, p38alpha (MAPK14), SAM68, MafK, TCF12, EPAS1, Zipro1, RhoA-related, HSP40, HDBP1, ZSCAN5, POMC, HMGB2, C5orf41, PLK3 (CNK), GBP6, AES (GRG), ZNF599, GDNF, Beta-catenin, GADD45 alpha, YB-1, ZNF513, I-kB,…
41	regulation of response to stress	2132	3.42555e-28	7.88964e-26	236	CXorf57, ANKRD32, Peroxiredoxin, CD161, MED1, FIGNL1, SOCS5, PCNA, Axin2, STAF36 (CCDC101), C/EBP, SREBP1 precursor, JAB1, p38alpha (MAPK14), ARF6, TAP1 (PSF1), HSP40, LAMP1, POMC, HMGB2, C5orf41, PGE2R4, GBP6, RASSF2, GADD45 alpha, OTUD4, ABCC1, SPATA2, OAS1, I-kB, P53CSV, Sirtuin, Galpha(i)-specific peptide GPCRs, STAT5, BRD4, MJD (ataxin-3), Galpha(q)-specific nucleotide-like GPCRs, PKD, MKP-7…
42	positive regulation of nucleobase-containing compound metabolic process	2787	8.43913e-28	1.8974e-25	283	p160, ATF-4, ANKRD32, NF-AT5, THAP11, TOP2 alpha, ZFP36L2, RNF6, MED1, CTC1, FAF1, DIS3L2, AMPK alpha subunit, PCNA, SSBP4, ZNF43, C/EBP, ETR101, SREBP1 precursor, JAB1, p38alpha (MAPK14), TCF12, EPAS1, Zipro1, POMC, HMGB2, C5orf41, GDNF, Beta-catenin, OTUD4, YB-1, ZNF513, P2X7, I-kB, P53CSV, PKC-beta, Sirtuin, TAF1, Galpha(i)-specific peptide GPCRs, STAT5, BRD4, Galpha(q)-specific nucleotide-lik…
43	cellular aromatic compound metabolic process	4038	9.04639e-28	1.98663e-25	369	XRN2, ATF-4, TRMU, SDHA, ANKRD32, RG9MTD2, NF-AT5, Ankyrin 1, NARS, TOP2 alpha, KLF11 (TIEG2), ZFP36L2, Peroxiredoxin, SNRPD2 (SMD2), SIAHBP1, MED1, FIGNL1, CTC1, DIS3L2, USP45, THAP1, PD-ECGF (TdRPase), PCNA, APOBEC3D, Axin2, STAF36 (CCDC101), ODO2, C/EBP, SREBP1 precursor, p38alpha (MAPK14), Histone H2AC, SAM68, EPAS1, Zipro1, RhoA-related, DCLRE1B, Dus1l, ATP6V0C, POLR2B, HMGB2, AMPK gamma sub…
44	response to stress	5304	9.61582e-28	2.06369e-25	451	XRN2, p160, ATF-4, ANKRD32, GZMH, NF-AT5, CD151, Syntaxin 8, TOP2 alpha, Smooth muscle myosin, ZFP36L2, Peroxiredoxin, Tubulin beta, Caspase-2, SMCR7L, XPR1, PI3K class II (CII-alpha), CTC1, FAF1, G-protein beta, Talin, SOCS5, USP45, AMPK alpha subunit, IGHA2, PCNA, PDK1, APOBEC3D, ADO, CrkL, C/EBP, PP2A cat (beta), DAF, SREBP1 precursor, p38alpha (MAPK14), NDRG1, Histone H2AC, GORASP2(GRASP55), …
45	organic cyclic compound metabolic process	4395	2.76593e-27	5.80416e-25	391	XRN2, ATF-4, TRMU, SDHA, ANKRD32, RG9MTD2, NF-AT5, Ankyrin 1, NARS, TOP2 alpha, KLF11 (TIEG2), ZFP36L2, Peroxiredoxin, SNRPD2 (SMD2), SIAHBP1, MED1, FIGNL1, CTC1, DIS3L2, LOC387787, SC5D, USP45, THAP1, AMPK alpha subunit, PD-ECGF (TdRPase), PCNA, APOBEC3D, Axin2, STAF36 (CCDC101), ODO2, C/EBP, SREBP1 precursor, p38alpha (MAPK14), Histone H2AC, SAM68, EPAS1, Zipro1, RhoA-related, DCLRE1B, Dus1l, A…
46	positive regulation of RNA metabolic process	2500	5.78125e-27	1.18679e-24	260	p160, ATF-4, NF-AT5, THAP11, TOP2 alpha, ZFP36L2, RNF6, MED1, DIS3L2, AMPK alpha subunit, SSBP4, ZNF43, C/EBP, ETR101, SREBP1 precursor, JAB1, p38alpha (MAPK14), TCF12, EPAS1, Zipro1, POMC, HMGB2, C5orf41, GDNF, Beta-catenin, YB-1, ZNF513, I-kB, P53CSV, PKC-beta, Sirtuin, TAF1, Galpha(i)-specific peptide GPCRs, STAT5, BRD4, Galpha(q)-specific nucleotide-like GPCRs, PKD, DRF, TGF-beta 1, ING1, Rho…
47	positive regulation of cellular metabolic process	4742	7.98757e-27	1.60482e-24	412	p160, ATF-4, ANKRD32, NF-AT5, THAP11, TOP2 alpha, ZFP36L2, RNF6, SMCR7L, MED1, PI3K class II (CII-alpha), FUBP1, CTC1, FAF1, DIS3L2, LOC387787, AMPK alpha subunit, PCNA, SSBP4, ZNF43, Axin2, CrkL, MOBKL1A, C/EBP, DAF, ETR101, RAP-1A, SREBP1 precursor, JAB1, p38alpha (MAPK14), SAM68, TCF12, EPAS1, CD229, Zipro1, RhoA-related, SLC25A37, POMC, HMGB2, AMPK gamma subunit, C5orf41, PLK3 (CNK), PP2135, …
48	intracellular signal transduction	2264	1.04248e-26	2.05086e-24	242	p160, ATF-4, KBTBD2, PHAP1 (pp32), NF-AT5, CXCR5, ZFP36L2, GDF11(BMP11), EDARADD, Peroxiredoxin, Caspase-2, GSKIP, MED1, PI3K class II (CII-alpha), G-protein beta, SOCS5, AMPK alpha subunit, PDK1, CrkL, MOBKL1A, C/EBP, RAP-1A, p38alpha (MAPK14), NDRG1, SGPP1, RhoA-related, POMC, AMPK gamma subunit, PLK3 (CNK), PGE2R4, MNK2(GPRK7), RASSF2, Vps4-A, MAST4, Beta-catenin, GADD45 alpha, P2X7, I-kB, P53…
49	programmed cell death	1650	1.20092e-26	2.31435e-24	195	RASSF5, p160, ATF-4, GZMH, TOP2 alpha, KLF11 (TIEG2), Peroxiredoxin, Caspase-2, SIAHBP1, GSKIP, JAZ, FAF1, G-protein beta, PDK1, CrkL, C/EBP, PP2A cat (beta), p38alpha (MAPK14), ARF6, SGPP1, RhoA-related, LAMP1, NEFL, HMGB2, PLK3 (CNK), MNK2(GPRK7), C22orf29, Beta-catenin, GADD45 alpha, SPATA2, P2X7, I-kB, P53CSV, PKC-beta, Sirtuin, Galpha(i)-specific peptide GPCRs, STAT5, DATF1, Galpha(q)-specif…
50	cellular process	20811	1.31512e-26	2.48373e-24	1260	Tctex2beta, XRN2, SKD1, C-Nap1(CEP2), RASSF5, p160, ABHD15, ATF-4, PEX26, TRMU, KBTBD2, SDHA, PHAP1 (pp32), TMEM167B, mt-tRNA serine, ATP6V1G1, C12orf43, ANKRD32, RG9MTD2, FAM134A, G-protein beta-2, mt-tRNA, GZMH, NF-AT5, SLC35E2B, BTEB4, CD151, Ankyrin 1, LOC440093, Syntaxin 8, NARS, TOP2 alpha, KIDINS220, TOM34, KLF11 (TIEG2), Smooth muscle myosin, CXCR5, ZFP36L2, GDF11(BMP11), EDARADD, Peroxir…
Table S21. Enrichment analysis of the most significant process networks using all significantly changed genes in Th2 cells in allergic rhinitis patients compared to healthy controls in Cohort B. Legend: FDR: False Discovery Rate. Related to figure 7.
