# Supplementary material for: L-Phenylalanine is a metabolic checkpoint of human Th2 cells
Source: Cell Rep Med. 2025 Nov 26;6(12):102466. doi: 10.1016/j.xcrm.2025.102466 (PMC12765850; doi:10.1016/j.xcrm.2025.102466)
Supplement: Table S22. Enrichment analysis of significantly upregulated metabolic networks in Th2 cells in allergic asthmatic patients compared to healthy controls in Cohort B using significantly upregulated genes — FDR, false discovery rate. Related to Figure 7 [file mmc23.xlsx]

## Sheet: Sheet1
Enrichment analysis report
Enrichment by Metabolic Networks (Endogenous)			Th2cells_asthma_vs_control_signup
#	Networks	Total	p-value	FDR	In Data	Network Objects from Active Data
1	Phosphatidylinositol-3,4,5-triphosphate pathway	66	9.44108e-06	0.000525843	11	Shc, DOK1, GIT2, RASGRF2, PIKE(CENTG1), SHIP, PDK (PDPK1), PLC-gamma 1, DEF6, PLC-gamma, PI3K cat class IB (p110-gamma)
2	Phosphatidylinositol-4,5-diphosphate pathway	92	9.47465e-06	0.000525843	13	BIN1 (Amphiphysin II), Tiam1, ORP-family, P3C2B, Alpha-actinin, SNX1, PI3K class II, Vinculin, ICAM2, PLC-gamma 1, PLC-gamma, PI3K cat class IB (p110-gamma), I5P2
3	Lipid metabolism_Fatty Acid Beta-oxydation	111	0.00112776	0.041727	11	CPT-1A, HADHA, ECHS1, ACAA1, ACAT1, ACAA2, ACSL5, Acyl-CoA synthetase, Acetyl-CoA acyltransferase, HADHB, HCDH
4	Phosphatidylinositol-3,4-diphosphate pathway	23	0.00659691	0.183064	4	Enthoprotin, GRB2, PDK (PDPK1), c-Myc
5	Aminoacid metabolism_Lysine metabolism and transport	47	0.0197719	0.438937	5	ECHS1, ACAA1, ACAT1, ACAA2, HCDH
6	1-alkyl-2-lyso-glycerophosphocholine pathway	51	0.0272196	0.503562	5	PAFAH gamma, NudC, PLA2, CD53, MDR1
7	N-acetyl-alpha-D-galactosaminyl-(1-3)-[alpha-L-fucosyl-(1-2)]-D-galactose pathway	91	0.0323824	0.512504	7	SEC61 alpha, HSP70, SLC35A3, c-Myc, ATF-6 beta, NAGA, DNJC1
8	Phosphatidylinositol pathway	23	0.040283	0.512504	3	PI3K class II, SMRT, PI3K cat class IB (p110-gamma)
9	6'-sialyllactose pathways and transport	96	0.0415544	0.512504	7	Tiam1, Shc, TTC1, RASGRF2, PKC, SIAT1, GGA
10	Aminoacid metabolism_Branched-chain amino acid metabolism	104	0.0594741	0.660163	7	BCKD-E1beta, ECHS1, ACAD8, ACAT1, ACAA2, Acetyl-CoA acyltransferase, HCDH
11	Phosphatidylcholine pathway	129	0.0674539	0.680671	8	Annexin VI, SPF, PKC, PLA2, C3f, HSP70, MDR3, HAI-2
12	GalNAcbeta1-3Gal pathway	90	0.0809565	0.712871	6	Galpha(q)-specific peptide GPCRs, AATC, LARS1, GDE, LDLR, AARS
13	L-arginine pathways and transport	70	0.0850281	0.712871	5	SLC7A6, TRPV6, PKC, PP1-cat, PKA-cat (cAMP-dependent)
14	Carbohydrate metabolism_Propionate metabolism and transport_new	116	0.0941404	0.712871	7	3HIDH, ACAT1, ACYP1, ACAA2, Acetyl-CoA acyltransferase, HADHB, HCDH
15	(L)-tryptophan pathways and transport	163	0.0963339	0.712871	9	WARS, DARS, PKC, MARS2, LARS1, KARS, c-Myc, YY1, SerRS
16	Pentose phosphate pathways and transport	122	0.114963	0.787345	7	PGMU, Beta-catenin, LXR-alpha, GALM, STAT6, 6PGL, HXK1
17	Vitamin, mediator and cofactor metabolism_CoA biosynthesis and transport	81	0.135335	0.787345	5	PANK4, ACSBG1, SIAT8A, ACSL5, Acyl-CoA synthetase
18	1-palmitoyl-sn-glycero-3-phosphocholine pathway	83	0.145667	0.787345	5	PAFAH gamma, PLA2, C3f, PDK (PDPK1), Acyl-CoA synthetase
19	Glucosylceramide pathways and transport	83	0.145667	0.787345	5	PAFAH gamma, PLA2, C3f, PDK (PDPK1), Acyl-CoA synthetase
20	(L)-lysine pathways and transport	107	0.149658	0.787345	6	ECHS1, ACAT1, KARS, SLC25A2, ACAA2, HCDH
21	N-acetyl-D-galactosamine pathway	40	0.149794	0.787345	3	c-Myc, GALK2, NSGPeroxidase
22	O-hexanoyl-(L)-carnitine pathway	86	0.161778	0.787345	5	CPT-1A, ACAA1, PLA2, Acetyl-CoA acyltransferase, HADHB
23	Glucose pathway	134	0.163143	0.787345	7	LXR-alpha, PKC, EPHX2, DHSO, GDE, HXK1, G6PT
24	Vitamin, mediator and cofactor metabolism_Alpha-tocotrienol	65	0.173635	0.80306	4	ECHS1, PRDX5, PRDX2, Acyl-CoA synthetase
25	1-linoleoyl-glycerol_3-phosphate pathway	94	0.207943	0.873289	5	IRF2, SETDB1, PDK (PDPK1), ACYP1, ACSL5
26	Myristoyl-L-carnitine pathway	95	0.214002	0.873289	5	CPT-1A, ACAA1, PLA2, Acetyl-CoA acyltransferase, HADHB
27	Stearoylcarnitine pathway	97	0.226285	0.873289	5	CPT-1A, ACAA1, PLA2, Acetyl-CoA acyltransferase, HADHB
28	Sphingomyelin pathway	97	0.226285	0.873289	5	HDAC3, NCOA2 (GRIP1/TIF2), PLC-gamma 1, PLC-gamma, NSGPeroxidase
29	1-alkyl-glycerol_3-phosphoethanolamine pathway	27	0.229452	0.873289	2	PAFAH gamma, CD53
30	1-acyl-glycerol_3-phosphoethanolamine pathway	101	0.251451	0.873289	5	c-Myc, HAI-2, PKA-cat (cAMP-dependent), Glutaredoxin, Neuroserpin
31	Glutamic acid pathway	103	0.264295	0.873289	5	AATC, GCL reg, PSAT, PYCS, AATM
32	Carbohydrate metabolism_Glycolisys, Glucogenesis and glucose transport	134	0.294771	0.873289	6	PGMU, ENO1, LDHB, DHSO, HXK1, G6PT
33	(L)-leucine pathways and transport	85	0.319708	0.873289	4	SLC7A6, LIPIN1, PKC, LARS1
34	Vitamin, mediator and cofactor metabolism_Alpha-tocopherol	87	0.335127	0.873289	4	ACAA1, AMACR, c-Myc, ACSL5
35	1-hexadecanoyl-glycerol_3-phosphate pathway	87	0.335127	0.873289	4	SETDB1, ACAA1, ACYP1, c-Myc
36	Glycine pathways and transport	114	0.337109	0.873289	5	GART, AATC, SN2, c-Myc, AATM
37	(L)-phenylalanine pathways and transport	114	0.337109	0.873289	5	FARSB, AATC, PKC, KAT1, AATM
38	1-acyl-glycerol_3-phosphocholine pathway	88	0.342852	0.873289	4	C3f, Integrin, c-Myc, PKA-cat (cAMP-dependent)
39	Aminoacid metabolism_Alanine,Glycine,Cysteine metabolism and transport	115	0.343846	0.873289	5	CHDH, AATC, PSAT, MAT2A, AATM
40	Lauroylcarnitine pathway	89	0.350583	0.873289	4	CPT-1A, ACAA1, Acetyl-CoA acyltransferase, HADHB
41	Sucrose pathway	90	0.358316	0.873289	4	AATC, GDE, HXK1, AATM
42	Glycine pathway	90	0.358316	0.873289	4	GART, AATC, c-Myc, AATM
43	1,2-didocosapentaenoyl-sn-glycerol_3-phosphate pathway	90	0.358316	0.873289	4	ORP-family, Lck, Rab-7, PLA2
44	Tyrosine pathway	90	0.358316	0.873289	4	AATC, PKC, ACYP1, AATM
45	Phosphatidic acid pathway	13	0.35916	0.873289	1	SNX1
46	Aminoacid metabolism_Tryptophan, Phenylalanine, Methionine metabolism	146	0.36696	0.873289	6	AATC, COMT, ACAT1, c-Myc, ACAA2, AATM
47	(L)-threonine pathways and transport	92	0.373778	0.873289	4	BCKD-E1beta, SYTC, PSP, LDHB
48	1-oleoyl-sn-glycero-3-phosphocholine pathway	120	0.377639	0.873289	5	PLA2, C3f, NCC27, RAI, c-Myc
49	Lipid metabolism_n-6 Poliunsaturated fatty acid biosynthesis	67	0.392653	0.876283	3	ACAA1, ACSL5, Acyl-CoA synthetase
50	(L)-valine pathways and transport	96	0.404603	0.876283	4	PARP-1, ACSBG1, ACSL5, Acyl-CoA synthetase
Table S22. Enrichment analysis of significantly upregulated metabolic networks in Th2 cells in allergic asthmatic patients compared to healthy controls in Cohort B using significantly upregulated genes. Legend: FDR: False Discovery Rate. Related to figure 7.
