# Supplementary material for: L-Phenylalanine is a metabolic checkpoint of human Th2 cells
Source: Cell Rep Med. 2025 Nov 26;6(12):102466. doi: 10.1016/j.xcrm.2025.102466 (PMC12765850; doi:10.1016/j.xcrm.2025.102466)
Supplement: Table S23. Enrichment analysis of significantly upregulated metabolic networks in Th2 cells in allergic rhinitis patients compared to healthy controls in Cohort B using significantly upregulated genes — FDR, false discovery rate. Related to Figure 7 [file mmc24.xlsx]

## Sheet: Sheet1
Enrichment analysis report
Enrichment by Metabolic Networks (Endogenous)			Th2cells_rhinitis_vs_control_signup
#	Networks	Total	p-value	FDR	In Data	Network Objects from Active Data
1	N-acetyl-alpha-D-galactosaminyl-(1-3)-[alpha-L-fucosyl-(1-2)]-D-galactose pathway	91	0.000644724	0.0188261	7	ATF-4, HSP70, ABO system transferase, SLC35A3, c-Myc, SEC61 alpha, DNJC1
2	Phosphatidylinositol-3,4,5-triphosphate pathway	66	0.000660105	0.0188261	6	PDK (PDPK1), PLC-gamma 1, GIT2, PLC-gamma, PI3K cat class IB (p110-gamma), SHIP
3	Phosphatidylinositol-4,5-diphosphate pathway	92	0.000688758	0.0188261	7	SNX1, PI3K class II, P3C2B, PLC-gamma 1, PLC-gamma, PI3K cat class IB (p110-gamma), I5P2
4	1-acyl-glycerol_3-phosphoethanolamine pathway	101	0.00585959	0.0969662	6	A2M, c-Myc, PZP, HAI-2, Glutaredoxin, T-A2MG
5	Phosphatidylinositol-3,4-diphosphate pathway	23	0.00591257	0.0969662	3	PDK (PDPK1), c-Myc, Enthoprotin
6	Acyl-L-carnitine pathway	84	0.0116694	0.159482	5	A2M, PZP, THEM2, T-A2MG, PKC
7	(L)-tryptophan pathways and transport	163	0.0166029	0.194491	7	KARS, c-Myc, YY1, THEM2, SerRS, PKC, MARS2
8	Sphingomyelin pathway	97	0.0206839	0.21201	5	MED1, NCOA2 (GRIP1/TIF2), PLC-gamma 1, PLC-gamma, Sphingomyelinase
9	(L)-leucine pathways and transport	85	0.0497481	0.440239	4	CLIP170, SLC7A6, LIPIN1, PKC
10	Phosphatidylinositol pathway	23	0.0536876	0.440239	2	PI3K class II, PI3K cat class IB (p110-gamma)
11	L-arginine pathways and transport	70	0.106316	0.714305	3	ADC, SLC7A6, PKC
12	[O-hexadecanoyl-(L)-carnitine pathway	71	0.109758	0.714305	3	A2M, PZP, T-A2MG
13	Steroid metabolism_Aldosterone biosynthesis and metabolism	72	0.113244	0.714305	3	Smooth muscle myosin, DR1, ESR
14	Lipid metabolism_Phosphatidylinositol metabolism	83	0.154176	0.754989	3	P3C2B, PLC-gamma 1, PLC-gamma
15	Phosphatidylcholine pathway	129	0.160038	0.754989	4	HSP70, HAI-2, SPF, PKC
16	O-hexanoyl-(L)-carnitine pathway	86	0.166069	0.754989	3	A2M, PZP, T-A2MG
17	1-acyl-glycerol_3-phosphocholine pathway	88	0.174146	0.754989	3	Integrin, c-Myc, RAGE
18	Glucose pathway	134	0.176008	0.754989	4	GDE, Elk-1, G6PT, PKC
19	Carbohydrate metabolism_Glycolisys, Glucogenesis and glucose transport	134	0.176008	0.754989	4	G6PT, F16Q, ENO2, F16P
20	Phosphatidic acid pathway	13	0.193476	0.754989	1	SNX1
21	Myristoyl-L-carnitine pathway	95	0.203244	0.754989	3	A2M, PZP, T-A2MG
22	Alpha-L-fucosyl-(1-2)-D-galactose pathway	96	0.207494	0.754989	3	A2M, ABO system transferase, T-A2MG
23	Stearoylcarnitine pathway	97	0.211765	0.754989	3	A2M, PZP, T-A2MG
24	(L)-lysine pathways and transport	107	0.255425	0.852368	3	ODO2, KARS, SLC25A2
25	Carbohydrate metabolism_Fructose metabolism and transport	108	0.259868	0.852368	3	G6PT, F16Q, F16P
26	Methionine pathways and transport	115	0.291234	0.918508	3	NF-AT5, NF-AT, MARS2
27	(L)-proline pathways and transport	118	0.304778	0.925033	3	NF-AT5, SLC25A2, PKC
28	(S)-citrulline pathway	75	0.349024	0.925033	2	SLC7A6, c-Myc
29	Ceramide pathway	76	0.355009	0.925033	2	PKC, Sphingomyelinase
30	Lyso-Phosphatidylserine pathway	79	0.372847	0.925033	2	NEFL, TSLC1
31	L-serine pathways and transport	134	0.377152	0.925033	3	NF-AT5, c-Myc, SerRS
32	Vitamin, mediator and cofactor metabolism_CoA biosynthesis and transport	81	0.384633	0.925033	2	PANK4, ACSBG1
33	Vitamin, mediator and cofactor metabolism_Alpha-tocopherol	87	0.419412	0.925033	2	AMACR, c-Myc
34	1-hexadecanoyl-glycerol_3-phosphate pathway	87	0.419412	0.925033	2	c-Myc, SETDB1
35	GalNAcbeta1-3Gal pathway	89	0.430791	0.925033	2	GDE, Galpha(q)-specific peptide GPCRs
36	N-acetyl-beta-D-glucosaminyl-	92	0.447643	0.925033	2	HSP70, c-Myc
37	(L)-threonine pathways and transport	92	0.447643	0.925033	2	SYTC, PSP
38	1-linoleoyl-glycerol_3-phosphate pathway	94	0.458725	0.925033	2	PDK (PDPK1), SETDB1
39	6'-sialyllactose pathways and transport	96	0.469681	0.925033	2	PKC, GGA
40	N-acetyl-D-galactosamine pathway	40	0.484984	0.925033	1	c-Myc
41	(L)-alanine pathways and transport	100	0.491202	0.925033	2	NF-AT5, AMPK alpha 1 subunit
42	Lactosylceramide pathway	100	0.491202	0.925033	2	B3GN6, GDE
43	Carbohydrate metabolism_TCA and tricarboxylic acid transport	101	0.496498	0.925033	2	SDHA, ODO2
44	Lipid metabolism_Globoside metabolism	45	0.526172	0.925033	1	ABO system transferase
45	Carbohydrate metabolism_Sucrose metabolism and transport	109	0.537611	0.925033	2	USF1, GDE
46	Aminoacid metabolism_Lysine metabolism and transport	47	0.541721	0.925033	1	ODO2
47	(L)-phenylalanine pathways and transport	114	0.562137	0.925033	2	KAT1, PKC
48	Vitamin, mediator and cofactor metabolism_Nitric oxide biosynthesis and transport	51	0.571325	0.925033	1	SLC25A2
49	1-alkyl-2-lyso-glycerophosphocholine pathway	51	0.571325	0.925033	1	NudE
50	L-ornithine pathways and transport	126	0.617214	0.925033	2	ADC, SLC25A2
Table S23. Enrichment analysis of significantly upregulated metabolic networks in Th2 cells in allergic rhinitis patients compared to healthy controls in Cohort B using significantly upregulated genes. Legend: FDR: False Discovery Rate. Related to figure 7.
