# Supplementary material for: L-Phenylalanine is a metabolic checkpoint of human Th2 cells
Source: Cell Rep Med. 2025 Nov 26;6(12):102466. doi: 10.1016/j.xcrm.2025.102466 (PMC12765850; doi:10.1016/j.xcrm.2025.102466)
Supplement: Table S24. Enrichment analysis of significantly downregulated metabolic networks in Th2 cells in allergic asthmatic patients compared to healthy controls in Cohort B using significantly downregulated genes — FDR, false discovery rate. Related to Figure 7 [file mmc25.xlsx]

## Sheet: Sheet1
Enrichment analysis report
Enrichment by Metabolic Networks (Endogenous)			Th2cells_asthma_vs_control_signdown
#	Networks	Total	p-value	FDR	In Data	Network Objects from Active Data
1	1-oleoyl-glycerol_3-phosphate pathway	127	9.41609e-08	9.69857e-06	18	LPAR2, YB-1, c-Jun/c-Fos, JunD/c-Fos, G-protein alpha-12 family, Galpha(q)-specific EDG GPCRs, AP-1, GPAM, c-Fos, G-protein alpha-q/11, c-Jun/Fra-2, PKA-cat alpha, ERM proteins, c-Jun/c-Jun, PKA-cat (cAMP-dependent), c-Jun, Galpha(i)-specific EDG GPCRs, G-protein alpha-13
2	Pentose phosphate pathways and transport	122	1.50017e-06	7.72589e-05	16	c-Jun/c-Fos, JunD/c-Fos, AP-1, GLUT3, SLC2A14, FosB/JunB, c-Jun/Fra-2, JunD, JunB, GCR, C/EBPbeta, Fra-2, PRPS1L1, c-Jun/c-Jun, JunD/Fra-2, c-Jun
3	1-alkyl-2-lyso-glycerophosphocholine pathway	51	3.99963e-06	0.00013732	10	JAK2, HSP105, AKT(PKB), PLA2, PKC-alpha, PAFAH alpha (LIS1), NUDEL, c-Jun, Beta-arrestin2, SP3
4	Phosphatidylcholine pathway	129	1.46947e-05	0.000354901	15	LIG-1, MTB-Zf, PI3K reg class IA (p85), cPKC (conventional), p120GAP, Ephrin-A receptors, SPF, iPLA2, PI3K reg class IA (p85-alpha), PKC, PI3K reg class IA, PLA2, HSP70, PKC-alpha, Ephrin-A receptor 4
5	1-alkyl-glycerol_3-phosphoethanolamine pathway	27	1.72282e-05	0.000354901	7	JAK2, AKT(PKB), G-protein alpha-q/11, PKC-alpha, PAFAH alpha (LIS1), c-Jun, Beta-arrestin2
6	1-hexadecanoyl-glycerol_3-phosphate pathway	87	9.96977e-05	0.00163974	11	AHR, LPAR2, G-protein alpha-12 family, Galpha(q)-specific EDG GPCRs, GPAM, G-protein alpha-q/11, CoREST, CTCF, CPT II, Galpha(i)-specific EDG GPCRs, G-protein alpha-13
7	2-oleoyl-glycerol_3-phosphate pathway	47	0.000111439	0.00163974	8	LPAR2, G-protein alpha-12 family, Galpha(q)-specific EDG GPCRs, G-protein alpha-q/11, GCR, DEC1 (Stra13), Galpha(i)-specific EDG GPCRs, G-protein alpha-13
8	Phosphatidylinositol-3,4,5-triphosphate pathway	66	0.000243526	0.00313539	9	BETA-PIX, p120GAP, AKT1, VAV-3, AKT(PKB), Dynamin, IRS-2, Dynamin-2, APC protein
9	1-linoleoyl-glycerol_3-phosphate pathway	94	0.000851857	0.00974903	10	AHR, LPAR2, G-protein alpha-12 family, Galpha(q)-specific EDG GPCRs, GPAM, G-protein alpha-q/11, CTCF, ERM proteins, Galpha(i)-specific EDG GPCRs, G-protein alpha-13
10	Lysophosphatidic acid pathway	66	0.00120636	0.0124255	8	LPAR2, G-protein alpha-12 family, Galpha(q)-specific EDG GPCRs, DGK, GPAM, G-protein alpha-q/11, Galpha(i)-specific EDG GPCRs, G-protein alpha-13
11	Phosphatidylinositol-4,5-diphosphate pathway	92	0.00278304	0.0260593	9	Twinfilin, SPTBN(spectrin1-4), WASP, K(+) channel, subfamily J, Dynamin-2, PIP5KI, Gelsolin, Tubulin (in microtubules), VIL2 (ezrin)
12	6'-sialyllactose pathways and transport	96	0.00371954	0.0319261	9	TGF-beta 1, p120GAP, Casein kinase I delta, GLUT3, SLC2A14, PKC, ARAP2, SynGAP, TNF-beta
13	Steroid metabolism_Cholesterol biosynthesis	88	0.00739428	0.0585855	8	CYP51A1, SC5D, SC4MOL, HMGCS2, HMGCS1, DHCR7, HMDH, IDI1
14	(L)-threonine pathways and transport	92	0.0292444	0.211442	7	mt-tRNA, SLC7A8, SGK1, SLC7A5, SLC3A2, SLC38A1, SP3
15	1,2-dioleoyl-sn-glycerol_3-phosphate pathway	93	0.0307925	0.211442	7	SGPP1, DGK, iPLA2, Tubulin alpha, DGK-zeta, PLA2, PIP5KI
16	Ceramide pathway	76	0.0361856	0.227422	6	SGPP1, PKC, PLA2, NRF2, C/EBPbeta, TNF-alpha
17	1,2-didocosahexaenoyl-sn-glycerol_3-phosphate pathway	97	0.0375357	0.227422	7	SGPP1, DGK, iPLA2, Tubulin alpha, DGK-zeta, PLA2, PIP5KI
18	Lyso-Phosphatidylserine pathway	79	0.0425363	0.243402	6	SPTBN(spectrin1-4), cPKC (conventional), K(+) channel, subfamily J, PKC-alpha, CASK, Beta-fodrin
19	Acyl-L-carnitine pathway	84	0.0545993	0.284944	6	COX-1 (PTGS1), ERK5 (MAPK7), MEF2, PKC, PLA2, CPT II
20	(L)-leucine pathways and transport	85	0.0572373	0.284944	6	SLC7A8, SGK1, PKC, AKT(PKB), SLC7A5, SLC3A2
21	O-hexanoyl-(L)-carnitine pathway	86	0.0599509	0.284944	6	COX-1 (PTGS1), ERK5 (MAPK7), MEF2, c-Fos, PLA2, CPT II
22	N-acyl-sphingosine phosphate pathway	108	0.0608618	0.284944	7	SGPP1, PLAUR (uPAR), Galpha(q)-specific peptide GPCRs, Calmodulin, SERPINE2, NRF2, C/EBPbeta
23	L-serine pathways and transport	134	0.0692012	0.309901	8	mt-tRNA serine, mt-tRNA, SLC7A8, SGK1, SLC7A5, SLC3A2, SLC38A1, SP3
24	[O-hexadecanoyl-(L)-carnitine pathway	71	0.080024	0.343436	5	Tubulin beta, G-protein alpha-12 family, SNX13, CPT II, G-protein alpha-13
25	Steroid metabolism_Aldosterone biosynthesis and metabolism	72	0.0838527	0.345473	5	DR3(TNFRSF12), TPL2(MAP3K8), GCR, FKHR, SP3
26	Myristoyl-L-carnitine pathway	95	0.0877807	0.347747	6	COX-1 (PTGS1), ERK5 (MAPK7), MEF2, c-Fos, PLA2, CPT II
27	(L)-valine pathways and transport	96	0.0912483	0.348095	6	SLC7A8, AP-1, SLC7A5, SLC3A2, Acyl-CoA synthetase, ACSL3
28	Stearoylcarnitine pathway	97	0.0947898	0.348691	6	COX-1 (PTGS1), ERK5 (MAPK7), MEF2, c-Fos, PLA2, CPT II
29	(L)-alanine pathways and transport	100	0.105852	0.375957	6	SLC7A8, SGK1, SLC7A5, SLC3A2, SLC38A1, SP3
30	1-docosahexaenoyl-glycerol_3-phosphocholine pathway	129	0.125721	0.425043	7	G2A, G-protein alpha-12 family, ROR-alpha, K(+) channel, subfamily J, PLA2, C/EBPbeta, G-protein alpha-13
31	1-palmitoyl-sn-glycero-3-phosphocholine pathway	83	0.132052	0.425043	5	G2A, iPLA2, PLA2, Acyl-CoA synthetase, G-protein alpha-13
32	Glucosylceramide pathways and transport	83	0.132052	0.425043	5	G2A, iPLA2, PLA2, Acyl-CoA synthetase, G-protein alpha-13
33	1-acyl-glycerol_3-phosphocholine pathway	88	0.157348	0.4633	5	AHR, G2A, PAFAH alpha (LIS1), PKA-cat (cAMP-dependent), G-protein alpha-13
34	2-arachidonoyl-glycerol_3-phosphocholine pathway	139	0.165536	0.4633	7	AHR, G2A, G-protein alpha-12 family, ROR-alpha, K(+) channel, subfamily J, HIF1A, G-protein alpha-13
35	1,2-didocosapentaenoyl-sn-glycerol_3-phosphate pathway	90	0.16799	0.4633	5	SGPP1, iPLA2, Tubulin alpha, PLA2, PIP5KI
36	Tyrosine pathway	90	0.16799	0.4633	5	SGK1, PKC, SLC7A5, SLC3A2, c-Jun
37	Phosphatidylinositol-3,4-diphosphate pathway	23	0.170926	0.4633	2	AKT1, AKT(PKB)
38	Phosphatidylinositol pathway	23	0.170926	0.4633	2	AKT1, SMRT
39	L-arginine pathways and transport	70	0.19237	0.508055	4	PKC, SLC7A5, PP1-cat, PKA-cat (cAMP-dependent)
40	1-icosatrienoyl-sn-glycero-3-phosphocholine pathway	122	0.205057	0.528023	6	G2A, G-protein alpha-12 family, ROR-alpha, K(+) channel, subfamily J, PLA2, C/EBPbeta
41	Lipid metabolism_Fatty Acid Beta-oxydation	111	0.293346	0.736942	5	HMGCS2, HMGCS1, CPT II, Acyl-CoA synthetase, ACSL3
42	(L)-phenylalanine pathways and transport	114	0.312623	0.76433	5	SLC7A8, SGK1, PKC, SLC7A5, SLC3A2
43	Methionine pathways and transport	115	0.319089	0.76433	5	SLC7A8, SLC7A5, SLC3A2, ACSL3, SLC38A1
44	(L)-proline pathways and transport	118	0.338582	0.792589	5	mt-tRNA, SLC7A8, HSP90 alpha, PKC, SLC7A5
45	Phosphatidic acid pathway	13	0.3498	0.794665	1	PKC-alpha
46	Vitamin, mediator and cofactor metabolism_Alpha-tocotrienol	65	0.354899	0.794665	3	AP-1, FKHR, Acyl-CoA synthetase
47	Lipid metabolism_n-6 Poliunsaturated fatty acid biosynthesis	67	0.37284	0.816365	3	FADS1, Acyl-CoA synthetase, ACSL3
48	Alpha-L-fucosyl-(1-2)-D-galactose pathway	96	0.380902	0.816365	4	Furin, PKC-alpha, PKA-cat (cAMP-dependent), RhoGDI alpha
49	Sphingomyelin pathway	97	0.388368	0.816365	4	PLAUR (uPAR), ABCA1, ROR-alpha, CCR4
50	Lipid metabolism_Triacylglycerol metabolism	99	0.403265	0.829434	4	GPAM, DGK-zeta, GPD2, ACSL3
Table S24. Enrichment analysis of significantly downregulated metabolic networks in Th2 cells in allergic asthmatic patients compared to healthy controls in Cohort B in signifcantly downregulated genes. Legend: FDR: False Discovery Rate. Related to figure 7.
