# Supplementary material for: L-Phenylalanine is a metabolic checkpoint of human Th2 cells
Source: Cell Rep Med. 2025 Nov 26;6(12):102466. doi: 10.1016/j.xcrm.2025.102466 (PMC12765850; doi:10.1016/j.xcrm.2025.102466)
Supplement: Table S25. Enrichment analysis of significantly downregulated metabolic networks in Th2 cells in allergic rhinitis patients compared to healthy controls in Cohort B using significantly downregulated genes — FDR, false discovery rate. Related to Figure 7 [file mmc26.xlsx]

## Sheet: Sheet1
Enrichment analysis report
Enrichment by Metabolic Networks (Endogenous)			Th2cells_rhinitis_vs_control_signdown
#	Networks	Total	p-value	FDR	In Data	Network Objects from Active Data
1	1-oleoyl-glycerol_3-phosphate pathway	127	1.31457e-05	0.000844027	13	LPAR2, PKA-cat alpha, YB-1, DIA1, TRIP6, Galpha(q)-specific EDG GPCRs, G-protein alpha-i family, Rhophilin 1, G-protein alpha-i2, PKA-cat (cAMP-dependent), Galpha(i)-specific EDG GPCRs, c-Fos, G-protein alpha-q/11
2	2-oleoyl-glycerol_3-phosphate pathway	47	1.67134e-05	0.000844027	8	LPAR2, DEC1 (Stra13), TRIP6, Galpha(q)-specific EDG GPCRs, G-protein alpha-i family, G-protein alpha-i2, Galpha(i)-specific EDG GPCRs, G-protein alpha-q/11
3	1-hexadecanoyl-glycerol_3-phosphate pathway	87	5.12677e-05	0.00172601	10	LPAR2, CoREST, CTCF, CPT II, TRIP6, Galpha(q)-specific EDG GPCRs, G-protein alpha-i family, G-protein alpha-i2, Galpha(i)-specific EDG GPCRs, G-protein alpha-q/11
4	1-linoleoyl-glycerol_3-phosphate pathway	94	0.000100005	0.00252511	10	LPAR2, CTCF, DIA1, TRIP6, Galpha(q)-specific EDG GPCRs, G-protein alpha-i family, Rhophilin 1, G-protein alpha-i2, Galpha(i)-specific EDG GPCRs, G-protein alpha-q/11
5	Lysophosphatidic acid pathway	66	0.000205429	0.00414967	8	LPAR2, TRIP6, Galpha(q)-specific EDG GPCRs, DGK, G-protein alpha-i family, G-protein alpha-i2, Galpha(i)-specific EDG GPCRs, G-protein alpha-q/11
6	1-alkyl-glycerol_3-phosphoethanolamine pathway	27	0.000466027	0.00784479	5	PKC-alpha, PAFAH alpha (LIS1), ERK1/2, Beta-arrestin2, G-protein alpha-q/11
7	Ceramide pathway	76	0.000547738	0.00790308	8	PLA2, SGPP1, NRF2, C/EBPbeta, ERK1 (MAPK3), CERK1, PP2A catalytic, PKC
8	N-acyl-sphingosine phosphate pathway	107	0.00128701	0.0146369	9	SERPINE2, SGPP1, PLAUR (uPAR), NRF2, C/EBPbeta, ERK1 (MAPK3), Galpha(q)-specific peptide GPCRs, CERK1, PP2A catalytic
9	Phosphatidylcholine pathway	129	0.00130428	0.0146369	10	PLA2, PC-TP, PKC-alpha, LPCAT1, PI3K reg class IA (p85), cPKC (conventional), PI3K reg class IA (p85-alpha), ERK1/2, PKC, PI3K reg class IA
10	1-alkyl-2-lyso-glycerophosphocholine pathway	51	0.00154408	0.0155952	6	PLA2, PKC-alpha, PAFAH alpha (LIS1), p38 MAPK, ERK1/2, Beta-arrestin2
11	Phosphatidylinositol-4,5-diphosphate pathway	92	0.00193966	0.0178096	8	Talin, GRK6, Dynamin-2, PIP5KI, WASP, Gelsolin, CAPZ beta, Tubulin (in microtubules)
12	[O-hexadecanoyl-(L)-carnitine pathway	71	0.00819542	0.0637042	6	Tubulin beta, SNX13, CPT II, G-protein alpha-i family, G-protein alpha-i2, LARG
13	1,2-dioleoyl-sn-glycerol_3-phosphate pathway	93	0.00819956	0.0637042	7	PLA2, SGPP1, PIP5KI, CDK5R1 (p35), DGK, Tubulin alpha, DGK-zeta
14	1,2-didocosahexaenoyl-sn-glycerol_3-phosphate pathway	96	0.00970346	0.0700035	7	PLA2, SGPP1, PIP5KI, CDK5R1 (p35), DGK, Tubulin alpha, DGK-zeta
15	Lactosylceramide pathway	100	0.0120111	0.0808749	7	PLA2, PKC-beta, NRF2, C/EBPbeta, ERK1 (MAPK3), PKC-beta2, PP2A catalytic
16	L-arginine pathways and transport	70	0.0298795	0.188614	5	CAT-1 (SLC7A1), PKA-cat (cAMP-dependent), PP2A catalytic, PKC, CAT-3
17	Maltopentaose pathways and transport	135	0.0511265	0.280458	7	PKC-beta, STAT5B, KCY, SLC2A14, PKC-beta2, PP2A catalytic, HIRIP5
18	1-palmitoyl-sn-glycero-3-phosphocholine pathway	83	0.0556804	0.280458	5	PLA2, G2A, GRK6, LPCAT1, Acyl-CoA synthetase
19	Glucosylceramide pathways and transport	83	0.0556804	0.280458	5	PLA2, G2A, GRK6, LPCAT1, Acyl-CoA synthetase
20	Acyl-L-carnitine pathway	84	0.0580705	0.280458	5	PLA2, CPT II, COX-1 (PTGS1), ERK5 (MAPK7), PKC
21	Lipid metabolism_Fatty Acid Beta-oxydation	111	0.058313	0.280458	6	DHB4, CPT II, HMGCS2, HMGCS1, Acyl-CoA synthetase, ACSL3
22	O-hexanoyl-(L)-carnitine pathway	86	0.0630259	0.286416	5	PLA2, CPT II, COX-1 (PTGS1), ERK5 (MAPK7), c-Fos
23	1-acyl-glycerol_3-phosphocholine pathway	88	0.068214	0.286416	5	G2A, PAFAH alpha (LIS1), LPCAT1, PKA-cat (cAMP-dependent), ERK1/2
24	1,2-didocosapentaenoyl-sn-glycerol_3-phosphate pathway	89	0.070895	0.286416	5	PLA2, SGPP1, PIP5KI, CDK5R1 (p35), Tubulin alpha
25	GalNAcbeta1-3Gal pathway	89	0.070895	0.286416	5	PKC-beta, Galpha(i)-specific peptide GPCRs, G-protein alpha-i family, PKC-beta2, Galpha(q)-specific peptide GPCRs
26	Myristoyl-L-carnitine pathway	95	0.0881826	0.328756	5	PLA2, CPT II, COX-1 (PTGS1), ERK5 (MAPK7), c-Fos
27	Alpha-L-fucosyl-(1-2)-D-galactose pathway	96	0.0912613	0.328756	5	IBP4, Furin, PKC-alpha, PKA-cat (cAMP-dependent), RhoGDI alpha
28	Stearoylcarnitine pathway	97	0.0943953	0.328756	5	PLA2, CPT II, COX-1 (PTGS1), ERK5 (MAPK7), c-Fos
29	Sphingomyelin pathway	97	0.0943953	0.328756	5	PLAUR (uPAR), ABCA1, G-protein alpha-i family, Fatty acid-binding protein, NSGPeroxidase
30	Maltohexaose pathways and transport	130	0.105708	0.355885	6	PKC-beta, STAT5B, SLC2A14, PKC-beta2, PP2A catalytic, HIRIP5
31	D-glucuronic acid pathway	77	0.12569	0.409505	4	p38alpha (MAPK14), MSK1/2 (RPS6KA5/4), p38 MAPK, c-Fos
32	Lyso-Phosphatidylserine pathway	79	0.134519	0.424575	4	Ankyrin 1, PKC-alpha, GRK6, cPKC (conventional)
33	Vitamin, mediator and cofactor metabolism_Alpha-tocopherol	87	0.1722	0.527037	4	DHB4, ABCA1, ACSL3, GCN5
34	Sucrose pathway	90	0.1872	0.545376	4	YB-1, PKC-beta, STAT5B, PKC-beta2
35	1-icosatrienoyl-sn-glycero-3-phosphocholine pathway	122	0.188992	0.545376	5	PLA2, G2A, C/EBPbeta, LPCAT1, G-protein alpha-i family
36	1-docosahexaenoyl-glycerol_3-phosphocholine pathway	129	0.220138	0.603837	5	PLA2, G2A, C/EBPbeta, LPCAT1, G-protein alpha-i family
37	Vitamin, mediator and cofactor metabolism_Alpha-tocotrienol	65	0.221208	0.603837	3	DHB4, Acyl-CoA synthetase, PRDX5
38	Phosphatidylinositol-3,4,5-triphosphate pathway	66	0.227835	0.605562	3	Dynamin-2, SH2B, Dynamin
39	Lipid metabolism_n-6 Poliunsaturated fatty acid biosynthesis	67	0.234501	0.607298	3	DHB4, Acyl-CoA synthetase, ACSL3
40	Glucose pathway	134	0.243305	0.614345	5	G6PC3, PKC-beta, SLC2A14, PKC-beta2, PKC
41	2-arachidonoyl-glycerol_3-phosphocholine pathway	139	0.267101	0.657981	5	G2A, HIF1A, LPCAT1, G-protein alpha-i family, ERK1/2
42	Phosphatidic acid pathway	13	0.280814	0.675291	1	PKC-alpha
43	(S)-citrulline pathway	75	0.288861	0.678487	3	DCOR, CAT-1 (SLC7A1), CAT-3
44	Vitamin, mediator and cofactor metabolism_CoA biosynthesis and transport	81	0.330276	0.758133	3	PPCS, Acyl-CoA synthetase, ACSL3
45	(L)-proline pathways and transport	118	0.341326	0.766088	4	mt-tRNA, CAT-1 (SLC7A1), PKC, CAT-3
46	Vitamin, mediator and cofactor metabolism_Nitric oxide biosynthesis and transport	51	0.366125	0.803882	2	CAT-1 (SLC7A1), CAT-3
47	Steroid metabolism_Cholesterol biosynthesis	88	0.378537	0.813451	3	SC5D, HMGCS2, HMGCS1
48	L-ornithine pathways and transport	126	0.387283	0.814909	4	DCOR, CAT-1 (SLC7A1), Ionotropic glutamate receptor, CAT-3
49	Vitamin, mediator and cofactor metabolism_Folic acid	55	0.401992	0.819783	2	TYSY, DHFR
50	N-acetyl-beta-D-glucosaminyl-	92	0.405833	0.819783	3	B4GT1, B4GT5, p38 MAPK
Table S25. Enrichment analysis of significantly downregulated metabolic networks in Th2 cells in allergic rhinitis patients compared to healthy controls in Cohort B in signifcantly downregulated genes. Legend: FDR: False Discovery Rate. Related to figure 7.
