# Supplementary material for: L-Phenylalanine is a metabolic checkpoint of human Th2 cells
Source: Cell Rep Med. 2025 Nov 26;6(12):102466. doi: 10.1016/j.xcrm.2025.102466 (PMC12765850; doi:10.1016/j.xcrm.2025.102466)
Supplement: Table S26. Curated and adapted gene set for Phenylalanine pathway analysis from GSEA and MSigDB Database (Broad Institute, MIT and Reagent of the University of California, USA) available under systematic names: M29207, M37685, M46134, M16650, M27835, M27850, and M45537 used in the assessment of prev — Related to Figure 7 [file mmc27.xlsx]

## Sheet: Sheet1
Genename
DHFR
GCH1
PCBD1
PRKG2
DHFRP1
PTS
QDPR
SPR
PCBD2
FTCD
IMPDH2
NR4A2
PAH
DDC
ALDH3A1
ALDH1A3
ALDH3B1
ALDH3B2
NAA80
IL4I1
GOT1
GOT2
AOC2
HPD
MAOA
MAOB
MIF
TAT
AOC3
PRDX6
GSTZ1
FAH
HGD
ASRGL1
KYAT1
COMT
AANAT
DBH
ASMT
PNMT
DNAJC12
SLC7A5
SLC7A8
SLC3A2
Table S26. Curated and adapted gene set for Phenylalanine pathway analysis from GSEA and MSigDB Database (Broad Institute, MIT and Reagent of the University of California, USA) available under systematic names: M29207, M37685, M46134, M16650, M27835, M27850, M45537 used in the assessment of previously published transcriptomic data. Related to figure 7.
