# Supplementary material for: L-Phenylalanine is a metabolic checkpoint of human Th2 cells
Source: Cell Rep Med. 2025 Nov 26;6(12):102466. doi: 10.1016/j.xcrm.2025.102466 (PMC12765850; doi:10.1016/j.xcrm.2025.102466)
Supplement: Table S27. Demographics of allergic patients and healthy controls in Cohort D — F, female; M, male; GINA, Global Initiative for Asthma Classification; ACT, asthma control test; MA, mild allergic; SA, severe allergic; Ole e, Olea europaea; kU/L, kilounit per liter; N/A, not applicable; N/D, not determined. No patients were hospitalized. Related to Figure 7 [file mmc28.xlsx]

## Sheet: Sheet1
Patient Nº	Sex	Age	Allergic Rhinitis	Allergic Asthma	GINA	Nº Severe Exacerbations	Nº Moderate Exacerbations	Urgent Care Visits (nº)	Asthma control	ACT	Olive pollen wheal size (mm)	Olive pollen total sIgE (kU/L)	rOle e 1 sIgE(kU/L)	rOle e 7 sIgE(kU/L)	rOle e 9 sIgE (kU/L)	Group
1	M	20-24	Yes	Yes	3	N/D	N/D	0	Partially Controlled	18	N/D	10.5	17.8	0.13	N/D	MA
2	F	25-29	Yes	Yes	3	0	0	0	Partially Controlled	18	8	N/D	102	0.42	0	MA
5	F	15-19	Yes	No	N/A	N/A	N/A	N/A	N/A	N/A	N/D	N/D	65	0.37	0	MA
6	F	25-29	Yes	No	N/A	N/A	N/A	N/A	N/A	N/A	N/D	N/D	40.7	0.93	41.5	MA
12	F	15-19	Yes	Yes	1	0	0	0	Partially Controlled	20	N/D	4.72	0.44	0.21	N/D	MA
13	F	15-19	Yes	No	N/A	N/A	N/A	N/A	N/A	N/A	N/D	N/D	1.09	0	0	MA
15	M	35-39	Yes	Yes	1	0	0	0	Partially Controlled	20	6	11.6	1.01	8.93	N/D	MA
16	M	50-54	Yes	Yes	3	0	0	0	Partially Controlled	13	5.5	N/D	1.67	0.05	N/D	MA
18	M	20-24	Yes	No	N/A	N/A	N/A	N/A	N/A	N/A	8	1.25	0.22	0.36	N/D	MA
20	F	15-19	Yes	Yes	1	0	0	0	Well Controlled	23	5.5	2.4	1.9	N/D	N/D	MA
21	M	35-39	Yes	No	N/A	N/A	N/A	N/A	N/A	N/A	7	N/D	3.05	12	N/D	MA
23	M	35-39	Yes	No	N/A	N/A	N/A	N/A	N/A	N/A	7	8.35	6.55	0.31	N/D	MA
25	M	25-29	Yes	Yes	3	0	0	0	Partially Controlled	15	8	91.5	66.8	0.69	N/D	MA
32	M	50-54	Yes	Yes	3	0	0	0	Well Controlled	24	N/D	N/D	8.28	N/D	N/D	MA
34	F	25-29	Yes	Yes	1	0	0	0	Well Controlled	22	4	N/D	67.4	1.3	N/D	MA
35	M	30-34	Yes	Yes	2	0	0	0	Well Controlled	17	7	5.33	0.1	14	N/D	MA
36	M	20-24	Yes	Yes	3	0	0	0	Partially Controlled	11	N/D	28.3	15.6	12.1	N/D	MA
37	M	25-29	Yes	Yes	1	0	0	0	Well Controlled	25	8.5	N/D	16.5	N/D	N/D	MA
40	M	35-39	Yes	N/D	N/D	N/D	N/D	N/D	N/D	N/D	8	N/D	1.57	1.09	N/D	MA
56	F	40-44	Yes	No	N/A	N/A	N/A	N/A	N/A	N/A	N/D	N/D	23.1	0.27	N/D	MA
57	M	15-19	Yes	Yes	2	0	0	0	Well Controlled	23	N/D	91.4	140	N/D	N/D	MA
66	F	20-24	Yes	Yes	2	0	2	2	Partially Controlled	18	7.5	N/D	1.38	11.8	N/D	MA
75	M	20-24	Yes	Yes	3	0	0	0	Well Controlled	22	N/D	3.29	N/D	10.2	N/D	MA
79	M	35-39	Yes	No	N/A	N/A	N/A	N/A	N/A	N/A	8.5	7.53	0.31	N/D	N/D	MA
82	F	45-49	Yes	Yes	3	0	0	0	Well Controlled	25	8	N/D	N/D	12	N/D	MA
84	F	25-29	Yes	No	N/A	N/A	N/A	N/A	N/A	N/A	6	3.36	1.93	0	N/D	MA
87	F	25-29	Yes	No	N/A	N/A	N/A	N/A	N/A	N/A	4	8.89	8.96	0.1	N/D	MA
89	F	25-29	Yes	Yes	3	0	0	0	Partially Controlled	16	10	20.2	1.33	N/D	18.2	MA
96	M	15-19	No	Yes	3	0	0	0	Well Controlled	23	5	10.3	4.33	5.36	N/D	MA
101	F	35-39	Yes	Yes	3	0	0	0	Partially Controlled	19	N/D	21.9	4.66	14.1	N/D	MA
27	M	5-9	Yes	Yes	1	0	0	0	Uncontrolled	6	5	133	51.2	65.4	N/D	SA
28	M	25-29	Yes	Yes	1	0	0	0	Well Controlled	N/D	N/D	100	N/D	N/D	N/D	SA
30	M	25-29	Yes	No	N/A	N/A	N/A	N/A	N/A	N/A	6	37	5.13	32	N/D	SA
31	F	25-29	Yes	Yes	3	0	0	0	Partially Controlled	18	11	271	86.3	165	N/D	SA
33	F	15-19	Yes	No	N/A	N/A	N/A	N/A	N/A	N/A	12.5	100	54.2	100	N/D	SA
39	F	20-24	Yes	Yes	3	0		3	Partially Controlled	15	N/D	N/D	18.9	39.5	0.03	SA
41	M	40-44	Yes	Yes	2	0	0	0	Partially Controlled	18	N/D	26.9	N/D	100	N/D	SA
42	F	40-44	Yes	Yes	3	1	0	1	Partially Controlled	11	N/D	180	37	130	N/D	SA
43	F	35-39	Yes	Yes	1	0	0	0	Well Controlled	16	5.5	N/D	4.5	34.9	1.9	SA
46	M	30-34	Yes	Yes	1	0	0	0	Well Controlled	25	N/D	99	87.8	159	93.3	SA
52	F	45-49	Yes	Yes	3	0	1	1	Well Controlled	15	8.5	29	4.84	23.5	4.59	SA
53	F	15-19	Yes	Yes	3	0	1	1	Partially Controlled	19	N/D	N/D	121	203	N/D	SA
54	M	30-34	Yes	Yes	3	0	0	0	Partially Controlled	16	6	N/D	10.3	108	0.01	SA
59	M	30-34	Yes	Yes	3	0	0	0	Well Controlled	23	7	65.2	11.5	28.1	11.5	SA
60	F	35-39	Yes	Yes	3	0	0	0	Well Controlled	23	10	74.2	14.1	41.5	8.66	SA
61	F	25-29	Yes	Yes	3	0	0	0	Well Controlled	17	5	65.9	16.1	65.2	N/D	SA
63	M	15-19	Yes	Yes	2	0	0	0	Partially Controlled	19	N/D	88.1	N/D	292	31.6	SA
64	M	15-19	Yes	Yes	1	0	0	0	Well Controlled	20	8.5	322	40	210	N/D	SA
65	F	20-24	Yes	Yes	3	0	0	0	Well Controlled	11	10	N/D	43.2	25.2	N/D	SA
67	F	25-29	Yes	Yes	2	0	0	0	Well Controlled	25	7	N/D	3.05	28.5	2.63	SA
71	M	35-39	Yes	Yes	4	0	1	0	Well Controlled	20	7.5	N/D	3.15	29.6	0.01	SA
72	F	15-19	Yes	Yes	2	0	0	0	Partially Controlled	16	15	N/D	21.4	103	N/D	SA
73	F	25-29	Yes	Yes	3	0	0	0	Partially Controlled	15	8	N/D	21.9	44	N/D	SA
74	M	30-34	Yes	Yes	3	0	0	0	Well Controlled	25	N/D	N/D	13.7	45	N/D	SA
77	F	55-59	Yes	Yes	3	0	0	0	Partially Controlled	15	9	160	N/D	128	N/D	SA
78	F	45-49	Yes	Yes	3	0	0	0	Uncontrolled	8	8	N/D	66.4	52.2	15.1	SA
80	M	30-34	Yes	Yes	3	0	0	0	Well Controlled	25	6	85.7	N/D	N/D	N/D	SA
81	F	35-39	Yes	Yes	3	0	0	0	Well Controlled	20	N/D	188	19.9	180	N/D	SA
83	F	20-24	Yes	Yes	3	1	0	1	Partially Controlled	21	8	380	93.5	270	36.7	SA
85	F	15-19	Yes	Yes	3	0	0	0	Partially Controlled	9	6.5	N/D	N/D	219	N/D	SA
86	F	25-29	Yes	Yes	4	1	0	1	Partially Controlled	11	5	N/D	51.3	281	N/D	SA
92	F	30-34	Yes	Yes	3	0	0	0	Well Controlled	24	N/D	113	16.4	57.9	N/D	SA
94	M	20-24	Yes	No	N/A	N/A	N/A	N/A	N/A	N/A	5.5	N/D	0.58	47.6	0.01	SA
95	M	25-29	Yes	Yes	2	0	1	1	Partially Controlled	18	6	61.8	10.7	23.1	N/D	SA
97	F	15-19	Yes	Yes	3	0	0	0	Well Controlled	21	8	N/D	14.8	45.2	N/D	SA
102	F	20-24	Yes	Yes	1	0	0	0	Well Controlled	24	6.5	29.4	0.98	29.6	0.03	SA
105	F	25-29	Yes	Yes	3	0	0	0	Partially Controlled	19	16.5	79.6	17.9	63.4	N/D	SA
106	M	65-69	No	No	N/A	N/A	N/A	N/A	N/A	N/A	N/A	N/A	N/A	N/A	N/A	Control
107	M	40-44	No	No	N/A	N/A	N/A	N/A	N/A	N/A	N/A	N/A	N/A	N/A	N/A	Control
108	M	30-34	No	No	N/A	N/A	N/A	N/A	N/A	N/A	N/A	N/A	N/A	N/A	N/A	Control
109	F	40-44	No	No	N/A	N/A	N/A	N/A	N/A	N/A	N/A	N/A	N/A	N/A	N/A	Control
110	F	25-29	No	No	N/A	N/A	N/A	N/A	N/A	N/A	N/A	N/A	N/A	N/A	N/A	Control
111	F	50-54	No	No	N/A	N/A	N/A	N/A	N/A	N/A	N/A	N/A	N/A	N/A	N/A	Control
112	M	20-24	No	No	N/A	N/A	N/A	N/A	N/A	N/A	N/A	N/A	N/A	N/A	N/A	Control
113	F	20-24	No	No	N/A	N/A	N/A	N/A	N/A	N/A	N/A	N/A	N/A	N/A	N/A	Control
Table S27. Demographics of allergic patients and healthy controls in Cohort D. Legend: F: Female; M:Male; GINA: Global Initiative for asthma classification; ACT: asthma control test; MA: mild allergic; SA: severe allergic; Ole e: Olea europaea; kU/L: kilounit per liter; N/A: not applicable; N/D: not determined. No patients were hospitalized. Related to figure 7.
