# Supplementary material for: L-Phenylalanine is a metabolic checkpoint of human Th2 cells
Source: Cell Rep Med. 2025 Nov 26;6(12):102466. doi: 10.1016/j.xcrm.2025.102466 (PMC12765850; doi:10.1016/j.xcrm.2025.102466)
Supplement: Table S28. Demographics of healthy subjects and allergic patients in Cohort E — F, female; M, male; BMI, body mass index; IgE, immunoglobulin E; kU/L, kilounit per liter; Bet v, Betula verrucosa; Phl p, Phleum pratense; Ole e, Olea europaea; FEV1, forced expiratory volume. Related to Figure 7 [file mmc29.xlsx]

## Sheet: Sheet1
# patient	demography					diagnosis
	sex (M/F)	Age at the beginning of the study	ethnicity	BMI [kg/m^2]	Asthma	Other allergic diseases/symptoms	specific IgE [kU/L] in 2015		Bet v 1 IgE [kU/L]	Phl p 1 & Phl p 5b IgE [kU/L]	total IgE [kU/L]	FEV1	FEV1 (L)	FEV1 (%)
							allergen	value
B06	M	35-39	Caucasian	24.3	asthma	asthma oral sydrome to nuts Sensitisation to A. alternata & C. herbarum	Bet v1 Phlp 1 and Phlp 5b	11.5 19.7	11.5	19.7	107	4.2 (92%)	4.2	92
B07	M	30-34	Caucasian	27.7	asthma	asthma	Bet v 1 Phl p 1 & Phl p 5b Ole e 1	4.59 79.50 3.70	4.59	79.5	219	5.1 (120%)	5.1	120
B08	M	25-29	Caucasian	21.9	asthma	asthma HDM, tree- & grasspollen, cat	Betv1 Phl p 1 & Phl p 5b	3.68 1.36	3.68	1.36	102	3.44 (84%)	3.44	84
G09	F	20-24	Caucasian	21.6	asthma	asthma atopic eczema	Phl p 1 & Phl p5b	10.5		10.5	168	2.81 (79%)	2.81	79
G10	M	15-19	Caucasian	28.3447	asthma	asthma (perennial) tongue swelling, tingling sensations (episode after fish, butter bread) nasal pruritus, sneezing atopic eczema (childhood)	Bet v 1 Phl p 1 & Phl p 5b	1.07 2.34		2.34	40	3.47 (86%)	3.47	86
G13	F	35-39	Asian	17.9089	asthma	asthma Chronic spontaneous utricaria perennial upper airway cough syndrome	Phl p 1 & Phl p5b Ole e 1	92.20 1.99		92.2	419	3.05 (104%)	3.05	104
H05	F	30-34	Caucasian	22.1453	NA	NA	NA	NA	NA	NA	NA	NA	NA	NA
H06	F	25-29	Caucasian	19.487	NA	NA	NA	NA	NA	NA	NA	NA	NA	NA
H07	F	45-49	Caucasian	25.9107	NA	NA	NA	NA	NA	NA	NA	NA	NA	NA
H10	F	35-39	Caucasian	20.7031	NA	NA	NA	NA	NA	NA	NA	NA	NA	NA
H11	M	30-34	Caucasian	22.3435	NA	NA	NA	NA	NA	NA	NA	NA	NA	NA
H17	F	25-29	Caucasian	20.9877	NA	NA	NA	NA	NA	NA	NA	NA	NA	NA
Table S28. Demographics of healthy subjects and allergic patients in Cohort E. Legend: F: Female; M: Male; BMI: Body-Mass-Index; ND: Not determined/Not available; IgE: Immunoglobulin E; kU/L: kilounit per liter; Bet v: Betula verrucosa; Phl p: Phleum pratense; Ole e: Olea europaea; FEV1: Forced expiratory volume. Related to figure 7.
